# Supplementary material for: Two maize cultivars of contrasting leaf size show different leaf elongation rates with identical patterns of extension dynamics and coordination
Source: AoB Plants. 2021 Jan 4;13(1):plaa072. doi: 10.1093/aobpla/plaa072 (PMC7877697; doi:10.1093/aobpla/plaa072)
Supplement: plaa072_suppl_Supplementary_Data_1 [file plaa072_suppl_supplementary_data_1.xlsx]

## Sheet: 0.read_me
Column names common to several tabs
All lengths are in cm
Date	date of measurement (calendar days)
TTc	time expressed as thermal time since sowing (°Cd)
cultivar	cultivar (M40 or M52)
plante	plant number
	In non-destructive data the plant number is a consistent plant identifier through all the experiment.
	In destructive data, plant number identify only plants collected at a same sampling date.
1. blade_des	destructive measurements of blade length
Bn	length of blade n
2. sheath_des	destructive measurements of sheath length
Sn	length of sheath n
3. internode_des	destructive measurements of internode length
In	length of internode n
IP	lenght of the internode bearing the panicle (the male inflorescence)
4. apex_des	destructive measurements of apex length and panicule
apex_inflo	before floral transition : apex length; afer floral transition : inflorescence length (panicle without the internode)
5. lvis_des	visible blade length from destructive measurements
FVn	visible length of blade n
6. n_leaves	number of initiated, emerged and visible leaves of plants from destructive measurements
NFE	number of emerged leaves
NFI	number of initiated leaves
NFV	number of visible leaves
DLS	decimal leaf stage (= decimal number of visible leaves)
7. lvis_non_des	visible blade length from non destructive measurements
DLS	decimal leaf stage (= decimal number of visible leaves)
nFL	number of leaves with visible collar
nFC	number of visible leaves without visible collar
FVn	visible length of blade n
PAN	visible length of the panicle (the male inflorescence)
FLO	indicates whether plant panicle has flowered (visible anthers)

## Sheet: 1.blade_des
Date	TTc	cultivar	plante	B1	B2	B3	B4	B5	B6	B7	B8	B9	B10	B11	B12	B13	B14	B15	B16	B17	B18	B19	B20
2018-05-09	71.8354	M52	1	4.4	4.4	1.6
2018-05-09	71.8354	M52	2	4.5	4.2	2.1	0.36	0.33
2018-05-09	71.8354	M52	3	4.2	4.7	2.3	0.48
2018-05-09	71.8354	M52	4	5.2	5.7	2.8	0.54	0.11	0.05	0.03
2018-05-09	71.8354	M52	5	4.75	5.4	2.2	0.41	0.09	0.044	0.023
2018-05-11	91.1145	M52	1	4.6	7.12	4.65
2018-05-11	91.1145	M52	2	5.1	7.61	4.83	1.1	0.19
2018-05-11	91.1145	M52	3	4.6	7.6	5.7	1.5	0.18	0.095	0.05	0.03
2018-05-11	91.1145	M52	4	4	7.36	5.9		0.24	0.063	0.032	0.025
2018-05-11	91.1145	M52	5	4.4	7.9	5.34	0.28	0.12	0.055	0.035	0.02
2018-05-14	112.594	M52	1	5.2	10.1	8.05	4.1	0.42
2018-05-14	112.594	M52	2	4.3	8.6	7	2.8	0.5	0.125	0.065	0.03	0.019
2018-05-14	112.594	M52	3	4.6	9.2	3.5
2018-05-14	112.594	M52	4	4.7	9	7.1	2.1
2018-05-14	112.594	M52	5	4.2	9.2	7.48	3.7	0.44	0.13	0.08	0.04	0.027	0.022
2018-05-16	122.754	M52	1	5	9.8	8.3	3.2	0.5	0.13	0.06	0.03
2018-05-16	122.754	M52	2	5.4	10.2	6.2	4.2	0.6	0.16	0.092	0.049
2018-05-16	122.754	M52	3	5.2	10.1	9.69	4.5	0.7	0.225	0.12	0.055	0.022	0.011
2018-05-16	122.754	M52	4	4.9	10.2	9.06	4.9		0.22	0.17	0.082	0.032	0.02
2018-05-16	122.754	M52	5	4.8	9.8	8.38	4.2	0.7	0.2	0.14	0.072	0.041	0.02
2018-05-18	138.504	M52	1	4.6	9.3	10.1	6.1	1.6	0.5	0.18	0.15	0.072	0.062	0.024
2018-05-18	138.504	M52	2	4.9	9.7	10.78	6.4	1.6	0.5	0.22	0.13	0.065	0.027	0.02
2018-05-18	138.504	M52	3	5	10.5	11.99	6.7	1.5	0.41	0.18	0.09	0.045	0.025	0.015
2018-05-22	177.521	M52	1	4.5	9.7	14.1	10.52	5.66	2.18	0.6	0.17	0.13	0.032	0.014	0.0075
2018-05-22	177.521	M52	2	4.6	9.5	13.6	11.4	6.24	2.67	0.7	0.22	0.12	0.048	0.019	0.012
2018-05-22	177.521	M52	3	5.9	12.1	17.3	12.18	5.73	1.87	0.42	0.14	0.07	0.028	0.02	0.012
2018-05-22	177.521	M52	4	5.6	10.7	14	11.6	6.725	2.97	0.75	0.28	0.21	0.11	0.082	0.049
2018-05-24	198.004	M52	1	6.1	12.7		15.3	8.1
2018-05-24	198.004	M52	2	5.2	10.6	15	14.9	9.7	6.17	1.675	0.45	0.15	0.085	0.04	0.027	0.022
2018-05-24	198.004	M52	3	5.3	11	16	14.4	8.59	4.36	1.08	0.5	0.15	0.12	0.055	0.038	0.025	0.01
2018-05-24	198.004	M52	4	4.2	8.9	11.9	12.7	7.1	4.75	1.9	0.5	0.16	0.14	0.065	0.035	0.025	0.014
2018-05-28	244.99	M52	1	4.2	9.1	12.2	13.3	11.8	9.28	5.47	1	0.21	0.11	0.05	0.015	0.012	0.012
2018-05-28	244.99	M52	2	5.6	11.1	15.3	17.5	14.28	11.22	6.84
2018-05-28	244.99	M52	3	5.1	10.8	14.8	17.3	14.77	10.76	6.2	1.6	0.45	0.13	0.05	0.04	0.012	0.016
2018-05-28	244.99	M52	4	4.6	10.7	16.1	17.8	13.57	9.98	4.85	1.1	0.29	0.12	0.055	0.024	0.018	0.0015
2018-05-30	268.287	M52	1	5.4	10.8	14.7	14.6	14.9	12.1	8.8	5.1	1.37	0.35	0.15	0.08	0.028	0.018	0.013
2018-05-30	268.287	M52	2	4.9	10	13.4	16.2	18.05	15.12	10.62	3.55	1	0.28	0.13	0.065	0.04	0.02
2018-05-30	268.287	M52	3	4.8	10.15	12.2		13.7	13.1	7.9	1.56	0.34	0.12	0.06	0.02	0.012	0.009
2018-06-04	325.984	M52	1		10.5	13.9	13.8	15.4		18.5	16.3	8.42	2.3	0.6	0.18	0.1		0.024	0.018
2018-06-04	325.984	M52	2			13	14.1	15.3	21.6	23.5	19.9	11.68	3.3	1.1	0.34	0.15	0.08	0.042	0.022	0.01
2018-06-04	325.984	M52	3		8.7	12.4	13.8	16.5	15.9	17.7	14.02	12.7	5.55	1.5	0.5	0.25	0.08	0.042	0.03	0.015
2018-06-04	325.984	M52	4	5	10.2	14.4	16.6	20.2	26.65	20.1	15.7	10.19	2.8	0.9	0.42	0.115	0.065	0.032	0.02	0.01
2018-06-06	347.339	M52	1		10.9	14.7		23.5		28.4	22.35	14	4.85	1.4	0.5	0.28	0.13	0.08	0.05	0.04	0.011
2018-06-06	347.339	M52	2			12.6	14.1	18.7	26.2	26.1	20.2	11.56	3.965	1.2	0.49	0.23	0.13	0.062	0.049	0.04	0.019
2018-06-06	347.339	M52	3		9.8	12.5	14.6	20.6	29.35	28.5	21.75	12.6	4.45	1.1	0.42	0.21	0.12	0.054	0.032	0.017
2018-06-08	368.512	M52	1			12	14.3	19.2	28.3	30.3	23.9	14.3	5.8	1.44	0.54	0.3	0.19	0.095	0.05	0.03	0.013
2018-06-08	368.512	M52	2		9	13.9	14.8		17.6			24.3	16.55	4.85	1.3	0.5	0.26	0.14	0.055	0.022	0.011
2018-06-08	368.512	M52	3			11.4	14	18.4		26.2	20.5	9.6	3.1	0.6	0.4	0.18	0.1	0.055	0.027	0.015
2018-06-11	407.854	M52	1		11.5	14.9	15.4	19.2	28.5	31.6	39.9	32	20	9.4	3.75	2	0.9	0.53	0.35	0.09	0.04
2018-06-11	407.854	M52	2		11.2	14.8		20.3	28.6	36.9	35.2	26.1	14.95	6.3	2.14	0.9	0.5	0.28	0.11	0.06	0.025
2018-06-11	407.854	M52	3		9.9	11.8	14.8	16	22.3	28.4	32	26.9	15.8	5.8	1.55	0.7	0.31	0.19	0.125	0.025	0.015
2018-06-11	407.854	M52	4			14.5		16.8	20.5		34.8	28.6	15.6	9.4	3.7	1.7	0.6		0.11	0.07	0.032
2018-06-13	424.647	M52	1			13.1	14.1	18.7	26.4	36.75	32.9	24	13.82	3.11	1.35	0.6	0.34	0.17	0.08	0.025	0.013
2018-06-13	424.647	M52	2			13.5	13	14.6	20.1	29	33	26.5	14.35	5.02	1.6	0.7
2018-06-13	424.647	M52	3			13		16.8	23.5	32.6	33.3	25.3	15.9	5.9	2.13	1	0.5	0.29	0.18	0.1	0.03
2018-06-13	424.647	M52	4			13.2	16.5	21.5	28.2	34.6	33.8	28.9	19.4	11.2	4.08	1.9	0.6	0.33	0.15	0.055	0.027
2018-06-15	437.009	M52	2			13	14.7	19.9	26.9	37.7		36.9	25	13.2	4.75	1.72	0.9	0.6	0.35	0.135	0.075
2018-06-15	437.009	M52	3				15.7	21.6	28.9	38.1	43.6	34.1	23.2	11.25	4	1.6	0.7	0.38	0.23	0.085	0.035
2018-06-18	457.942	M52	1		12.5	16.4	16.3	18.3	25.8	36.1	46.6	50.6	45.5	18.5	15.1	8.78	4.8	2.8	1.7	1
2018-06-18	457.942	M52	2			13.5	15.5	15.2	20.8	30	42.4	45.9	36.1	26.6	16.62	9	3.65	2	1
2018-06-18	457.942	M52	3		10.1	14.8	16.5	20.5		38.4	48.3	47.4	37.9	26.7	20.35	15.72	9.4	4.34	2.2	1.5	0.4
2018-06-18	457.942	M52	4			13.5		20	27.8	38	46.6	41.2	32.2	21.5	11.5	5.42	2.45	1.71	1.2	0.33	0.2
2018-06-20	475.592	M52	1			14.8	15.9	20.05	25.8	33.4	41.7	47.8	41.8	33.4	21.8	15	8.28	5.03	3	1.72	0.56
2018-06-20	475.592	M52	2			12.1	15.1	21	29.6	39.3	47.1	48.9	39.6	28.75	20.05	10.2	6	3.5	1.9	1.1	0.39
2018-06-20	475.592	M52	3			12.2	15.1	20.05		37.8	48.9	51.8	41.3	29.7	21.3	11.6	5.98	3.68	1.81	1.12	0.31
2018-06-22	490.58	M52	1				12.1	14.8	21.8	31.1	40.4	48.7	37	37.4	26.4	17.3	9.35	2.37	1.38	0.09	0.31
2018-06-22	490.58	M52	2			13.2	13.9	17	24	32	40.4	47.1	40.9	31.43	20.5	10.2	6.1	3.65	1.7	0.93	0.24
2018-06-22	490.58	M52	3			12	14.4	16.5	25.6	36.5	45.5	52.2	43.7	33.3	24	13.3	6.5	3.48	2.19	1.23	0.55
2018-06-25	508.288	M52	1				13	17.1	23.4	31.9	41.7	51.5	56.2	50.08	41.3	30.2	31.2	14.6	8.2	4.8	2.77	1.12
2018-06-25	508.288	M52	2			12.5	12.8	15.5			44.3	55.5	58.8	50.8	40.2	30.5	23.1	17.5	10.2	5.75	1.48
2018-06-25	508.288	M52	3				14.2	17.6		35.6	45.8	54.2	60.8	54.5	44	34.4	25	16.5	10.4	5.9	3.55	1.64
2018-06-27	526.83	M52	1				13	16.2	19.8				44	53.6	51.7	47	38.7	29.8	19.5	12.8	7	2.6
2018-06-27	526.83	M52	2			15.9	18.5					61.5	61.6	54	45.2	36.4	28.4	22.4	9
2018-06-27	526.83	M52	3			11.5		15			41	49.8	55.4	54.3	45.6	36.3	27.3	18	13	7.5	4.6	2.5
2018-06-29	550.188	M52	1			11.5			21	29.4	39.5	49.5	56	55.4	48.9	38.4	30.5	21.5	15.5	10	5.35
2018-06-29	550.188	M52	2			13			27.6		44.5	51.8	54.8	55.5	48	39.8	33	26	19.5	13	7.5
2018-06-29	550.188	M52	3			13	14.6	20	28.5		45.7	54.3	58	55.3	46.3	36.2	28	22.1	16.9	10.7	4.5
2018-07-02	592.425	M52	1					18.2		34.9	43.9	54.3	59.3	62.3	61.4	53	44.2	35.9	28.6	23.1	16.4
2018-07-02	592.425	M52	2						18.5	31.4	42.4	50.5	57.7	59.2	57	50.6	43.4	36.8	18.3	20.8	11.5
2018-07-02	592.425	M52	3				16	20.3	28.3	38.4	47.2	54.8	57.3	58.3	56	50	43	37.8	31.5	24.8	16
2018-07-04	618.984	M52	1									56.5	58.7	59.8	57.3	52	45.2	39.2	32.7	27.3	14.2
2018-07-04	618.984	M52	2					19.7	27.4	36.8	44	52.3	56.5	58.5	56.4	50.1	42.3	36.5	29.9	23.7	15.2
2018-07-04	618.984	M52	3				15.4	21.4		40.7	50.8	56	58.1	57.3	55.8	51.3	45.4	45.5	39.2	32.4	19.6
2018-07-06	641.784	M52	1				15.8		23.6		40.5	48.8	54.3	56.7	58.5	56.9	52.5	45.8	39.2	32.2	27	20.8
2018-07-06	641.784	M52	2								38.4	48.1	53.9	57.2	58.8	56.8	53	44.3	36.2	31.4	23.2
2018-07-06	641.784	M52	3					17.1	25.5	37.5	49.3	57.9	63.1	61.2	56.2	57.7	45.4	37.9	31	23.5	10.5
2018-07-09	681.65	M52	1					15.1		30.7	42.7	51.5	57.3	61	61.4	59.3	55.9	51.5	45.2	41	34.9	22.9
2018-07-09	681.65	M52	2					15.8	24.3	33.7	43.8	52.6	56.2	58.1	56.5	54.6	53.3	50.6	45.7	38.8	27.4
2018-07-09	681.65	M52	3									61.6	64.2	63.2	60.1	55	50.3	47.7	42.5	37.1	28.9
2018-07-11	699.113	M52	1						27.2	35.7	45	53.9	59	61.4	57.4	56.5	54.2	52.3	48.4	41.6	28.8
2018-07-11	699.113	M52	2				14.9	19.1				58.5	63.5	62.6	58.9	55.9	53.5	47.5	46.3	41.3	31.3
2018-07-11	699.113	M52	3								52	58.1	61.9	63.1	61.6	59.4	57	54.6	48.3	38.7
2018-07-13	717.921	M52	1								46.9	54.3	61.3	61.6	61.5	57.4	53.8	49	45.1	40.1	30.8
2018-07-13	717.921	M52	2				19.9				55	59.1	62	65.4	61.5	59.9	55.3	51.3	47.8	41.5	27.2
2018-07-13	717.921	M52	3					15.9		36.4		58.6	61.5	60.3	57.5	55.6	53	50.8	45	42.7	29.8
2018-07-16	756.005	M52	1								48.4	55.4	61.6	63.6	63.8	57.6	53.5	49.7	42.3	41.5	36.3	29.4	17.9
2018-07-16	756.005	M52	2									57	61.1	62.9	63.9	59.3	55.8	49.4	44.5	42	37.7	27.6
2018-07-16	756.005	M52	3									57	63.9	63.4		58.1	55.1	52.5	47.7	42.3	32.2
2018-07-18	778.813	M52	1				17.7	17.2	21.7	28.8			50.7		55	55.7	53.4	51.3	46.8	41.8
2018-07-18	778.813	M52	2							34	44.2	53.5	58.4	59	58.3	54.3	52.2	50.4	47.5	44	35.6
2018-07-18	778.813	M52	3							35.9	45.4	53.9	60.8	62.4	61.6	58.5	54.6	51.9	47.3	42.6	30
2018-07-20	804.15	M52	1						27.1	36.5	45.8	54.7	59.4	60.5	60.5	57.4	54.5	50.9	47.3	42.1	32.4
2018-07-20	804.15	M52	2					16.4	23.1	31.1	40.1	52.2	54.6	56.8	55.2	54.4	51.8	49.9	45.8	41.9	29.9
2018-07-20	804.15	M52	3								50.9	57.8	62	60	59.1	54.9	53.2	51.1	46.7	41.2	29.3
2018-07-24	847.996	M52	1							29.5		50.4	56	58	56.6	55.3	52	50.4	46	40.8	29.8
2018-07-24	847.996	M52	2								50.3	57.2	62	63.5	60.7	58.2	52.6	50	46	41.9	28.3
2018-07-24	847.996	M52	3									58.8	61.4	63	60.2	58.5	56.2	53.9	48.5	41.9	31
2018-07-25	863.163	M52	1									56.3	60.3	62.5	59	54.5	50.6	47.8	41.1	37.8
2018-07-25	863.163	M52	2								43	52.8	58.6	59.7	59.7	56.7	51.9	49.8	47.3	43.7	36.9	23.4
2018-07-25	863.163	M52	3									55	61.3	65	63.5	61.7	57.7	55.2	49	45	33.6
2018-07-27	897.242	M52	1									54.5	62.1	65.7	62.4	58.6	54.5	49.4	45.5	39.7	29.6
2018-07-27	897.242	M52	2									55.4	60.8	62	60.3	57	53.7	48	43.7	39.1	28.8
2018-07-27	897.242	M52	3													55	53.5	51.7	48.6	45.2	36.6
2018-07-30	934.575	M52	1										54.6	60.4	60.9	58.2	55	51	47.5	45.3	39.6	27.7
2018-07-30	934.575	M52	2												54.3	52.6	49.9	47.3	43.6	40	35	24.8
2018-07-30	934.575	M52	3										55.6	61.2	63.6	61.7	56.8	51.2	47	43.8	36.8	27.7
2018-08-01	959.563	M52	1								43.8	54.7	59.5	60.3	57.6	53.2	48.8	45.1		35.6	26.7
2018-08-01	959.563	M52	2								39.3	47	51.8
2018-08-01	959.563	M52	3									56.3	62	62.4	60	57.4	52.7	49.4	46.8	39.5	32.5
2018-08-03	987.971	M52	1									54	60	60	57.6	54.1	51.2	47	43.2	37.8	30.2
2018-08-03	987.971	M52	2									50.5	54	59.5	58.2	55	51.4	49	43.4	35.5
2018-08-03	987.971	M52	3								43.1	53.2	58.3	59.3	53.6
2018-05-09	71.8354	M40	1	4.2	4.8	2	0.47	0.09	0.02	0.013
2018-05-09	71.8354	M40	2	3.9	4.6	2.8	0.58	0.135	0.053
2018-05-09	71.8354	M40	3	4.3	4.4	2	0.36	0.08	0.03	0.025
2018-05-09	71.8354	M40	4	4.4	5	2.8	0.7	0.11	0.075	0.04
2018-05-09	71.8354	M40	5	4.6	5	1.9	0.46		0.04	0.03	0.02
2018-05-11	91.1145	M40	1	5.5	8.4	6.6	2.2	0.31	0.1	0.03	0.028
2018-05-11	91.1145	M40	2	4.2	8.75	7.2	1.8	0.2	0.13	0.055	0.021
2018-05-11	91.1145	M40	3	6.3	9.03	6.05	1.5	0.25	0.11	0.045	0.03
2018-05-14	112.594	M40	1	6.2	11.7	9.25	2.8	0.35	0.16	0.1	0.04	0.028	0.023
2018-05-14	112.594	M40	2	4.7	9.9	8.82	3.9	0.51	0.15	0.06	0.028	0.025	0.018
2018-05-14	112.594	M40	3	5	10.6	9.2	4	0.5	0.2	0.08	0.048	0.024	0.018
2018-05-14	112.594	M40	4	4.9	10.1	8.5	4.3	0.8	0.25	0.11	0.08	0.042	0.012
2018-05-16	122.754	M40	1	5.7	12.2	11.1	6.4	1.3	0.37	0.12	0.052	0.03
2018-05-16	122.754	M40	2	5.9	12.1	10.85	6.1	0.9	0.2	0.13	0.09	0.045	0.02
2018-05-16	122.754	M40	3	6.8	13.8	11.54	5.3	0.7	0.2	0.13	0.075	0.033	0.015
2018-05-18	138.504	M40	1	6.3	14	15.45	9.1	2.3	0.6	0.27	0.18	0.09	0.05	0.032	0.017
2018-05-18	138.504	M40	2	5.7	11	11.3	8.1	2.5	0.7	0.2	0.16	0.07	0.025	0.012
2018-05-18	138.504	M40	3	4.9	11	13.2	8.1	2.6	0.9	0.21
2018-05-18	138.504	M40	4	5.2	10.7	12	8.5	2.9	0.9	0.22	0.097	0.04	0.025	0.01
2018-05-18	138.504	M40	5	5.7	12.3	14.1	9.1	2.5	0.7	0.4	0.17	0.1	0.055	0.035
2018-05-22	177.521	M40	1	4.6	10.1	13.6	11.01	5.665	1.85	0.3	0.18	0.13	0.072	0.04	0.024
2018-05-22	177.521	M40	2	4.5	10.1	14	11.5	6.15	2.37	0.55	0.19	0.08	0.04	0.015	0.012
2018-05-22	177.521	M40	3	4.5	10.6	15.7	13.88	7.51		0.8	0.22	0.15	0.07	0.035	0.017	0.015
2018-05-24	198.004	M40	1	6	13.2	16.1	17.2	11.2	7.76	3.48	0.8	0.23	0.145	0.072	0.05
2018-05-24	198.004	M40	2	5	11.3	15.5	15.7	10.45	5.95	1.875	0.55	0.17	0.14	0.13	0.03	0.013
2018-05-24	198.004	M40	3	5.8	12.7	17.4	15	8.78	4.35	0.975	0.4	0.14	0.053	0.025	0.019	0.019	0.009
2018-05-24	198.004	M40	4	5.2	10.9	15.7	17	11.3	7.02	2.28	0.4	0.2	0.07	0.032	0.015	0.015
2018-05-28	244.99	M40	1	3.5	8.2	12	15.1	17.29	14	11.45	6.7
2018-05-28	244.99	M40	2	5	11.1	15.6	17.45	15.2	11.61	7	1.6	0.5	0.13	0.06	0.021	0.016	0.012
2018-05-28	244.99	M40	3	5.1	11.2	15.2	15.6	13.7	10.5	7.14	2.4	0.5	0.14	0.055	0.03	0.026	0.023	0.012
2018-05-28	244.99	M40	4	6.3	12.9	16.6	18.6	15.8	12.7	7.9	2.1	0.4	0.14	0.07	0.032	0.017	0.011
2018-05-30	268.287	M40	1	5.1	11.6	17.6		23.3	19.3	13.98	5.23	1.9	0.21
2018-05-30	268.287	M40	2	5.1	12.2	16.7	18	19.95	17.35	13.68	7.02	1.4	0.34	0.17	0.045	0.04	0.02	0.01
2018-05-30	268.287	M40	3	4.4	9.6	13	14	16.9	15.1	12.78	5.8	1.25	0.3
2018-05-30	268.287	M40	4	5.4	11.5	16.4	18.4		17.6	13.95	5.95	1.15	0.3	0.13	0.05	0.028	0.012	0.008
2018-05-30	268.287	M40	5	5	10.8	15.4			18	14.55	7.62		0.38	0.14	0.048	0.022	0.014	0.008
2018-06-04	325.984	M40	1		10.5	14.9	17.5	17.8	24.7	22.1	16.9	7.18	2	0.8	0.6	0.18	0.076	0.04	0.015	0.015
2018-06-04	325.984	M40	2		11.6	15.2	17.5	22.2	27.8	24.3	17.6	7.12	1.4	0.37	0.2	0.11	0.052	0.03	0.02	0.01
2018-06-04	325.984	M40	3		11.3	14.6	18.7	23	28.2	24.8	17.37	7.05	1.9	0.5	0.17	0.07	0.03	0.025	0.015
2018-06-06	347.339	M40	1		12.2	16	19.1	22.6	29.8	33.2	28	19.59	8.37	1.1	0.7	0.28	0.15	0.06	0.024	0.012
2018-06-06	347.339	M40	2		10.8	15.8	19	21.7	29.6	32.7	28	18.8	9.1	2.6	1.2	0.32	0.24	0.09	0.05	0.02	0.018
2018-06-06	347.339	M40	3			12	13.4	18.2	25.25	28.2	23.4	14.83	5.12	1.6	0.7	0.2	0.1	0.07	0.034	0.01
2018-06-08	368.512	M40	1		8.9	13.1	14.4	17.9		34.7		21.28	9.6	2.75	1.1	0.32	0.12	0.08	0.028	0.013	0.01
2018-06-08	368.512	M40	2		10.7	13.6	14.2	18.5	26	36.9	29.7	18.2	6.49	1.54	0.55	0.22	0.1	0.052	0.035	0.015	0.008
2018-06-08	368.512	M40	3		10.6	13.2	15.7	20.6	22.5		34	26	13.8	4.2	1.35	0.52	0.26	0.082	0.028	0.015	0.01
2018-06-11	407.854	M40	1		9	14	18		28.7		45.6	37.3	25.1	13.75	4.6	1.54	0.7	0.39	0.24	0.15	0.023	0.014
2018-06-11	407.854	M40	2				19.2	24.7	35.2	46	46.9	37.1	23.9	13.3	4.97	2.05	1	0.49	0.31	0.18	0.034	0.02
2018-06-11	407.854	M40	3			14.3	17.9	22		43		37.8	25.2	12.3	3.3	1.64	0.7	0.34	0.17	0.12	0.017
2018-06-13	424.647	M40	1				18.1	23	31.4		48.2	37.5	27.4	16.1	6.55	2.92	1.4	0.7	0.26	0.1	0.05	0.025
2018-06-13	424.647	M40	2				17.2				55.8	47.4	30.4	21.1	10.6	3.99	2		0.4	0.2
2018-06-13	424.647	M40	3	4.8		14.6	16.2	19.4		31.4	46.6	44.7	33.6	20.3	8.48	3.14
2018-06-13	424.647	M40	4			14	16.3	24.2			54.9	46.4	33.8	22.85	11.85	4.43	2.1	0.6	0.37	0.15	0.075	0.02
2018-06-13	424.647	M40	5			12.5	17.4				32.4	41.5	30.8	18.9	7.4	3.05	1.4	0.7	0.4	0.16	0.04	0.025
2018-06-15	437.009	M40	1		10	13.7	16.6				49.6	40.75	29.4	17.45	6.93	3.07	1.4	0.8	0.4	0.24	0.097	0.06
2018-06-15	437.009	M40	2		8	13.8	15.2	18		41.4		41	26.9	14.33	5.9	2.15	1	0.6	0.38	0.28	0.08	0.02
2018-06-15	437.009	M40	3		13.2	15.5	19.2	27	40.2	45.3	56.6	45.7	34.8	19.6	14.1	10	3.7	1.5	1	0.6	0.32
2018-06-15	437.009	M40	4			15.7	17				53.15	42	30	16.78	6.75	2.62	1.3	0.7	0.35	0.21	0.09	0.06
2018-06-18	457.942	M40	1			15.5	18		32.7	44.2	56.5	56.1	45.2	32.9	20.7	9.95	4.2	2.35	1.15	0.4	0.2	0.13
2018-06-18	457.942	M40	2			11.3	15.7	20.8	29.5		53.9	56.1	46.1	33.9	22.2	10.92	4.33	2.17	1.2	0.7	0.34	0.29
2018-06-18	457.942	M40	3			12.7	15.8	20.3	30			54.5	44.6	32.7	21.6	11.65	4.9	2.28	1.05	0.048	0.25	0.08
2018-06-20	475.592	M40	1			11.9	14.8	17.2	24.6		43.8	57.8	52.2	41	26.3	16.2	6.8	3.35	1.65	0.8	0.4	0.24
2018-06-20	475.592	M40	2			13.5	14.9	18.4	25.5	35.95			48.9	38.1	25.4	13.35	5.6	2.4	1.4	0.7	0.38	0.225
2018-06-20	475.592	M40	4			11.5	12	17.9	25.55	36.3	47.3	59.25	49.4	37.15	25.6	13.62	5.88	3.02	1.54	0.66	0.46	0.32
2018-06-22	490.58	M40	3							34.6		57.4	61.7	55	45	32.5	21.4	12.4	6.75	3.43	2.18	1
2018-06-22	490.58	M40	1				17.7	21	29.5			62.1	59.1	50.2	39.5	28.5	15.8		9.2	4.85	2.7	1.03
2018-06-22	490.58	M40	2			14.1		22		45.8	57.8	66.6	52.8	53.8	41.4	28	17.4	10.2	5.3	3	1.5	1
2018-06-22	490.58	M40	4		13.2		19	20.8		36.5	46.7	60.8	65.6	58.6
2018-06-25	508.288	M40	1				14	17			55.9	61.6	68.9	59.5	47.8	34.8	21.4	12.3	5.85	3.53	1.78	1.13
2018-06-25	508.288	M40	2		10.6	15.4	18.2	24.3	35		58	64.8	67.2	57.6	46.2	34.1	22.3	14.6	8.1	4.68	2.53	0.98
2018-06-25	508.288	M40	3						26.5			53.5	61.2	53.5	42.4	29.4	16.7	16.8	9.3	4.62	2.74	1.69	0.73
2018-06-27	526.83	M40	1				16	20.7	29.8	39.9		61.8	69	69.2	60.1	48.9	37.4	28	18.8	12.4	6
2018-06-27	526.83	M40	2						20.6				58	58.8	49.6	41	31.3	22.6	15	8.7	4.8
2018-06-27	526.83	M40	3				16.4	16.6	22.5			59.5	67.5	70.9	60	50.8	41.3	30.5	21.8	14	7.8
2018-06-29	550.188	M40	1				15.7	21.7	31.7	43.5	54.2	65.2	72.6	76.1	69.4	60.9	48.6	36.3	25	18.6	12.6	6.1
2018-06-29	550.188	M40	2					25.6	35.3	45.4	57.1	59.5	71.1	72.9	67.5	58.3	48.8	38.7	28.2	18.9	11.9
2018-06-29	550.188	M40	3							43.1	53.9	63.7	70.5	75.4	70.2	61.1	50.3	40	27.2	19.9	12.8
2018-07-02	592.425	M40	1								54.2	64	72.1	74	74	67.2	57.2	46.7	37.1	29.4	22.2	12.5
2018-07-02	592.425	M40	2				18.4	25	34.2	45.9		65.5	72.8	72.4	73.6	65.3	54.4	42.2	35.9	28.7	21.8
2018-07-02	592.425	M40	3						33.5	45	56.5	65	73.5	75.9	73.2	68.1	53.5	46	36.5	29.4	20
2018-07-04	618.984	M40	1						25.8	37.8	49.9	62.3	70.7	73	71.4	65.6	57.5		39	32.7	20.8
2018-07-04	618.984	M40	2									69	72.3	75	75.2	71.6	65	56.9	48.2	40	29.2
2018-07-04	618.984	M40	3					26.2	34.6	46.6	57.5	67.1	75.5	75.5	75.7	70.1	61	52.1	42	35.1	26.4
2018-07-06	641.784	M40	1					15.7	21				65.9	73.9	77.1	71.4	68.2	57	45.4	40.1	34.2	25.9
2018-07-06	641.784	M40	2							41.5	54	64.6	71.2	76.5	75	72.5	67.4	61	51.5	42.1	34.8
2018-07-06	641.784	M40	3						35.5	45.6	54.9	62.3	68.2	70.6	70.8	69.2	64.2	53.4	44.5	38.7	31.2
2018-07-09	681.65	M40	1						28.8	42.3	55.2	64.5	69.6	74.2	71.6	66.1	63	57.6	51.3	43.8	34.2
2018-07-09	681.65	M40	2							40.5	52.5	63.3	70.5	74.4	66.3	72.6	62.3	59.4	52.6	44.2	38.7	29.4
2018-07-09	681.65	M40	3					22.7	31.8	44.9	58.3	68.1	73.1	74	73	69.9	59.9	53.5	46.3	38.5
2018-07-11	699.113	M40	1				11.8	18.1	25.5	36.9	48.8	60.2	64.9	82.4	69.7	66.8	64.6	61.4	57	50	44.1	37.6
2018-07-11	699.113	M40	2						21.9	30.2				61.7	68.5	68.2	69.1	66	60.4	52.9	43.2
2018-07-11	699.113	M40	3						20.3				60.6	66.7	69	68.3	66.7	62.9	55.8	48.6	44.6	36.7
2018-07-13	717.921	M40	1						27.8	39.1	51	62.5	71	71.7	70.4	67.2	63	60.3	55.5	50
2018-07-13	717.921	M40	2							35.4	47.6	58.9	66.7	70	70.1	69	63.3	60.6	51.7	45.9	36.5
2018-07-13	717.921	M40	3						34.4	46.7	59.4	68.4	74.5	76.5	74.7	69.3	65.2	59.4	55.4	51.2	44.7
2018-07-16	756.005	M40	1				12.1	16.3	18.1				61.1	70.4	75.1	72.2	67.4	62.2	53.9	49.8	47.1	41.5	34.1
2018-07-16	756.005	M40	2					20.2	28.8	40.4	51.9	60.2	67.1	71.4	70.6	66.5	65	59	55	49.7	40.4
2018-07-16	756.005	M40	3				15.2	15					62.6	65.2	64.9	62.6	60.6	57.1	51.5	48.2	39.1
2018-07-18	778.813	M40	1					27.8	38.2	48.5	65.4	75.6	78	80.5	76.4	72.2	66.5	60.6	56.5	49.5	40
2018-07-18	778.813	M40	2							44.5	54.4	63.2	68.9	71.1	72.6	67.7	65.1	58.9	52.3	48	42.2	28.7
2018-07-18	778.813	M40	3				19.9	26.2	37.6	47.4	58.6	64.1	68.6	68.9	68.6	65.3	61.3	59.3	57.6	50.9	42.2
2018-07-20	804.15	M40	1							40.5	50.6	58.5	65.7	70.8	70.3	67.3	62.5	59.5	55	49	37.4
2018-07-20	804.15	M40	2							40.6	51.4	61.1	67.5	71	70	65.4	63.1	57	53.5	47.6		29.6
2018-07-20	804.15	M40	3						34.7	48.1	61.1	69.7	75.7	77.6	73.1	67	62.1		52.8	47.8	41.7
2018-07-24	847.996	M40	1							36	46	55	62	65.3	66	64.2	62	61.6	57	51.1	44.7	34
2018-07-24	847.996	M40	2							46.1	58	64.5	72	76.8	73	69	65.4	60.5	54.3	51.7	42.5
2018-07-24	847.996	M40	3								46	57.3	64.5	67	70	67.5	65	59.7	56.6	51.3	43.2
2018-07-25	863.163	M40	1								49.8	60.7	67.5	73.4	73.4	72.1	69.6	65.5	62	57.4		43
2018-07-25	863.163	M40	2							54.2	63.5	71	75.5	74.5	62.4	68	62.6	59.2	45.3	47.8	38.5
2018-07-25	863.163	M40	3									67.2	72.4	76.3	76.4	75.4	70.4	64.8	59.8	54.6	49.2	34.4
2018-07-27	897.242	M40	1								40.2		65.3	64.8	62	58	53.7
2018-07-27	897.242	M40	2								48	57.7	61.3	64	64	62.5	59.5	57.4	52.5	51.5	46.5	32.8
2018-07-27	897.242	M40	3								54.5	61	75.2	76	74.2	67.2	62.2	56.3	14.5
2018-07-30	934.575	M40	1								59.5	69	75	77.4	77	71.4	69.2	61.5	57.8	54.8	49.4		6
2018-07-30	934.575	M40	2											61.3	66.5	71.3	70.2	66.5	64.8	58		50.3	39.3
2018-07-30	934.575	M40	3										63.5	70.8	73.3	70.7	66.4	60.8	54.2	50		38.2	29.9
2018-08-01	959.563	M40	1								49.1	60	68.8	74.5	76.8	75.2	71.4	63.8	57.8	52.8	48.7	36.9
2018-08-01	959.563	M40	2								47.7	60.5	70.3	76	75	71.2	64.6	58.5	53.8	48.5	43.2	31.3
2018-08-01	959.563	M40	3									63.5	70.3	75.5	75.6	74.5	73	65.8	61.8	56	46.5	35
2018-08-03	987.971	M40	1								49.4	58.2	64	68.5	66.8	66.4	63.2	57.4	54.2	48.2	43
2018-08-03	987.971	M40	2									65	70.6	72.6	72.2	65.2	61	56.6	52	48	42.4	35
2018-08-03	987.971	M40	3								54.4	63.8	69.3	70.9	71	67.7	63.9	58.2	54.7	49	41.5	34.7

## Sheet: 2.sheath_des
Date	TTc	cultivar	plante	S0	S1	S2	S3	S4	S5	S6	S7	S8	S9	S10	S11	S12	S13	S14	S15	S16	S17	S18	S19	S20
2018-05-09	71.8354	M52	1	2.4
2018-05-09	71.8354	M52	2	2.7
2018-05-09	71.8354	M52	3	2.1	0.4	0.08
2018-05-09	71.8354	M52	4	3.1	0.4	0.06
2018-05-09	71.8354	M52	5	3	0.45	0.07
2018-05-11	91.1145	M52	1	1.9	2.1	0.18
2018-05-11	91.1145	M52	2	2.4	1.8	0.19	0.07
2018-05-11	91.1145	M52	3	2.1	2.2	0.2
2018-05-11	91.1145	M52	4	2.4	2.6	0.24
2018-05-11	91.1145	M52	5	2.1	2	0.2	0.16
2018-05-14	112.594	M52	1	2.7	2.9	0.6	0.05
2018-05-14	112.594	M52	2	2	2.2	0.8	0.1
2018-05-14	112.594	M52	3	2.4	2.7	0.5
2018-05-14	112.594	M52	4	2.2	2.3	0.5	0.1
2018-05-14	112.594	M52	5	2.2	2.5	0.7	0.12
2018-05-16	122.754	M52	1	1.9	2.5	1.5	0.1	0.03
2018-05-16	122.754	M52	2	2.1	2.1	1.1	0.1
2018-05-16	122.754	M52	3	2	2.2	1.2	0.11
2018-05-16	122.754	M52	4	2.3	2.7	1.3	0.14	0.06
2018-05-16	122.754	M52	5	2.1	2.3	1.1	0.12	0.07
2018-05-18	138.504	M52	1	2.1	2.5	2.3	0.2	0.07
2018-05-18	138.504	M52	2	2	2.4	2.7	0.22	0.04
2018-05-18	138.504	M52	3	2.3	2.6	2.75	0.21	0.07
2018-05-22	177.521	M52	1	2.5	3.7	3.3	1.7	0.18	0.04	0.02
2018-05-22	177.521	M52	2	2.2	2.3	3.1	1.7	0.2	0.06	0.03
2018-05-22	177.521	M52	3	2.3	3	3.6	2.4	0.22	0.07	0.03
2018-05-22	177.521	M52	4	2	2.35	3.5	2	0.2	0.08	0.03
2018-05-24	198.004	M52	1		3.2	3.6	3.3	0.3
2018-05-24	198.004	M52	2		2.6	3.4	3.5	0.4	0.1	0.03	0.03
2018-05-24	198.004	M52	3		2.7	3.9	3.5	0.3	0.11	0.04	0.02
2018-05-24	198.004	M52	4		1.9	2.4	2.8	0.6	0.9	0.05
2018-05-28	244.99	M52	1		2.1	2.5	3.3	2.8	0.3	0.12	0.03
2018-05-28	244.99	M52	2		2.6	3.5	4.2	2.6	0.32	0.18	0.06
2018-05-28	244.99	M52	3		2.8	3.7	4.1	3.3	0.33	0.24	0.1
2018-05-28	244.99	M52	4		2.4	3.5	4.2	2.1	0.23	0.12	0.05
2018-05-30	268.287	M52	1		2.5	3.3	3.5	4	1.5	0.6	0.2	0.1	0.03
2018-05-30	268.287	M52	2		2.3	3.2	3.8	4.7	0.75	0.38	0.18	0.05
2018-05-30	268.287	M52	3		2.5	2.9	3.85	4.7	0.8	0.4	0.1	0.04
2018-06-04	325.984	M52	1			2.9	3.2	4.8	5.7	1.2	0.4	0.2	0.08
2018-06-04	325.984	M52	2				2.6	3.9	5.3	4.6	0.5	0.2	0.12
2018-06-04	325.984	M52	3			2.5	3.3	4.7	6.4	5.2	0.6	0.28	0.1	0.05
2018-06-04	325.984	M52	4		2.5	3	4.2	6	7	1.85	0.5	0.2	0.11
2018-06-06	347.339	M52	1			3.2	4.1	5.5	6.6	2.8	0.6	0.25	0.1	0.05
2018-06-06	347.339	M52	2			2.5	3	4.6	5.7	3.8	0.6	0.3	0.14	0.04
2018-06-06	347.339	M52	3			2.6	3.5	5.4	6.5	3.15	0.6	0.25	0.1	0.05
2018-06-08	368.512	M52	1			2.7	3.4	4.9	6.5	4.8	0.7	0.4	0.2	0.1	0.06
2018-06-08	368.512	M52	2			2.7	3	4.4	7.8		2.4	0.6	0.2	0.15	0.05
2018-06-08	368.512	M52	3			2.9	3.2	4.5	5.8	4	0.5	0.6	0.2	0.1	0.05
2018-06-11	407.854	M52	1			3.2	3.3	5.2	7.5		7.3	1.1	0.5	0.2	0.1	0.05
2018-06-11	407.854	M52	2			3.1	3.4	5	6.9	8.2	3.7	0.8	0.6	0.35	0.1	0.06
2018-06-11	407.854	M52	3				3	4.9	6.2	8.2	4.6	0.6	0.4	0.2	0.1	0.05
2018-06-11	407.854	M52	4				3.8	4.6	5.5	7.8	8.8	1.7	0.6	0.4	0.2	0.1
2018-06-13	424.647	M52	1			2.8	3.3	4.7	6.3	8.3		0.6	0.3	0.18	0.09	0.05
2018-06-13	424.647	M52	2			2.9	3	4.2	5.2	7.7	7.8	0.8	0.3	0.15	0.08
2018-06-13	424.647	M52	3			2.7	2.7	4.4	5.2	8.4	6.3	0.8	0.5	0.2	0.1	0.07
2018-06-13	424.647	M52	4			2.8	3.7	5.1	7.2	10.5	8.1	1.4	1.2	0.4	0.2	0.12
2018-06-15	437.009	M52	2				3	5	6.9	10	9.8	1.5	0.6	0.5	0.3	0.15	0.08
2018-06-15	437.009	M52	3				3.6	5.4	6.8	8.6	9.2	1.6	0.5	0.3	0.15
2018-06-18	457.942	M52	1			3.4	3.9	5	7.8	10	12.7	11	2.8	1	0.5	0.3	0.12
2018-06-18	457.942	M52	2				2.9	4.2	5.5	8.1	10.5	9.6	2	0.7	0.4	0.28	0.2	0.15	0.1
2018-06-18	457.942	M52	3			3	3.4	5	6.6	8.9	11.9	9	1.5	0.6	0.4	0.35	0.28	0.2	0.16	0.1
2018-06-18	457.942	M52	4			2.5	3.6	4.5	6.3	9.2	11.4		1.05	0.6	0.5	0.3	0.18	0.15	0.09
2018-06-20	475.592	M52	1				3	4.7	6.3	8.8	11.65	11.4	3.4	0.95	0.6	0.4	0.25	0.22	0.17	0.13	0.08
2018-06-20	475.592	M52	2				3.65	4.9	7.1	9.7	11.85	9.7	1.7	0.7	0.4	0.3	0.2	0.16	0.03
2018-06-20	475.592	M52	3				4	4.8	7.1	10.35	13.1	10.45	1.9	0.7	0.45	0.3	0.25	0.22	0.12	0.09	0.07
2018-06-22	490.58	M52	1				3	4.1	5.7	7.5	11.2	12.9		1.1	0.6	0.5	0.4	0.35	0.23	0.13	0.1	0.05
2018-06-22	490.58	M52	2				4.3	4.6	5.6	8	10.8	10	2.6	0.9	0.7	0.5	0.4	0.25	0.15	0.1	0.07	0.3
2018-06-22	490.58	M52	3			3.1	3.7	5.2	6.7	9.4	12.2	11.5	2.9	0.9	0.6	0.45	0.3	0.2	0.12	0.09	0.07	0.05
2018-06-25	508.288	M52	1					4.2	5.8		12.1	14.7	12.8	3.7	1.2	0.8	0.5	0.3	0.25	0.3	0.2	0.13	0.08
2018-06-25	508.288	M52	2				2.5	4	6.5	9	12.6	14.5	13	3.5	1.8	0.85	0.7	0.5	0.4	0.3	0.25	0.39
2018-06-25	508.288	M52	3					4.5	5.8	9	13.5	15.7	14	4.7	1.5	0.9	0.7	0.55	0.4	0.3	0.2	0.15	0.06
2018-06-27	526.83	M52	1					3.6				12.6	14.7	13	8.1	1.8	0.9	0.6	0.5	0.4	0.35	0.2	0.15
2018-06-27	526.83	M52	2			3.3	4.6					14.8	10.7	3.1	1.4	0.9	0.7	0.4	0.3	0.2
2018-06-27	526.83	M52	3					3.9	5.3	7.6	10.7	13	13.8	9.2	2.3	1.1	0.8	0.6	0.5	0.3	0.25	0.2	0.12
2018-06-29	550.188	M52	1					3.8	5	7	10.3	14.5	14.5	11.7	3	1.3	0.9	0.6	0.45	0.4	0.25	0.17
2018-06-29	550.188	M52	2				3	4.6	6.5	9	11.7	13.8	13.4	11	3.5	1.5	0.9	0.7	0.5	0.4	0.3	0.25
2018-06-29	550.188	M52	3				3.3	4.5	6	9.1	11.8	14	13.4	9	2.5	1.3	0.9	0.7	0.55	0.4	0.35	0.25
2018-07-02	592.425	M52	1						5.8	8.6	12.2	14.4	14.4	13.7	11.3	4.3	1.6	0.9	0.7	0.6	0.5	0.4
2018-07-02	592.425	M52	2						5.2	7.4	11.4	14	13.8	14.3	10.4	3.4		0.9	0.7	0.5	0.3	0.25
2018-07-02	592.425	M52	3				3	5.1	6.6	9.6	12.5	14	13	13.3	10.8	4.9	2.1	1.1	0.8	0.65	0.55	0.4
2018-07-04	618.984	M52	1							8.6	12	14.8	13.7		11.8	7.3	3.1	1.8	1.1	0.8	0.7	0.7
2018-07-04	618.984	M52	2						6.7	8.6	12	13	13.6	13.1	10.7	4.3	1.9	1.2	0.85	0.8	0.6	0.55
2018-07-04	618.984	M52	3					5.8	7.8		13.4	13.7	13.3	13	10.2	4.6	2		1.3	0.9	0.8	0.7
2018-07-06	641.784	M52	1					4.7	5.5	7.7	10.9	13.3	13.8	13.8	12.7	11.4	7	2.8	1.8	1.3	0.9	0.7	0.8
2018-07-06	641.784	M52	2							7	10	13	13.4	14.5	13.3	11.4	6.2	2.4	1.6	1.1	0.9	1
2018-07-06	641.784	M52	3						5.8	10.2	13.4	15.4	13.8	13	10.7	7.3	3.6	2	0.8	1.1	1.1	0.9
2018-07-09	681.65	M52	1						5.5	8.3	11.4	15	14.4	14.3	12.8	12.2	11.6	8.9	4.5	2.6	1.9	1.7	1.6
2018-07-09	681.65	M52	2					4.3	5.7	8.2	12.4	14.4	14.3	13.3	12.5	12.2	11.4	8.2	4.9	2.7	2.2	2.3
2018-07-09	681.65	M52	3						8.1		13.2	14.5	13.8	12.7	12.1	11.9	11.3	7.7	4.2	2.3	1.9	1.9
2018-07-11	699.113	M52	1							8.5	12.5	14.8	14.2	14.4	13.1	12.7	13	1.5	8.4	4.8	3.6
2018-07-11	699.113	M52	2					6.1	7.5	9.8	14	16	15.8	14	13.6	12.7	13	13	10.2	6.7	4.2	3.8
2018-07-11	699.113	M52	3					5.9				14.3	14	13	12.6	12.7	12.7	10.4	7.5	5.5	5.15
2018-07-13	717.921	M52	1					4.7	7.1	8.2	11.8	14.1	14.5	12.9	12.1	12.3	12.2	12.8	12.8	12.3	10.3	9.7
2018-07-13	717.921	M52	2					6.1				16.1	14.7	13.1	12.3	12.2	12.2	12.4	12.1	11	10.1	9.1
2018-07-13	717.921	M52	3						7.1	9.9	13.7	14.9	15	13.5	12.5	12.3	12.5	13	13.2	11.6	10.1	9.4
2018-07-16	756.005	M52	1									14.5	15.5	14	12.4	11.6	11.5	11.8	11.6	11	10.8	9.8	7.5
2018-07-16	756.005	M52	2									14.6	14.6	14	13	12.4	12.2	13.2	13.2	13	12.6	11.8	10.6
2018-07-16	756.005	M52	3									15.3	16	14.3	12.8	12.5	13	12.7	12.9	12.4	11.6	10.7
2018-07-18	778.813	M52	1					3.8	4.6	8.5	10.5			12.5	12.6	12.3	12.3	12.4	12.2	11.8	11.8
2018-07-18	778.813	M52	2							7.8	11.7	14.7	14.7	14.5	13.4	12.8	13.5	13.8	13.6	13.8	12.1	11
2018-07-18	778.813	M52	3								12.6	14.8	14.5	14.1	13.3	12.6	13.6	13.8	14	13.4	13	11.5
2018-07-20	804.15	M52	1							9	11.9	14.4	14.1	14.8	12.9	13.1	13.7	13.8	14	13.5	13	12
2018-07-20	804.15	M52	2						5.8	8.4	11.7	13.2	13.6	13.7	13	12.7	13	13.5	13.7	13.2	12.6	11.3
2018-07-20	804.15	M52	3							9.9	13	14.1	14.3	13.6	12.7	12.5	13	13.2	13.1	12.8	11.8	10.3
2018-07-24	847.996	M52	1								11	13.5	14.3	13.8	12.5	12.2	12.5	11.8	12	12	11.6	9.4
2018-07-24	847.996	M52	2									15.4	15	13.9	12.4	12.3	12.7	13.4	12.9	13	12.7	11
2018-07-24	847.996	M52	3									15.6	15.8	14.3	13.2	12.7	13.4	13.7	13.6	13.2	13	11.8
2018-07-25	863.163	M52	1									14.4	14	12.8	12	12	13.2	13.2	13	12.8	12.2	9.3
2018-07-25	863.163	M52	2									14	14.2	13.6	13	12.2	12.6	13.2	12	12.6	12.7	12.3	10.6
2018-07-25	863.163	M52	3									13	14	14	13	12.3	12.8	12.5	13	12.5	12.4	11.3
2018-07-27	897.242	M52	1										15.8	14.4	13	11.8	12	12.3	12.1	12	12	10.8
2018-07-27	897.242	M52	2									15	15	13.8	12.3	11.8	12	12.5	12	11.2	10.3	9.4
2018-07-27	897.242	M52	3										14.5	13.5	12.7	12.4	12.2	13.2	13	13	12.3	12.3
2018-07-30	934.575	M52	1									13.3	13.1	13	12.2	12.2	12.7	13.2	13.2	12.5	12	10.7
2018-07-30	934.575	M52	2									12.3	12.6	12	11.5	12.3	13	13.3	13.5	13	11.8	12.8
2018-07-30	934.575	M52	3									14.6	15	13.5	12.5	11.3	11.5	12.3	11.8	11.7	10	8.7
2018-08-01	959.563	M52	1									14.7	13.7	12.6	10.8	11	11.5	12.7	12.3	12.3	11.7	11.6
2018-08-01	959.563	M52	2									12	12.7	11.8	11.4	12	12.5	12.8	12.3	11.1	10.5	8.8
2018-08-01	959.563	M52	3										15	13.5	12.7	11.7	12.4	13	13.2	12.6	12.7	11.7
2018-08-03	987.971	M52	1										14.3	13.5	12.2	12	11.8	13	12.5	12.2	11.6	10.5
2018-08-03	987.971	M52	2										14.2	13	11.8	11.8	11.5	11.5	12.2	11.8	11.4
2018-08-03	987.971	M52	3									12.6	14	12.4	11.1	11.3	12.4	12.4	11.8	11.3	10	8.6
2018-05-09	71.8354	M40	1	2.1	0.4	0.27
2018-05-09	71.8354	M40	2	2.4	0.5	0.28
2018-05-09	71.8354	M40	3	2.7	0.3
2018-05-09	71.8354	M40	4	2.2	0.5	0.11
2018-05-09	71.8354	M40	5	2.5	0.5	0.08
2018-05-11	91.1145	M40	1	2.9	2	0.3	0.2
2018-05-11	91.1145	M40	2	2.6	2.8	0.25	0.1
2018-05-11	91.1145	M40	3	3.1	1.6	0.17	0.15
2018-05-14	112.594	M40	1	2.8	2.9	0.4	0.15
2018-05-14	112.594	M40	2	2.3	2.5	0.8	0.08
2018-05-14	112.594	M40	3	2.5	2.8	0.6	0.1
2018-05-14	112.594	M40	4	2.4	2.4	0.6	0.1
2018-05-16	122.754	M40	1	2.7	2.9	1.4	0.4	0.18
2018-05-16	122.754	M40	2	3.2	3.3	0.9	0.15	0.03
2018-05-16	122.754	M40	3	3.3	3.3	0.9	0.16	0.05
2018-05-18	138.504	M40	1	3	3.5	2.6	0.35	0.1
2018-05-18	138.504	M40	2	2.3	2.3	2.5	0.5	0.1
2018-05-18	138.504	M40	3	2.4	2.6	2.7	0.4	0.12
2018-05-18	138.504	M40	4	2.4	2.6	3.1	0.4	0.09
2018-05-18	138.504	M40	5	2.8	2.7	2.7	0.5	0.09
2018-05-22	177.521	M40	1	2.4	2.5	2.8	1.2	0.19	0.14	0.05
2018-05-22	177.521	M40	2	2.3	2.4	2.8	1.7	0.2	0.05	0.03
2018-05-22	177.521	M40	3	2.4	2.7	3.5	1.8	0.22	0.09
2018-05-24	198.004	M40	1	2.4	3	3.5	4.5	1	0.3	0.04	0.02
2018-05-24	198.004	M40	2		2.6	3.3	3.45	0.4	0.15	0.05	0.03
2018-05-24	198.004	M40	3	2.6	2.7	3.5	2.4	0.3	0.12	0.05	0.03
2018-05-24	198.004	M40	4		2.4	3.7	4.1	0.4	0.2	0.08	0.02
2018-05-28	244.99	M40	1		1.9		2.6	3.6	0.21	0.3	0.25
2018-05-28	244.99	M40	2		2.3	3.2	4	3.35	0.3	0.19	0.1
2018-05-28	244.99	M40	3		3.8	3.1	3.5	2.9	0.5	0.2	0.06
2018-05-28	244.99	M40	4		2.5	3.2	4.1	3.3	0.4	0.2	0.1
2018-05-30	268.287	M40	1		2.7	4	5	5.7	1	0.8	0.22	0.17
2018-05-30	268.287	M40	2		3	3.5	4.1	5.4	1.15	0.35	0.12	0.08
2018-05-30	268.287	M40	3		2.1	2.5	3.1	4.5	1.1	0.4	0.22	0.1
2018-05-30	268.287	M40	4		2.7	3.5	4.3	5.2	1.1	0.4	0.15	0.05
2018-05-30	268.287	M40	5		2.6	3.15	3.55	5	1.1	0.3	0.15	0.08
2018-06-04	325.984	M40	1			2.8	3.9	5	5.7	1.2	0.4	0.2	0.12
2018-06-04	325.984	M40	2			3	4.1	5.8	5.8	1	0.2	0.1	0.08
2018-06-04	325.984	M40	3			3.4	4.5	6.2	5.5	0.9	0.3	0.13	0.05
2018-06-06	347.339	M40	1			3.5	4.1	5.8	6.8	6.3	1	0.5	0.21	0.13	0.06
2018-06-06	347.339	M40	2			3.3	4	6	8.3	8.5	1.1	0.5	0.2	0.1
2018-06-06	347.339	M40	3			2.4	2.9	4.2	6	5.25	0.8	0.3	0.17	0.08
2018-06-08	368.512	M40	1			3	2.8	4.6	6.9	8.5	1.5	0.5	0.22	0.1	0.05
2018-06-08	368.512	M40	2			2.8	3.5	5.3	7.5	6.6	0.8	0.6	0.3	0.11	0.06
2018-06-08	368.512	M40	3			2.5	3.9	5.4	7.3	9.3	2	0.5	0.5	0.2	0.1	0.05
2018-06-11	407.854	M40	1			2.5	3.6	5.2	7	10.3	9.9	1.5	1.2	0.4	0.25	0.1	0.06
2018-06-11	407.854	M40	2				4	6	8.4	11.5	7.4	1.4	0.5	0.4	0.2	0.13	0.05
2018-06-11	407.854	M40	3			3	3.5	5.4	7.8	10.8	9	1.3	0.5	0.4	0.2	0.1	0.06
2018-06-13	424.647	M40	1					5.5	8.5	11.9	11	2	1.6	0.7	0.2	0.15	0.08
2018-06-13	424.647	M40	2			3.1	3.8	5.8	8	12.2	14.3	3.6	1.2	0.9	0.4	0.2	0.11	0.05
2018-06-13	424.647	M40	3		2.5	3.5	4	5.5	8.2	12.5	13	2.2	0.8	0.4	0.2	0.12	0.06
2018-06-13	424.647	M40	4				4.4	6.5	8.8	12.6	13.4	2.6	1	0.5	0.25	0.15	0.07
2018-06-13	424.647	M40	5			2.8	3.8	6	8.5		11	2	0.7	0.5	0.2	0.1	0.05
2018-06-15	437.009	M40	1			3	3.7	3.9	8	11.5	10.6	1.9	0.65	0.3	0.15	0.07	0.03
2018-06-15	437.009	M40	2			2.6	3	4	6.9	10	11	1.9	0.6	0.3	0.17	0.1	0.05
2018-06-15	437.009	M40	3			3.5	4.2	7.2		14.5	10.33	1.7	0.6	0.5	0.3	0.2	0.1
2018-06-15	437.009	M40	4				4	6.1	8.5	12.3	10.1	1.75	0.8	0.5	0.22	0.15	0.08
2018-06-18	457.942	M40	1				4	5.3	8.1	12	14	8.6	1.5	0.7	0.5	0.4	0.25		0.05	0.05
2018-06-18	457.942	M40	2				2.8	5.3	7.7	11	14.1	9.8	1.7	0.7	0.5	0.4	0.18	0.17	0.13	0.1
2018-06-18	457.942	M40	3				3.1	4.5	7.2	11.3	14	10	1.6	0.7	0.4	0.4	0.25		0.12	0.05
2018-06-20	475.592	M40	1				2.5	4.8	6.3	10.3	14.3	14.7	4.2	1	0.5	0.5	0.3	0.2	0.15	0.05
2018-06-20	475.592	M40	2				3	4.6	6.8	10	14.45	14.7	3.4	0.9	0.5	0.35	0.2	0.2	0.13	0.04	0.02
2018-06-20	475.592	M40	4				2.85	4.15	6.1	9.15	12.5	12.8	2.8	0.8	0.5	0.35	0.23	0.12	0.08	0.06	0.04	0.03
2018-06-22	490.58	M40	3					6	9.5	13.1	15.5	14	3.7	1.2	0.7	0.6	0.4	0.3	0.25	0.17	0.12	0.05
2018-06-22	490.58	M40	1					7.1		14.3	16.3		1.75	0.9	0.65	0.5	0.3		0.25	0.15	0.1	0.07
2018-06-22	490.58	M40	2			3.5					16.5		1.7	0.8	0.7	0.5	0.4	0.3	0.2	0.12	0.1	0.05
2018-06-22	490.58	M40	4		3.3	3.7					16.2	13.5	2.5	1.2
2018-06-25	508.288	M40	1					6	8.9	11.5	14.5	17.6	13.5	3	1	0.7	0.4	0.3	0.25	0.24	0.17	0.12	0.07
2018-06-25	508.288	M40	3					3.8	5.7	8.7		14.5	13.4	3.3	1.1	0.5	0.4	0.4	0.37	0.24	0.18	0.16	0.11	0.07
2018-06-25	508.288	M40	2			2.8	4	6	8.5	12	14.8	16.3	12.1	3	1.2	1	0.6	0.4	0.3	0.25	0.22	0.17	0.12
2018-06-27	526.83	M40	1					5.8	7.1	10.6	14.3	17	15.5	11.3	3	1.8	0.9	0.6	0.4	0.3	0.2	0.2
2018-06-27	526.83	M40	2				2.5		5				12.6	11	3.1	1.2	0.9	0.7	0.6		0.5	0.28	0.22
2018-06-27	526.83	M40	3					3.8	6.4	11.3	15.2	15.8	15.5	12.3	3.9	1.5	0.9	0.6	0.3	0.3	0.2	0.15
2018-06-29	550.188	M40	1					5.9	8.3	11.5	15.8	17.8	16.9	14.7	6.7	2	1.2	0.8	0.5	0.4	0.3	0.2	0.15
2018-06-29	550.188	M40	2					6.8	8.8	11	15.1	17.7	17	15.2	6.9	2.1	1.2	0.7	0.6	0.4	0.3	0.2
2018-06-29	550.188	M40	3						6.8	10.8	15	17.6	17.4	15.5	8.8	2.7	0.8	0.8	0.6	0.4	0.3	0.2
2018-07-02	592.425	M40	1						5.5	9.8	16	18.5	17	16	13.5	7.3	2.7	1.5	1	0.7	0.6	0.5	0.4
2018-07-02	592.425	M40	2					6.3	8.4	12.4	15.4	17.6	16.4	15.4	13	6.2	2.4	1.4	0.8	0.7	0.4	0.4
2018-07-02	592.425	M40	3						7.4	11.6	16	18	16.5	15	12.3	5.5	2.3	1.3	1	0.8	0.6	0.5
2018-07-04	618.984	M40	1							9.3	14	17.5	17	15.9	13.7	8.2	2.8	1.4	1	0.7	0.65	0.6
2018-07-04	618.984	M40	2						8.1	11.5	17.1	18.3	16.8	15.2	14	11.3	5.7	2	1.4	0.9	0.8	0.7
2018-07-04	618.984	M40	3			3.9	4.4	6.2	8.1	12.3	14.4	17.1	16	15.1	12.5	8.5	3.2	1.8	1.2	0.9	0.78	0.65
2018-07-06	641.784	M40	1						5.6		13.1	16.1	15.5	15.7	14.5	13.5	8.9	3.4	1.9	1.1	0.9	0.7	0.65
2018-07-06	641.784	M40	2						7		15.5	17.8	17.1	15.5	14.3	13.1	9.2	4.3	1.9	1.4	1.1	1.05
2018-07-06	641.784	M40	3					5.9	8.5	12.9	15.3	15.7	15.5	14.6	14	11.2	5.6	2.3	1.5	1	0.75	0.6
2018-07-09	681.65	M40	1							11.5	15.4	16.7	16.3	14.2	13.5	13.2	12.7	9.2	4.3	2.3	1.6	1.5
2018-07-09	681.65	M40	2							10.3	15.2	17.4	17.2	14.8	13.8	13.7		10.2	5.1	2.2	1.7	1.4	1.3
2018-07-09	681.65	M40	3						7.7	11.8	16.2	17.8	17	15	14	13.3	13.4	6	3	1.9	1.9
2018-07-11	699.113	M40	1						5.8	9.2	14	17.2	16.4	14.7	13.3	13.4	13.9	10.9	6	2.9	1.2	0.95	0.9
2018-07-11	699.113	M40	2							9.9			15.3	15.9	14.9	13.6	14.2	12.1	7.4	3.5	2.3	2.1
2018-07-11	699.113	M40	3								12.4	13.8	15.1	15.2	14.1	13.3	13.3	11.1	6.8	3.8	2.3	1.9	1.9
2018-07-13	717.921	M40	1							10	14.1	16.8	17	15.8	14.3	13.5	13.7	13.4	10	6.5	3.8	3.7
2018-07-13	717.921	M40	2								13	16.5	17.2	16.4	14.5	14	14.5	13.3	11	3.2	2.5	2.4
2018-07-13	717.921	M40	3							11.9	16.5	17.7	17.5	14.8	13.8	13	14.2	14	12.2	8.1	5.7	4.2
2018-07-16	756.005	M40	1						4.6			13.9		18	15.9	13.6	12.6	13.7	14.2	13.8	11.5	8.1	5.6	5.8
2018-07-16	756.005	M40	2						6.7	10.6	14.1	15.6	16.7	14.5	13.3	12.7	13	13.6	13.8	13.8	12.5	10.8
2018-07-16	756.005	M40	3						4.7	8.4	12.4		14.4	14.6	13.7	13.6	13.6	14.3	14.3	12.9	11	10
2018-07-18	778.813	M40	1							15	16.8	18	16.1	14.9	13.8	13.2	14.6	14.1	14	13.3	12.8	11.2
2018-07-18	778.813	M40	2							12.4	15.4	17.1	15.7	15.4	13.9	14	14.6	14.8	15.1	13.5	11	9.1	8.7
2018-07-18	778.813	M40	3					6.6	8.4	12.6	15.7	14.8	15.7	14	13.6	13	13.2	13.7	13.3	12.8	12.4	11.7
2018-07-20	804.15	M40	1								14	16	16.1	15.4	14.7	13.8	13.8	14.5	14	14	13.2	12.4
2018-07-20	804.15	M40	2								14.5	16	16.5	14.7	13.4	13.7	14.3	14.9	15	14.4	13.2	11	10.4
2018-07-20	804.15	M40	3							13	16.3	18.8	17.5	15.7	14.4	13.6	13.8	14.8	14.8	14.4	13.7	12.3
2018-07-24	847.996	M40	1								12	15	14	14	13.4	13.3	13.3	13.8	14	14.5	14	13.4	12
2018-07-24	847.996	M40	2								15	18.2	17.8	15.8	14.5	13.3	14	14.7	14.7	14.6	13.6	13
2018-07-24	847.996	M40	3									15.5	15.8	16.3	14.5	14	14	14.7	14.7	14.8	14.3	13.5
2018-07-25	863.163	M40	1									16.8	16	15.3	14.4	14	13.6	14	14.5	14.3	14	13.2	12.3
2018-07-25	863.163	M40	2								17.4	17	16	14.3	13.5	13.4	14.3	13.7	14	13.8	13.1	11.6
2018-07-25	863.163	M40	3										17.5	16	15	14	13.3	14	15.5	14.5	14.4	12.8	11
2018-07-27	897.242	M40	1										15	15.5	14.3	14	14.3	14.6	13.7	13	12.5	11
2018-07-27	897.242	M40	2								12.3	16	15.7	15.3	14.5	15	14.7	15.3	15.6	15.3	14.7	13.3	11.3
2018-07-27	897.242	M40	3								15	17	17.5	15.2	13.8	13.3	13.8	14.5	14.6	14.5	14	13
2018-07-30	934.575	M40	1									18.5	18	16	14	13	13.3	14	14.5	14.5	14.2	13.5	12	2
2018-07-30	934.575	M40	2										17	16.5	15.5	14.4	14.3	14.5	15.2	15.7	15	14	12.3
2018-07-30	934.575	M40	3								14.5	16.3	16.8	15.5	13.3	12.6	13	14	14.2	13.8	13.1	12.2	11.2
2018-08-01	959.563	M40	1									17	16.7	16.5	15	13.5	13	13.5	14.2	14	14	13	11.4
2018-08-01	959.563	M40	2									17.3	16.8	16.5	14.5	13.3	13.4	14	14.3	14.2	13	11.8	11.1
2018-08-01	959.563	M40	3										17.5	16.5	15.3	13.8	14	14.4	14	14.3	14	14	11.5
2018-08-03	987.971	M40	1									16	17	15.5	13.5	13.2	12.6	13.6	14.5	14.2	13.8	12.9
2018-08-03	987.971	M40	2									18	17	15.2	13.6	13.4	13.6	14	15.8	14.6	14.3	13.4	12
2018-08-03	987.971	M40	3									16.5	17	14.7	13.7	12.8	13	13.6	14	14	13.5	12.7	11.5

## Sheet: 3.internode_des
Date	TTc	cultivar	plante	I1	I2	I3	I4	I5	I6	I7	I8	I9	I10	I11	I12	I13	I14	I15	I16	I17	I18	I19	I20	IP
2018-06-04	325.984	M52	1				0.4	0.3	0.13	0.1	0.05
2018-06-04	325.984	M52	2				0.4	0.3	0.2	0.1	0.05
2018-06-04	325.984	M52	3				0.45	0.3	0.2	0.1	0.05
2018-06-04	325.984	M52	4				0.4	0.3	0.2	0.1	0.05
2018-06-06	347.339	M52	1				0.5	0.3	0.15	0.08
2018-06-06	347.339	M52	2				0.4	0.35	0.15	0.05	0.02
2018-06-06	347.339	M52	3				0.4	0.2	0.1	0.05	0.02
2018-06-08	368.512	M52	1				0.5	0.4	0.3	0.2	0.1	0.05
2018-06-08	368.512	M52	2				0.5	0.3	0.2	0.2	0.1	0.05
2018-06-08	368.512	M52	3				0.5	0.2	0.2	0.2	0.1	0.05
2018-06-11	407.854	M52	1				0.5	0.5	0.4	0.2	0.15	0.05	0.02	0.01
2018-06-11	407.854	M52	2				0.5	0.5	0.4	0.2	0.1	0.05	0.02	0.01
2018-06-11	407.854	M52	3				0.6	0.5	0.3	0.2	0.1	0.05	0.02	0.01
2018-06-11	407.854	M52	4				0.5	0.5	0.4	0.2	0.1	0.05	0.02	0.01
2018-06-13	424.647	M52	1				0.6	0.4	0.3	0.2	0.1	0.05	0.02	0.01
2018-06-13	424.647	M52	2				0.5	0.5	0.4	0.2	0.1	0.05	0.02	0.01
2018-06-13	424.647	M52	3				0.5	0.5	0.4	0.2	0.1	0.05	0.02	0.01
2018-06-13	424.647	M52	4				0.5	0.5	0.4	0.2	0.1	0.05	0.02	0.01
2018-06-15	437.009	M52	2				0.5	0.5	0.4	0.25	0.15	0.1	0.05	0.02	0.01
2018-06-15	437.009	M52	3				0.6	0.5	0.4	0.27	0.17	0.12
2018-06-18	457.942	M52	1				0.6		0.9	0.5	0.3	0.13	0.09	0.085	0.04
2018-06-18	457.942	M52	2				0.5	0.6	0.7	0.6	0.4	0.3	0.2	0.15	0.1	0.05
2018-06-18	457.942	M52	3				0.5	0.7	0.7	0.5	0.3	0.2	0.15	0.1	0.06	0.05
2018-06-18	457.942	M52	4				0.5	0.7	0.7	0.8	0.35	0.2	0.1
2018-06-20	475.592	M52	1				0.65	1.55	1	0.6	0.3	0.2	0.15	0.18	0.15	0.08	0.07	0.05	0.03	0.02
2018-06-20	475.592	M52	2				0.75	1.35	0.75	0.35	0.25	0.15	0.12	0.1	0.08	0.06	0.04	0.035	0.02	0.01
2018-06-20	475.592	M52	3				0.8	1.3	1.3	0.35	0.2	0.18	0.12	0.11	0.08	0.05	0.04	0.04	0.03	0.03	0.025
2018-06-22	490.58	M52	1						0.6	0.9	1.1	0.6	0.32	0.12	0.1	0.07	0.06	0.06	0.06	0.05	0.03
2018-06-22	490.58	M52	2						0.7	0.9	0.6	0.5	0.17	0.18	0.1	0.08	0.06	0.06	0.06	0.05	0.03	0.02
2018-06-22	490.58	M52	3						0.7	1.1	0.8	0.4	0.22	0.1	0.08	0.08	0.08	0.06	0.06	0.06	0.04	0.04
2018-06-25	508.288	M52	1				0.5	1.1	2.3	1.2	0.7	0.4	0.26	0.25	0.15	0.11	0.11	0.06	0.05	0.035	0.03			0.06
2018-06-25	508.288	M52	2					0.5	1.2	2.5	1.8	0.8	0.4	0.3	0.25	0.15	0.15	0.15	0.1	0.08	0.05			0.09
2018-06-25	508.288	M52	3				0.8	0.6	1		1.4	0.7	0.3	0.25	0.25	0.2	0.12	0.1	0.07	0.05	0.05	0.04		0.05
2018-06-27	526.83	M52	1						0.5	1.4	2.5	1.6	0.9	0.5	0.4	0.3	0.3	0.2	0.15	0.1	0.1	0.1		0.15
2018-06-27	526.83	M52	2						1.6		3	1.4	0.9	0.5	0.3	0.25	0.1	0.1	0.1	0.1
2018-06-27	526.83	M52	3					0.7	1	2.2	2	1.1	0.5	0.4	0.3	0.2	0.18	0.15	0.08	0.06	0.05	0.05		0.04
2018-06-29	550.188	M52	1						0.6	0.5	2.5	3	1.2	0.7	0.5	0.4	0.3	0.25	0.2	0.15	0.1			0.15
2018-06-29	550.188	M52	2						0.6	1	3.5	2.7	1.3	0.7	0.5	0.4	0.3	0.24	0.17	0.15	0.12			0.2
2018-06-29	550.188	M52	3						0.6	1.6	4.5	2.6	1.3	0.6	0.5	0.4	0.3	0.28	0.18	0.14	0.1			0.13
2018-07-02	592.425	M52	1					0.6	0.6	0.9	4.2	7	3.3	1.6	0.9	0.5	0.4	0.2	0.1	0.1				0.1
2018-07-02	592.425	M52	2							0.9	3.2	5.9	3.4	1.5	0.8	0.6	0.25	0.2	0.15	0.1				0.15
2018-07-02	592.425	M52	3							0.9	4.6	7.5	3.7	1.8	1.1	0.6	0.55	0.3	0.25	0.2	0.15			0.2
2018-07-04	618.984	M52	1							1.5	4.8	5.8	2.5	1.2	0.7	0.5	0.3	0.3	0.2	0.15				0.4
2018-07-04	618.984	M52	2							1.1	4.3	6.4	2.4	1.6	1	0.6	0.4	0.15	0.15
2018-07-04	618.984	M52	3						1.1		6.3	7.4	3.6	1.6	0.9	0.6	0.3	0.3	0.2	0.2	0.2			0.4
2018-07-06	641.784	M52	1							1.2	2.6	5.2	6.3	4.6	2.1	1.2	0.4	0.3	0.25	0.2	0.15	0.3		0.4
2018-07-06	641.784	M52	2							0.7	2.4	5.4	6.9	4.2	1.9	1.1	0.6	0.5	0.2	0.2	0.2			0.4
2018-07-06	641.784	M52	3							1.5	5.3	6	5.1	2.1	1.3	0.6	0.5	0.3	0.3	0.25	0.2			0.6
2018-07-09	681.65	M52	1							0.95	3.7	6.3	7.6	9.8	5.7	2.3	1.15	0.75	0.45	0.35	0.25	0.2		1.05
2018-07-09	681.65	M52	2							0.95	4.2	6.9	8.4	9.1	4.8	2.3	1.25	0.75	0.5	0.3	0.25			1.2
2018-07-09	681.65	M52	3							2	4.8	7.1	8.8	8.8	4.1	1.9	1.1	0.65	0.4	0.3	0.3			0.95
2018-07-11	699.113	M52	1							2	4.6	7.4	9.5	12.1	8.3	3.8	2	1.2	0.8	0.8	0.6
2018-07-11	699.113	M52	2							1.8	6.3			9.8	5.5	2.5	1.5	1	0.6	0.4	0.4
2018-07-11	699.113	M52	3						1.1					10.4	5.3	2.7	1.7	1.25	0.85	0.75
2018-07-13	717.921	M52	1							2	4.8	6.7	7.9	9.6	13	11.8	7.6	4.7	2.9	1.95	1.1			7.2
2018-07-13	717.921	M52	2						1.8				10.2	12.9	12.6	10.2	7.2	4.4	2.7	1.9	1.2			7.2
2018-07-13	717.921	M52	3							1.9	5.5	7.6	8.7	11.4	12.9	10.3	6.8	4.2	2.6	1.7	1.15			8.8
2018-07-16	756.005	M52	1							2.5	5.2	7	8.8	9.8	10.5	8.3	10.5	8	7	4.9	3.5	2.5	2.8	6.7
2018-07-16	756.005	M52	2								3		7.2	9.6	13	13.4	12.2	8	5.6	3.7	2.7	2.3		8.7
2018-07-16	756.005	M52	3							2.4	5.2	7.2	8.5	9.7	11.4	12.4	10.2	10.4	8	5.2	4.2			9.2
2018-07-18	778.813	M52	1								2.2		7.1	9.8	13.2	7.7	11.7	13.6	11	8.7	10
2018-07-18	778.813	M52	2							1.2	3.7	6.4	10.2	14	13.6	13.6	10.4	6.6	4	2.6	2.2			8.2
2018-07-18	778.813	M52	3							1.5	3.5	5.8	9.2	13.1	15	13.7	13	10.7	8.3	5.4	4.9	12.5		12.5
2018-07-20	804.15	M52	1							1.1	4.3	7.2	9.4	12.7	14.8	14.2	13.8	12.1	9.1	6.6	5.3			13.5
2018-07-20	804.15	M52	2							0.9	3.6	6.6	8.4	12.9	14.6	14.2	12.9	10.1	7.3	5	4.5			12.9
2018-07-20	804.15	M52	3							2.8	6.2	8.1	9.8	9.8	14.4	14.3	12.1	11.4	8.6	6.3	4.9			11.3
2018-07-24	847.996	M52	1								3.4	6.4	7.6	11.5		13.8	11.8	12	13.4	11	6.3			11.2
2018-07-24	847.996	M52	2							2	5.8	8.4	9.3	12.5	14.2	13.3	13	13.9	14.5	3.6	12.7			17.8
2018-07-24	847.996	M52	3							2	5	8.3	9.6	12.8	14	15	13.3	14.5	14	12.3	11.3			16.3
2018-07-25	863.163	M52	1								4.9	6	8.4	10.7	14	13.6	12.5	15.4	11	12.6	13			16
2018-07-25	863.163	M52	2							2.5	3.5	6.5	8.5	11.5	14	14	10.5	9.7	13.2	13.6	13.8	12.2		16.2
2018-07-25	863.163	M52	3								4.6	6.8	8	10	13.8	13.8	13.3	13.8	15.2	12	11.6			17
2018-07-27	897.242	M52	1								4	6	7.3	11.6			9.4	11.4	16.3	16	14.3			17.8
2018-07-27	897.242	M52	2							2	4.5	7.4	8.5	11.5	13		10.8	11.2	11	8.8	7.5			12.8
2018-07-27	897.242	M52	3								2		6.8	9	12.2	12.8	12.7	12.5	15.5	15.8	16			20.2
2018-07-30	934.575	M52	1								5.3	6.8	8.9	12	15.2	14.2	13	13.2	14.2	13	12.6			16.8
2018-07-30	934.575	M52	2								3.5	6		13	13.8	14.2	13.7	14.5	13.6	12.5	11.8			15.2
2018-07-30	934.575	M52	3								4.4	7	7	9.8	13.2	13.8	10.7	9.5	11.5	9.5	9.1			14.6
2018-08-01	959.563	M52	1								4.7	5.6	7.5	12	13	13.4	14.2	14.1	16.3	15.2	13			17.8
2018-08-01	959.563	M52	2								2.8	6	9.8	12.3	14.3	13.1	12.3	9.8	7.8	7.5	8			12.4
2018-08-01	959.563	M52	3								5.2	6.2	7.8	11.4	14	14.3	12.3	14.7	15.6	14	12.6			14
2018-08-03	987.971	M52	1								5	6.5	7.5	10.4	13	13.8	12.4	13.3	14	13	11.5			14.5
2018-08-03	987.971	M52	2								3.5	5.5	7.6	12.5	12.7	12.4	12.8	14.4	13.4	14				20.6
2018-08-03	987.971	M52	3								4.6	5.6		14.4	14.3		11	11.8	10.5	10.5	9.2			13.8
2018-06-04	325.984	M40	1				0.4	0.3	0.1	0.1	0.05
2018-06-04	325.984	M40	2				0.4	0.25	0.1	0.1	0.05
2018-06-04	325.984	M40	3				0.3	0.3	0.1	0.1	0.05
2018-06-06	347.339	M40	1				0.4	0.3	0.1	0.05	0.02
2018-06-06	347.339	M40	2				0.5	0.3	0.2	0.1	0.05
2018-06-06	347.339	M40	3				0.4	0.3	0.2	0.1	0.05
2018-06-08	368.512	M40	1				0.5	0.3	0.2	0.2	0.1	0.05
2018-06-08	368.512	M40	2				0.4	0.3	0.2	0.2	0.1	0.05
2018-06-08	368.512	M40	3				0.4	0.3	0.3	0.2	0.1	0.05
2018-06-11	407.854	M40	1				0.5	0.5	0.35	0.2	0.1	0.04	0.02	0.01
2018-06-11	407.854	M40	2				0.6	0.45	0.3	0.2	0.1	0.06	0.02	0.01
2018-06-11	407.854	M40	3				0.5	0.5	0.4	0.2	0.1	0.06	0.02	0.01
2018-06-13	424.647	M40	1				0.5	0.5	0.4	0.2	0.1	0.05	0.02	0.01
2018-06-13	424.647	M40	2				0.5	0.7	0.3	0.2	0.1	0.05	0.02	0.01
2018-06-13	424.647	M40	3				0.5	0.7	0.5	0.2	0.1	0.05	0.02	0.01
2018-06-13	424.647	M40	4				0.5	0.7	0.4	0.2	0.1	0.05	0.02	0.01
2018-06-13	424.647	M40	5				0.5	0.7	0.4	0.2	0.1	0.05	0.02	0.01
2018-06-15	437.009	M40	1				0.5	0.5	0.45	0.3	0.2	0.1	0.05	0.02	0.01
2018-06-15	437.009	M40	2				0.5	0.5	0.4	0.3	0.2	0.1	0.05	0.02	0.01
2018-06-15	437.009	M40	3					0.5	0.9	0.5	0.3	0.06
2018-06-15	437.009	M40	4				0.5	0.5	0.8	0.5	0.18	0.14	0.06	0.04	0.03
2018-06-18	457.942	M40	1					1.1	0.7	0.4	0.26	0.2	0.07	0.03
2018-06-18	457.942	M40	2				0.7	1	0.7	0.3	0.13	0.12	0.09	0.07
2018-06-18	457.942	M40	3				0.5	0.7	0.8	0.4	0.3	0.25	0.2	0.1	0.07	0.05	0.04	0.03
2018-06-20	475.592	M40	1				0.6	0.7	0.7	0.7	0.4	0.3	0.2	0.15	0.11	0.05	0.05	0.04	0.03
2018-06-20	475.592	M40	2				0.6	0.9	0.79	0.5	0.35	0.16	0.12	0.06	0.05	0.05	0.03	0.025	0.027	0.025
2018-06-20	475.592	M40	4					0.6	0.8	0.7	0.5	0.3	0.2	0.13	0.07	0.06	0.04	0.04	0.03	0.025
2018-06-22	490.58	M40	3						0.8	1.5	1	0.5	0.3	0.1	0.08	0.06	0.05	0.05	0.05	0.05	0.04	0.03		0.03
2018-06-22	490.58	M40	1						0.7	1.4	1.5	0.9	0.47	0.22	0.21	0.2	0.17	0.08	0.06	0.06	0.03	0.03		0.035
2018-06-22	490.58	M40	2						1.1	2.1	1.7	0.8	0.4	0.27	0.2	0.12	0.1	0.07	0.05	0.04	0.04	0.035		0.05
2018-06-22	490.58	M40	4						0.9	2	2.7	1.8	0.25
2018-06-25	508.288	M40	1					0.7	1.3	2.4	1.1	0.6	0.35	0.25	0.23	0.12	0.09	0.07	0.06	0.03	0.08	0.06
2018-06-25	508.288	M40	2					0.6		2.2	1.1	0.5	0.4	0.25	0.24	0.12	0.1	0.07	0.05	0.03	0.04	0.05
2018-06-25	508.288	M40	3					0.5	0.8	1.5	1	0.5	0.3	0.2	0.1	0.21	0.08	0.07	0.05	0.04	0.05	0.04		0.04
2018-06-27	526.83	M40	1							1.7	5.1	2.7	1.8	0.7	0.5	0.3	0.2	0.15	0.13	0.09	0.07	0.06
2018-06-27	526.83	M40	2							0.9	1.8	1.2	0.6	0.4	0.3	0.25	0.2	0.1	0.08	0.07	0.05			0.07
2018-06-27	526.83	M40	3							1.5	3.6	2.9	1.4	0.9	0.5	0.3	0.26	0.19	0.11	0.08	0.08	0.1
2018-06-29	550.188	M40	1							2.2	5.5	4.8	2.1	1.1	0.6	0.4	0.3	0.3	0.15	0.1	0.09			0.07
2018-06-29	550.188	M40	2						1.1	3.3	7.1	5.5	2.4	1.2	0.7	0.5	0.3	0.2	0.1	0.12	0.1			0.13
2018-06-29	550.188	M40	3							1.7	5.5	6.4	2.7	1.3	0.8	0.5	0.4	0.2	0.15	0.12	0.1			0.11
2018-07-02	592.425	M40	1							1.5	5.5	7	5.6	2.7	1.3	0.8	0.6	0.4	0.3	0.2	0.15	0.12		0.38
2018-07-02	592.425	M40	2							2.2	6.3	8.1	5.6	2.4	1.4	0.8	0.6	0.4	0.3	0.15				0.2
2018-07-02	592.425	M40	3							2	6	8	5.2	2.5	1.3	0.7	0.5	0.35	0.25	0.2	0.15			0.3
2018-07-04	618.984	M40	1							1.2	4.4	7.4	6.5	2.8	1.3	0.8	0.6	0.4	0.3	0.25	0.2			0.3
2018-07-04	618.984	M40	2							2.1	6.8	8.5	8.8	4.2	1.9	1.2	0.75	0.45	0.35	0.3	0.2			0.45
2018-07-04	618.984	M40	3							2.7	6.4	7.7	6.25	2.6	1.3	0.85	0.7	0.3	0.3	0.2	0.15
2018-07-06	641.784	M40	1									5	7.1	6	2.9	1.4	0.9	0.55	0.35	0.2	0.15	0.15		0.25
2018-07-06	641.784	M40	2							1.1	4.9	7.4	8.3	6.3	2.8	1.5	0.95	0.55	0.45	0.3	0.25			0.35
2018-07-06	641.784	M40	3							2.6	5.6	7.4	7.1	3.7	1.8	1.1	0.65	0.35	0.2	0.15	0.1			0.25
2018-07-09	681.65	M40	1						1.7		6.3	8	10	6.1	2.6	1.4	0.9	0.7	0.4	0.4
2018-07-09	681.65	M40	2						2		6.9	8.6	10.9	6.7	2.8	1.4	1.5	0.6	0.5	0.4	0.35	0.3
2018-07-09	681.65	M40	3							1.9	6.2	8.1	10	7.2	3	1.9	1	0.7	0.6	0.4
2018-07-11	699.113	M40	1								3.5	6	9.2	12.1	8.1	3.5	1.65	0.95	0.65	0.45	0.35	0.3		0.75
2018-07-11	699.113	M40	2											9.2	8.3	4.3	1.9	1.05	0.7	0.5	0.4			1.1
2018-07-11	699.113	M40	3									5.3	7.1	9	8	3.8	1.9	1.1	0.7	0.5	0.4	0.3		1
2018-07-13	717.921	M40	1							1.5	5	6.8	9.2	10.7	10.6	5.8	2.7	1.4	1.1	0.7	0.7
2018-07-13	717.921	M40	2							1	3.3	6.2	10.2	11.6	6.7	2.9	1	1	0.5	0.5	0.3
2018-07-13	717.921	M40	3						1.4	2.5	6.6	8.1	9	11.2	12.4	8.4	4.3	2.2	1.4	0.8	0.6
2018-07-16	756.005	M40	1										7		10.5	12.7	11.8	6.1	2.3	1.7	1.1	0.9	0.8	3.9
2018-07-16	756.005	M40	2							1.4	5.3	7	8.4	10.6	12.8	12.6	10.9	7.5	4.5	2.8	2.2			7.7
2018-07-16	756.005	M40	3									5.3	7.6	10.2	13.4	12.1	9.3	5.3	3.1	2.1	1.7			6.5
2018-07-18	778.813	M40	1								8	6.2	10.8	13	12.8	12.8	11.3	10.2	6.8	5.3	4.3			9.6
2018-07-18	778.813	M40	2						1.1	2.6	6.2	7.8	11.4	14.5	14.3	13.6	9.3	5.2	3.1	1.8	1.5	1.6		7.2
2018-07-18	778.813	M40	3							2.9	6.5	8.7	9.8	10.9	12.6	13.9	12.6	11.3	10.5	7.8	7.2			12.1
2018-07-20	804.15	M40	1							2.5	5.5	8.2	9.4	11.2	14.6	15.1	14.2	13.7	14.3	12.6	11.5			16.2
2018-07-20	804.15	M40	2							2	5	6.5	9.2	12.9	13.5	15	11.5	8.4	4.8	3	2.2	2.2		9
2018-07-20	804.15	M40	3							3.2	7.7	9	11	12.5	14.9	14.8	12.5	11.4	9	5.8	4.4	8
2018-07-24	847.996	M40	1								4	5.5	8	10.5	12	13	12.5	10.5	10.5	9	6.7	5.8		12.5
2018-07-24	847.996	M40	2							2.5	6	8	9	10.8	13	14.3	13.6	13.8	13.5	11	10			14.2
2018-07-24	847.996	M40	3								3.8	6.6	8.8	11.2	12.7	12.5	12.8	10.6	9	7.5	6.3			13
2018-07-25	863.163	M40	1								5	7	8.4	10.2	12.5	14.4	15	13.7	14.4	14	13	13		15.7
2018-07-25	863.163	M40	2						3		6.5	8.6	10.2	12.3	14.3	13	13.6	13.4	15	12.5	11.6			14.7
2018-07-25	863.163	M40	3								5	6.5	8.5	11	12.2	13.8	13.4	14.3	15.5	15.9	13.2	12.6		15.6
2018-07-27	897.242	M40	1								3.1	6	9	13.5	14.3		13.7	14.2	15	14.5	12			15.2
2018-07-27	897.242	M40	2							1.4	3.8	6.5	10	12.3	14	14	16	13.5	13	10.7	6	9
2018-07-27	897.242	M40	3							2.3	4.5	7.2	8.7		13.2	15.2	14	16	15	15.2	12.5
2018-07-30	934.575	M40	1							2.5	5.5	7.8	8.5	9.8	11.8	13	13.4	12	13.3	14	14	14.5	17.6
2018-07-30	934.575	M40	2									5.3	7.7	10.8	14.7	14.5	13.7	12	14.8	15	15.3	14.8		19
2018-07-30	934.575	M40	3							2.5	5.5	6.5		11	12.6	12.5	11.6	11	13.2	15	13.6	13.3	16.2	16.2
2018-08-01	959.563	M40	1								4.7	7.5	8.6	10.2	13	14	15.2	14	14.5	14.3	14.4	13.8		17.1
2018-08-01	959.563	M40	2								4.5	6.8	9.2	11.4	14.2	15	15	14.6	14.3	13.5	12.2	11.4		16.1
2018-08-01	959.563	M40	3								4.8	7.3	8.4	10.2	10.4		14.8	13.5	15	15.2	15.3	14.5		17.6
2018-08-03	987.971	M40	1								5	7.2	8.2	9.8	13	15	15	14	14	12.8	14.2	15		15
2018-08-03	987.971	M40	2								5.5	6.7	7.2		11.4	14.6		12.6	15	15.7	14.5	14.5		17.4
2018-08-03	987.971	M40	3								4.3	7	8.2	9.4	12.4	13.2	12.5	10.5	11.5	13.2	13	11.1		12.2

## Sheet: 4.apex_des
date	TTc	cultivar	plant	apex_inflo
2018-05-09	71.8354	M40	1	0.023
2018-05-09	71.8354	M40	2
2018-05-09	71.8354	M40	3	0.034
2018-05-09	71.8354	M40	4	0.05
2018-05-09	71.8354	M40	5	0.028
2018-05-11	91.1145	M40	1	0.035
2018-05-11	91.1145	M40	2	0.03
2018-05-11	91.1145	M40	3	0.04
2018-05-14	112.594	M40	1	0.035
2018-05-14	112.594	M40	2	0.03
2018-05-14	112.594	M40	3	0.03
2018-05-14	112.594	M40	4	0.022
2018-05-16	122.754	M40	1	0.042
2018-05-16	122.754	M40	2	0.031
2018-05-16	122.754	M40	3	0.028
2018-05-18	138.504	M40	1	0.025
2018-05-18	138.504	M40	2	0.025
2018-05-18	138.504	M40	3
2018-05-18	138.504	M40	4	0.022
2018-05-18	138.504	M40	5	0.043
2018-05-22	177.521	M40	1	0.036
2018-05-22	177.521	M40	2	0.022
2018-05-22	177.521	M40	3	0.027
2018-05-24	198.004	M40	1
2018-05-24	198.004	M40	2	0.028
2018-05-24	198.004	M40	3	0.022
2018-05-24	198.004	M40	4	0.027
2018-05-28	244.99	M40	1
2018-05-28	244.99	M40	2	0.022
2018-05-28	244.99	M40	3	0.024
2018-05-28	244.99	M40	4	0.025
2018-05-30	268.287	M40	1
2018-05-30	268.287	M40	2	0.025
2018-05-30	268.287	M40	3
2018-05-30	268.287	M40	4	0.022
2018-05-30	268.287	M40	5	0.023
2018-06-04	325.984	M40	1	0.035
2018-06-04	325.984	M40	2	0.02
2018-06-04	325.984	M40	3	0.035
2018-06-06	347.339	M40	1	0.03
2018-06-06	347.339	M40	2	0.035
2018-06-06	347.339	M40	3	0.02
2018-06-08	368.512	M40	1	0.027
2018-06-08	368.512	M40	2	0.02
2018-06-08	368.512	M40	3	0.032
2018-06-11	407.854	M40	1	0.053
2018-06-11	407.854	M40	2	0.06
2018-06-11	407.854	M40	3	0.059
2018-06-13	424.647	M40	1	0.08
2018-06-13	424.647	M40	2
2018-06-13	424.647	M40	3
2018-06-13	424.647	M40	4	0.085
2018-06-13	424.647	M40	5	0.09
2018-06-15	437.009	M40	1	0.113
2018-06-15	437.009	M40	2	0.068
2018-06-15	437.009	M40	3
2018-06-15	437.009	M40	4	0.22
2018-06-18	457.942	M40	1	0.22
2018-06-18	457.942	M40	2	0.37
2018-06-18	457.942	M40	3	0.21
2018-06-20	475.592	M40	1	0.22
2018-06-20	475.592	M40	2	0.2
2018-06-20	475.592	M40	3
2018-06-20	475.592	M40	4	0.2
2018-06-22	490.58	M40	1	0.57
2018-06-22	490.58	M40	2	0.51
2018-06-22	490.58	M40	3	0.5
2018-06-22	490.58	M40	4
2018-06-25	508.288	M40	1	0.51
2018-06-25	508.288	M40	2	0.7
2018-06-25	508.288	M40	3	0.44
2018-06-27	526.83	M40	1	1.3
2018-06-27	526.83	M40	2	1.3
2018-06-27	526.83	M40	3	1.9
2018-06-29	550.188	M40	1	1.7
2018-06-29	550.188	M40	2	2.8
2018-06-29	550.188	M40	3	2.4
2018-07-02	592.425	M40	1	6.3
2018-07-02	592.425	M40	2	8.4
2018-07-02	592.425	M40	3	11.7
2018-07-04	618.984	M40	1	10.2
2018-07-04	618.984	M40	2	20.4
2018-07-04	618.984	M40	3	13.5
2018-07-06	641.784	M40	1	16.5
2018-07-06	641.784	M40	2	21.2
2018-07-06	641.784	M40	3	12
2018-07-09	681.65	M40	1	23.8
2018-07-09	681.65	M40	2	25.6
2018-07-09	681.65	M40	3	27.1
2018-07-11	699.113	M40	1	22.8
2018-07-11	699.113	M40	2	25.9
2018-07-11	699.113	M40	3	26.7
2018-07-13	717.921	M40	1	30.5
2018-07-13	717.921	M40	2	27.5
2018-07-13	717.921	M40	3	33
2018-07-16	756.005	M40	1	26.3
2018-07-16	756.005	M40	2	29.9
2018-07-16	756.005	M40	3	31.4
2018-07-18	778.813	M40	1	26.9
2018-07-18	778.813	M40	2	20.7
2018-07-18	778.813	M40	3	31
2018-07-20	804.15	M40	1	31.2
2018-07-20	804.15	M40	2	26.5
2018-07-20	804.15	M40	3	34.5
2018-07-24	847.996	M40	1	29
2018-07-24	847.996	M40	2	33
2018-07-24	847.996	M40	3	30.5
2018-07-25	863.163	M40	1	33.6
2018-07-25	863.163	M40	2	24.7
2018-07-25	863.163	M40	3	22.4
2018-07-27	897.242	M40	1	19.5
2018-07-27	897.242	M40	2	28
2018-07-27	897.242	M40	3	31.6
2018-07-30	934.575	M40	1	32
2018-07-30	934.575	M40	2	33.8
2018-07-30	934.575	M40	3	21
2018-08-01	959.563	M40	1	29.9
2018-08-01	959.563	M40	2	26.8
2018-08-01	959.563	M40	3	31
2018-08-03	987.971	M40	1	31
2018-08-03	987.971	M40	2	32.5
2018-08-03	987.971	M40	3	29
2018-05-09	71.8354	M52	1
2018-05-09	71.8354	M52	2
2018-05-09	71.8354	M52	3
2018-05-09	71.8354	M52	4	0.04
2018-05-09	71.8354	M52	5	0.031
2018-05-11	91.1145	M52	1
2018-05-11	91.1145	M52	2
2018-05-11	91.1145	M52	3	0.04
2018-05-11	91.1145	M52	4	0.032
2018-05-11	91.1145	M52	5	0.028
2018-05-14	112.594	M52	1
2018-05-14	112.594	M52	2	0.031
2018-05-14	112.594	M52	3
2018-05-14	112.594	M52	4
2018-05-14	112.594	M52	5	0.034
2018-05-16	122.754	M52	1
2018-05-16	122.754	M52	2	0.061
2018-05-16	122.754	M52	3	0.022
2018-05-16	122.754	M52	4	0.029
2018-05-16	122.754	M52	5	0.031
2018-05-18	138.504	M52	1	0.036
2018-05-18	138.504	M52	2	0.031
2018-05-18	138.504	M52	3	0.026
2018-05-22	177.521	M52	1	0.0175
2018-05-22	177.521	M52	2	0.023
2018-05-22	177.521	M52	3	0.026
2018-05-22	177.521	M52	4	0.066
2018-05-24	198.004	M52	1
2018-05-24	198.004	M52	2	0.034
2018-05-24	198.004	M52	3	0.021
2018-05-24	198.004	M52	4	0.026
2018-05-28	244.99	M52	1	0.022
2018-05-28	244.99	M52	2
2018-05-28	244.99	M52	3	0.026
2018-05-28	244.99	M52	4	0.0135
2018-05-30	268.287	M52	1	0.025
2018-05-30	268.287	M52	2	0.031
2018-05-30	268.287	M52	3	0.021
2018-06-04	325.984	M52	1	0.038
2018-06-04	325.984	M52	2	0.03
2018-06-04	325.984	M52	3	0.035
2018-06-04	325.984	M52	4	0.03
2018-06-06	347.339	M52	1	0.025
2018-06-06	347.339	M52	2	0.044
2018-06-06	347.339	M52	3	0.038
2018-06-08	368.512	M52	1	0.034
2018-06-08	368.512	M52	2	0.029
2018-06-08	368.512	M52	3	0.031
2018-06-11	407.854	M52	1	0.1
2018-06-11	407.854	M52	2	0.069
2018-06-11	407.854	M52	3	0.044
2018-06-11	407.854	M52	4	0.092
2018-06-13	424.647	M52	1	0.041
2018-06-13	424.647	M52	2
2018-06-13	424.647	M52	3	0.074
2018-06-13	424.647	M52	4	0.104
2018-06-15	437.009	M52	1	0.195
2018-06-15	437.009	M52	2	0.13
2018-06-15	437.009	M52	3	0.1
2018-06-18	457.942	M52	1	1.18
2018-06-18	457.942	M52	2
2018-06-18	457.942	M52	3	0.65
2018-06-18	457.942	M52	4	0.27
2018-06-20	475.592	M52	1	0.52
2018-06-20	475.592	M52	2	0.38
2018-06-20	475.592	M52	3	0.2
2018-06-22	490.58	M52	1	0.36
2018-06-22	490.58	M52	2	0.31
2018-06-22	490.58	M52	3	0.4
2018-06-25	508.288	M52	1	1
2018-06-25	508.288	M52	2	1.4
2018-06-25	508.288	M52	3	1
2018-06-27	526.83	M52	1	1.3
2018-06-27	526.83	M52	2	2.6
2018-06-27	526.83	M52	3	1.1
2018-06-29	550.188	M52	1	1.7
2018-06-29	550.188	M52	2	1.8
2018-06-29	550.188	M52	3	2.5
2018-07-02	592.425	M52	1	6.2
2018-07-02	592.425	M52	2	5.8
2018-07-02	592.425	M52	3	9.6
2018-07-04	618.984	M52	1	13.7
2018-07-04	618.984	M52	2	8.6
2018-07-04	618.984	M52	3	17
2018-07-06	641.784	M52	1	14.7
2018-07-06	641.784	M52	2	17.3
2018-07-06	641.784	M52	3	15.5
2018-07-09	681.65	M52	1	21.7
2018-07-09	681.65	M52	2	23.6
2018-07-09	681.65	M52	3	26
2018-07-11	699.113	M52	1	27.1
2018-07-11	699.113	M52	2	28
2018-07-11	699.113	M52	3	30
2018-07-13	717.921	M52	1	27.2
2018-07-13	717.921	M52	2	27.4
2018-07-13	717.921	M52	3	25.5
2018-07-16	756.005	M52	1	16.5
2018-07-16	756.005	M52	2	26.3
2018-07-16	756.005	M52	3	20.5
2018-07-18	778.813	M52	1	33.5
2018-07-18	778.813	M52	2	27.5
2018-07-18	778.813	M52	3	28.5
2018-07-20	804.15	M52	1	28.7
2018-07-20	804.15	M52	2	29.5
2018-07-20	804.15	M52	3	25.6
2018-07-24	847.996	M52	1	24.5
2018-07-24	847.996	M52	2	27.7
2018-07-24	847.996	M52	3	27.8
2018-07-25	863.163	M52	1	24.5
2018-07-25	863.163	M52	2	27
2018-07-25	863.163	M52	3	28.3
2018-07-27	897.242	M52	1	26
2018-07-27	897.242	M52	2	21.5
2018-07-27	897.242	M52	3	26.2
2018-07-30	934.575	M52	1	26.8
2018-07-30	934.575	M52	2	24.5
2018-07-30	934.575	M52	3	22
2018-08-01	959.563	M52	1	23
2018-08-01	959.563	M52	2	16.8
2018-08-01	959.563	M52	3
2018-08-03	987.971	M52	1	18.5
2018-08-03	987.971	M52	2	24.6
2018-08-03	987.971	M52	3	19.7

## Sheet: 5.lvis_des
Date	cultivar	plante	FV1	FV2	FV3	FV4	FV5	FV6	FV7	FV8	FV9	FV10	FV11	FV12	FV13	FV14	FV15	FV16	FV17	FV18	FV19	FV20
2018-05-09	M52	1	4.4	1.1
2018-05-09	M52	2	4.5	0.4
2018-05-09	M52	3	4.6	1.6
2018-05-09	M52	4	5.6	2
2018-05-09	M52	5	5.2	1.4
2018-05-09	M40	1	4.6	1.9
2018-05-09	M40	2	4.4	1.4
2018-05-09	M40	3	4.6	0.3
2018-05-09	M40	4	4.9	1.9
2018-05-09	M40	5	5.1	1.8
2018-05-11	M52	1		5.4	1
2018-05-11	M52	2		6	1.3
2018-05-11	M52	3		5.6	2.3
2018-05-11	M52	4		5.3	2.1
2018-05-11	M52	5		5.9	1.8
2018-05-11	M40	1		6.3	3.4
2018-05-11	M40	2		6.3	3.3
2018-05-11	M40	3		6.7	1.1
2018-05-14	M52	1		8.2	4.8
2018-05-14	M52	2		6.9	4.3
2018-05-14	M52	3		7	4.2
2018-05-14	M52	4		7	3.9
2018-05-14	M52	5		6.7	4.3
2018-05-14	M40	1		8.9	5.6
2018-05-14	M40	2		7.9	5.8
2018-05-14	M40	3		8.5	5.8
2018-05-14	M40	4		7.8	5.6
2018-05-16	M52	1		8.5	5.8
2018-05-16	M52	2		8.7	6.3
2018-05-16	M52	3		9.2	6.6	0.7
2018-05-16	M52	4		8.9	5.9	0.9
2018-05-16	M52	5		8.6	5.8
2018-05-16	M40	1		11.2	7.9	1.4
2018-05-16	M40	2		10	7.1	1.1
2018-05-16	M40	3		11.4	6.9
2018-05-18	M52	1		9.4	7.5	1.8
2018-05-18	M52	2			7.1	2
2018-05-18	M52	3			9	2.2
2018-05-18	M40	1		14	12	4.1
2018-05-18	M40	2			9.3	4.2
2018-05-18	M40	3			10.6	4
2018-05-18	M40	4			9.4	3.7
2018-05-18	M40	5		12.2	10.9	4.3
2018-05-22	M52	1			12.8	6.8	0.3
2018-05-22	M52	2			12.5	7.4	0.4
2018-05-22	M52	3			16	7.6
2018-05-22	M52	4			12.9	7.4	0.8
2018-05-22	M40	1			12.1	8	1
2018-05-22	M40	2			13.5	8.7	1.1
2018-05-22	M40	3			14.6	10	2.2
2018-05-24	M40	1				14.1	5
2018-05-24	M40	2				12.5	5
2018-05-24	M40	3			17.7	11.9	4
2018-05-24	M40	4				13.4	4.5
2018-05-24	M52	1			16.9	11.6	2.1
2018-05-24	M52	2				11.8	3
2018-05-24	M52	3			15.2	10.7	2.5
2018-05-24	M52	4				10.4	2.9
2018-05-28	M52	1				13.1	8.7	3.5
2018-05-28	M52	2				16.5	9.4	3.5
2018-05-28	M52	3				16.6	10.6	3.6
2018-05-28	M52	4				16.3	9.8	2.6
2018-05-28	M40	1					13.7	10.3	4.6
2018-05-28	M40	2				17.2	11.5	4.8	0.1
2018-05-28	M40	3				15.5	10.9	4.7	0.6
2018-05-28	M40	4				18.1	12	5.9	0.7
2018-05-30	M52	1					13.2	6.1	2
2018-05-30	M52	2					13.9	7.9	1.7
2018-05-30	M52	3					10.3	6.7	0.4
2018-05-30	M40	1					18.8	11	2.7
2018-05-30	M40	2					16.5	11.15	4.6
2018-05-30	M40	3					13.8	9.5	5.1
2018-05-30	M40	4						10.8	5
2018-05-30	M40	5						11.6	6.1
2018-06-04	M52	1							11.1	5.6
2018-06-04	M52	2						20.9	17.9	10.4	0.9
2018-06-04	M52	3						20.3	11.6	5.3	3
2018-06-04	M52	4						21.9	10.1	3.5
2018-06-04	M40	1						20.7	14.5	7
2018-06-04	M40	2						23.3	15.5	6.8
2018-06-04	M40	3						23.5	16	5.9
2018-06-06	M52	1							20.9	10.7	0.7
2018-06-06	M52	2						24.6	20.9	9.5
2018-06-06	M52	3						25.8	21.2	8.8
2018-06-06	M40	1						29.8	16.4	17	5.7
2018-06-06	M40	2							24.8	16.7	2.7
2018-06-06	M40	3						24.7	22.6	13	2.1
2018-06-08	M52	1							25.5	13.8
2018-06-08	M52	2									9.6
2018-06-08	M52	3							20.7	11.9
2018-06-08	M40	1							29.8	20.9	8.1
2018-06-08	M40	2							27.2	18.8	4.5
2018-06-08	M40	3								22.1	11.5
2018-06-11	M52	1							36.2	32.1	16.6	0.9
2018-06-11	M52	2							32.9	26	13.7	0.5
2018-06-11	M52	3							26.6	22.5	13.8	0.6
2018-06-11	M52	4								28.3	15.2
2018-06-11	M40	1								37.6	23.9	8.2
2018-06-11	M40	2							42.2	35	20	2.7
2018-06-11	M40	3							41.4		23	6.2
2018-06-13	M52	1							31.7	22	9.8
2018-06-13	M52	2								26	13
2018-06-13	M52	3							31.2	25.6	11.6
2018-06-13	M52	4							32.8	24	16.7	2.2
2018-06-13	M40	1								39.8	23.6	8.7
2018-06-13	M40	2								45.7	30.8	9.1
2018-06-13	M40	3								36.8	28.2	11.5
2018-06-13	M40	4								44.5	29.1	10.7
2018-06-13	M40	5								42.7	25.2	9.3
2018-06-15	M40	1								40.5	24.8	9.2
2018-06-15	M40	2									24.2	6.2
2018-06-15	M40	3							41.4	40.6	23.5	8.2
2018-06-15	M40	4								41	25.1	8.3
2018-06-15	M52	1								23.7	8												Plante supprimÃ©e
2018-06-15	M52	2									21.7	5.4
2018-06-15	M52	3								36.7	21.1	7.4
2018-06-18	M52	1								45.2	39.3	24.3	9
2018-06-18	M52	2								41.6	35.5	20.2	6.2
2018-06-18	M52	3								45.1	33.3	18.1	3.4
2018-06-18	M52	4
2018-06-18	M40	1								51.9	41	24.6	7.8
2018-06-18	M40	2								50	41.9	27.7	11.1
2018-06-18	M40	3								49	40.1	24.3	9.9
2018-06-20	M52	1									40.3	25.4	9.45
2018-06-20	M52	2								46.1	35.8	21.5	5.1
2018-06-20	M52	3								47.2	38.6	22.3	4
2018-06-20	M40	1									45.8	32.3	15.2
2018-06-20	M40	2										29.1	13.5
2018-06-20	M40	3									51.4	32.5	15.8
2018-06-20	M40	4									46.95	30.8	14.2
2018-06-22	M40	3									57.2	48.5	33.4	18.4	2.5
2018-06-22	M40	1									57.4	41.6	27	13.4
2018-06-22	M40	2									61.2	41.6	24.6	11.1
2018-06-22	M40	4								47	60	49.2	39.1	9.6	3.2
2018-06-22	M52	1									43.5	29	13.4
2018-06-22	M52	2									40.6	32.5	9.5
2018-06-22	M52	3									41.4	27.3	10
2018-06-25	M40	1									61.3	51.8	36.1	7.8	0.5
2018-06-25	M40	2									61.5	50	35.1	17
2018-06-25	M40	3										49.1	34.3	16.2	1.2
2018-06-25	M52	1									50.05	43.7	29.8	13.1
2018-06-25	M52	2										45.6	26.5	11.5
2018-06-25	M52	3									54.7	48.5	30.2	15.5	2
2018-06-27	M40	1										66.1	51	35.2	18.5	1.5
2018-06-27	M40	2										57.5	45.5	30.5	15.8	1.8
2018-06-27	M40	3										66	55.3	40	20.7	10.6
2018-06-27	M52	1										45	46.2	34	22.1	8.7
2018-06-27	M52	2									58.2	56.6	32.7	15.7	2.2
2018-06-27	M52	3										50.7	35.5	21.3	6.3
2018-06-29	M40	1										72.2	63.8	48.5	34	10.4
2018-06-29	M40	2											59.9	47.4	28.4	10.8
2018-06-29	M40	3											65.7	51	34.4	16.1
2018-06-29	M52	1										54.4	39	24	8.1
2018-06-29	M52	2										53.8	42.3	28	10.5
2018-06-29	M52	3										54.4	38.5	21.5	4.3
2018-07-02	M40	1											73	64	48.6	27.9	8.2
2018-07-02	M40	2										72.5		61.3	47.3	28.7	6.1
2018-07-02	M40	3											74.8	60.2	47.5	26.2	8.5
2018-07-02	M52	1											61.1	47.6	33.8	16.5
2018-07-02	M52	2											51.8	44	39.6	15.6	3
2018-07-02	M52	3											57.5	44.3	31	14.6
2018-07-04	M40	1												63.4	48.8	29.2	6.1
2018-07-04	M40	2												71.8	57.3	44.3	34.1	6.5
2018-07-04	M40	3											77.2	64.4	51	36.6	23.1
2018-07-04	M52	1												55	38.2	16.7	1.2
2018-07-04	M52	2											53	40.1	22.3	10.7
2018-07-04	M52	3											55.9	44.5	34	16.8	0.9
2018-07-06	M40	1													69.5	54.8	36	14.1	1.8
2018-07-06	M40	2													67.9	51.2	35.5	12.4
2018-07-06	M40	3												68.8	57.1	46.5	31.5	12	1.2
2018-07-06	M52	1													49.4	40.3	19.2
2018-07-06	M52	2													46.7	35.6
2018-07-06	M52	3												54	39.4	16.3
2018-07-09	M40	1														60.9	46.5	33.4	5.8
2018-07-09	M40	2														60.6	49	36.1	19.7
2018-07-09	M40	3													62.8	50.1	363	24.3
2018-07-09	M52	1														52.2	39.1	26.3	11.1
2018-07-09	M52	2														52.4	40.6	29.1	6.1
2018-07-09	M52	3														44.2	37.2	23.4	1.3
2018-07-11	M40	1														64.1	51.4	39.3	27.7	20.1	4.4
2018-07-11	M40	2															57.3	42.7	31.3	17.4
2018-07-11	M40	3															55.5	38.9	31.1	18.3	2.2
2018-07-11	M52	1															49.6	45.9	22.6
2018-07-11	M52	2															46.2	38	28.5	13.2
2018-07-11	M52	3														53.9	46.7	37.2	25.3
2018-07-13	M40	1															58.3	45.4	34	22.5
2018-07-13	M40	2															53.37	36.5	29.8	14.8
2018-07-13	M40	3																53.2	41.5	32.7
2018-07-13	M52	1																	39.9	29.2
2018-07-13	M52	2																	40.1	25.5
2018-07-13	M52	3																	40.5	23.6
2018-07-16	M40	1																	49.4	41	29.1	19.9
2018-07-16	M40	2																		40.1
2018-07-16	M40	3																	47.6	36
2018-07-16	M52	1
2018-07-16	M52	2
2018-07-16	M52	3
2018-07-18	M40	1
2018-07-18	M40	2																	47.7	38.1	20
2018-07-18	M40	3
2018-07-18	M52	1
2018-07-18	M52	2
2018-07-18	M52	3
2018-07-20	M40	1
2018-07-20	M40	2
2018-07-20	M40	3
2018-07-20	M52	1
2018-07-20	M52	2
2018-07-20	M52	3

## Sheet: 6.n_leaves
Date	TTc	cultivar	plante	NFE	NFI	NFV	DLS
2018-05-09	71.8354	M40	5	3	8	2	2.37697
2018-05-11	91.1145	M40	1	4	8	3	3.58715
2018-05-11	91.1145	M40	2	3	8	3	3.56988
2018-05-11	91.1145	M40	3	3	8	3	3.18996
2018-05-14	112.594	M40	1	3	10	3	3.96708
2018-05-14	112.594	M40	2	4	10	3	4.00161
2018-05-14	112.594	M40	3	4	10	3	4.00161
2018-05-14	112.594	M40	4	4	10	3	3.96708
2018-05-16	122.754	M40	3	4	10	3	4.19158
2018-05-16	122.754	M40	1	4	9	4	4.1925
2018-05-16	122.754	M40	2	4	10	4	4.15125
2018-05-18	138.504	M40	1	4	12	4	4.56374
2018-05-18	138.504	M40	2	4	11	4	4.57749
2018-05-18	138.504	M40	4	4	11	4	4.50874
2018-05-18	138.504	M40	5	4	11	4	4.59124
2018-05-22	177.521	M40	1	5	12	5	5.22892
2018-05-22	177.521	M40	2	5	12	5	5.25181
2018-05-22	177.521	M40	3	5	13	5	5.50362
2018-05-24	198.004	M40	1	6	12	5	6.14459
2018-05-24	198.004	M40	2	6	13	5	6.14459
2018-05-24	198.004	M40	3	6	14	5	5.91567
2018-05-24	198.004	M40	4	6	13	5	6.03013
2018-05-28	244.99	M40	2	7	14	7	7.01619
2018-05-28	244.99	M40	3	7	15	7	7.09716
2018-05-28	244.99	M40	4	7	14	7	7.11336
2018-05-30	268.287	M40	2	8	15	7	7.74492
2018-05-30	268.287	M40	4	8	15	7	7.80969
2018-05-30	268.287	M40	5	8	15	7	7.98782
2018-06-04	325.984	M40	1	9	17	8	8.66006
2018-06-04	325.984	M40	2	9	17	8	8.6412
2018-06-04	325.984	M40	3	9	16	8	8.55634
2018-06-06	347.339	M40	1	10	17	9	9.46801
2018-06-06	347.339	M40	2	10	18	9	9.22169
2018-06-06	347.339	M40	3	9	17	9	9.17243
2018-06-08	368.512	M40	1	10	18	9	9.66507
2018-06-08	368.512	M40	2	9	18	9	9.36948
2018-06-08	368.512	M40	3	10	18	9	9.94423
2018-06-11	407.854	M40	1	11	19	10	10.6217
2018-06-11	407.854	M40	2	11	19	10	10.2047
2018-06-11	407.854	M40	3	11	18	10	10.4701
2018-06-13	424.647	M40	1	11	19	10	10.6596
2018-06-13	424.647	M40	2	11	17	10	10.6899
2018-06-13	424.647	M40	4	11	19	10	10.8112
2018-06-13	424.647	M40	5	11	19	10	10.7051
2018-06-15	437.009	M40	1	11	19	10	10.6975
2018-06-15	437.009	M40	2	11	19	10	10.4701
2018-06-15	437.009	M40	3	11	18	10	10.6217
2018-06-15	437.009	M40	4	11	19	10	10.6293
2018-06-18	457.942	M40	1	12	19	11	11.5884
2018-06-18	457.942	M40	2	12	19	11	11.8374
2018-06-18	457.942	M40	3	12	19	11	11.7468
2018-06-20	475.592	M40	1	13	19	11	12.1467
2018-06-20	475.592	M40	2	12	19	11	12.0184
2018-06-20	475.592	M40	4	13	19	11	12.0712
2018-06-22	490.58	M40	1	13	19	12	12.9409
2018-06-22	490.58	M40	2	13	19	12	12.7794
2018-06-22	490.58	M40	3	14	19	13	13.1642
2018-06-25	508.288	M40	2	14	19	12	13.1937
2018-06-25	508.288	M40	1	14	19	13	13.0328
2018-06-25	508.288	M40	3	15	20	13	13.0788
2018-06-27	526.83	M40	1	15	18	14	14.0846
2018-06-27	526.83	M40	2	16	18	14	14.1015
2018-06-27	526.83	M40	3	16	18	14	14.5979
2018-06-29	550.188	M40	1	16	19	14	14.5866
2018-06-29	550.188	M40	2	16	18	14	14.6092
2018-06-29	550.188	M40	3	16	18	14	14.9082
2018-07-02	592.425	M40	1	17	19	15	15.4147
2018-07-02	592.425	M40	2	17	18	15	15.3085
2018-07-02	592.425	M40	3	17	18	15	15.4299
2018-07-04	618.984	M40	1	17	18	15	15.3085
2018-07-04	618.984	M40	3	18	18	15	16.1682
2018-07-04	618.984	M40	2	18	18	16	16.3235
2018-07-06	641.784	M40	2	18	18	16	16.6172
2018-07-06	641.784	M40	1	19	19	17	17.0818
2018-07-06	641.784	M40	3	18	18	17	17.0546
2018-07-09	681.65	M40	3	17	17	16	17.2094
2018-07-09	681.65	M40	1	18	18	17	17.2637
2018-07-09	681.65	M40	2	19	19	17	17.8956
2018-07-11	699.113	M40	2	18	18	18	18.9138
2018-07-11	699.113	M40	1	19	19	19
2018-07-11	699.113	M40	3	19	19	19
2018-07-13	717.921	M40	1	17	17	18	19.1817
2018-07-13	717.921	M40	2	18	18	18	18.7773
2018-07-13	717.921	M40	3	18	18	18	19.7174
2018-07-16	756.005	M40	2	18	18	18	20.1061
2018-07-16	756.005	M40	3	18	18	18	19.8907
2018-07-16	756.005	M40	1	20	20	20
2018-07-18	778.813	M40	2	19	19	19
2018-07-18	778.813	M40	1	18	18
2018-07-18	778.813	M40	3	18	18
2018-07-20	804.15	M40	1	18	18
2018-07-20	804.15	M40	2	19	19
2018-07-20	804.15	M40	3	18	18
2018-05-09	71.8354	M52	5	3	7	2	2.2932
2018-05-11	91.1145	M52	3	3	8	3	3.39719
2018-05-11	91.1145	M52	4	3	8	3	3.36265
2018-05-11	91.1145	M52	5	3	8	3	3.31085
2018-05-14	112.594	M52	2	4	9	3	3.74258
2018-05-14	112.594	M52	5	4	10	3	3.74258
2018-05-16	122.754	M52	1	4	8	3	4.00161
2018-05-16	122.754	M52	2	4	8	3	4.08796
2018-05-16	122.754	M52	5	4	10	3	4.00161
2018-05-16	122.754	M52	3	4	10	4	4.09625
2018-05-16	122.754	M52	4	4	10	4	4.12375
2018-05-18	138.504	M52	1	4	11	4	4.2475
2018-05-18	138.504	M52	2	4	11	4	4.275
2018-05-18	138.504	M52	3	4	11	4	4.3025
2018-05-22	177.521	M52	3	5	12	4	5.04499
2018-05-22	177.521	M52	1	5	12	5	5.06868
2018-05-22	177.521	M52	2	5	12	5	5.09157
2018-05-22	177.521	M52	4	5	12	5	5.18313
2018-05-24	198.004	M52	2	6	13	5	5.68676
2018-05-24	198.004	M52	3	6	14	5	5.5723
2018-05-24	198.004	M52	4	6	14	5	5.66386
2018-05-28	244.99	M52	1	7	14	6	6.70889
2018-05-28	244.99	M52	3	7	14	6	6.72915
2018-05-28	244.99	M52	4	7	14	6	6.52661
2018-05-30	268.287	M52	1	8	15	7	7.32388
2018-05-30	268.287	M52	2	7	14	7	7.27529
2018-05-30	268.287	M52	3	7	14	7	7.06478
2018-06-04	325.984	M52	1	9	16	8	8.52805
2018-06-04	325.984	M52	4	9	17	8	8.33003
2018-06-04	325.984	M52	2	9	17	9	9.0739
2018-06-04	325.984	M52	3	9	17	9	9.24632
2018-06-06	347.339	M52	2	9	18	8	8.8958
2018-06-06	347.339	M52	3	9	17	8	8.82979
2018-06-06	347.339	M52	1	9	18	9	9.05748
2018-06-08	368.512	M52	1	9	18	8	9.30127
2018-06-08	368.512	M52	3	9	17	8	9.12211
2018-06-08	368.512	M52	2	10	18	9	9.78823
2018-06-11	407.854	M52	4	11	18	9	10.248
2018-06-11	407.854	M52	1	11	18	10	10.0682
2018-06-11	407.854	M52	2	10	18	10	10.0379
2018-06-11	407.854	M52	3	10	18	10	10.0455
2018-06-13	424.647	M52	1	10	18	9	9.80465
2018-06-13	424.647	M52	3	10	18	9	9.95244
2018-06-13	424.647	M52	4	11	18	10	10.1668
2018-06-15	437.009	M52	2	11	18	10	10.4094
2018-06-15	437.009	M52	3	11	18	10	10.561
2018-06-18	457.942	M52	1	12	17	11	11.679
2018-06-18	457.942	M52	2	12	16	11	11.4677
2018-06-18	457.942	M52	3	13	18	11	11.2565
2018-06-18	457.942	M52	4	11	18
2018-06-20	475.592	M52	1	13	18	11	11.7129
2018-06-20	475.592	M52	2	12	18	11	11.3847
2018-06-20	475.592	M52	3	12	18	11	11.3018
2018-06-22	490.58	M52	1	13	18	11	12.0109
2018-06-22	490.58	M52	2	12	18	11	11.7167
2018-06-22	490.58	M52	3	13	18	11	11.7544
2018-06-25	508.288	M52	1	14	19	12	12.9199
2018-06-25	508.288	M52	2	15	18	12	12.8075
2018-06-25	508.288	M52	3	14	19	13	13.1313
2018-06-27	526.83	M52	2	15	16	13	13.1445
2018-06-27	526.83	M52	3	15	19	13	13.4137
2018-06-27	526.83	M52	1	16	19	14	14.4907
2018-06-29	550.188	M52	1	15	18	13	13.5318
2018-06-29	550.188	M52	2	16	18	13	13.6894
2018-06-29	550.188	M52	3	15	18	13	13.2823
2018-07-02	592.425	M52	1	17	18	14	14.9307
2018-07-02	592.425	M52	3	17	18	14	14.8235
2018-07-02	592.425	M52	2	17	18	15	15.1517
2018-07-04	618.984	M52	2	17	18	14	14.6036
2018-07-04	618.984	M52	1	17	18	15	15.0607
2018-07-04	618.984	M52	3	17	18	15	15.0455
2018-07-06	641.784	M52	2	18	18	14	16.0081
2018-07-06	641.784	M52	3	17	18	14	14.9194
2018-07-06	641.784	M52	1	19	19	15	15.971
2018-07-09	681.65	M52	1	19	19	17	17.5046
2018-07-09	681.65	M52	2	18	18	17	17.2773
2018-07-09	681.65	M52	3	18	18	17	17.0591
2018-07-11	699.113	M52	1	18	18	17	18.0274
2018-07-11	699.113	M52	3	17	17	17	18.1501
2018-07-11	699.113	M52	2	18	18	18	18.6933
2018-07-13	717.921	M52	1	18	18	18	19.5336
2018-07-13	717.921	M52	2	18	18	18	19.3393
2018-07-13	717.921	M52	3	18	18	18	19.2395
2018-07-16	756.005	M52	1	19	20
2018-07-16	756.005	M52	2	19	19
2018-07-16	756.005	M52	3	18	18
2018-07-18	778.813	M52	1	17	17
2018-07-18	778.813	M52	2	18	18
2018-07-18	778.813	M52	3	18	18
2018-07-20	804.15	M52	1	18	18
2018-07-20	804.15	M52	2	18	18
2018-07-20	804.15	M52	3	18	18

## Sheet: 7.lvis_non_des
Date	TTc	cultivar	plante	nFL	nFC	FV1	FV2	FV3	FV4	FV5	FV6	FV7	FV8	FV9	FV10	FV11	FV12	FV13	FV14	FV15	FV16	FV17	FV18	FV19	FV20	PAN	FLO	DLS
2018-05-09	71.8354	M52	16		2	1.8	0.7																				no
2018-05-09	71.8354	M52	19		2	2.5	0.2																				no
2018-05-09	71.8354	M52	20		2	2.9	1																				no
2018-05-09	71.8354	M52	17		1	0.8																					no
2018-05-09	71.8354	M52	18		2	2.3	0.7																				no
2018-05-09	71.8354	M52	10		2	3.2	1.6																				no
2018-05-09	71.8354	M52	11		0																						no
2018-05-09	71.8354	M52	12		1	1.3																					no
2018-05-09	71.8354	M52	13		2	2.2	0.5																				no
2018-05-09	71.8354	M52	14		1	1.5																					no
2018-05-09	71.8354	M52	15		1	1.2																					no
2018-05-09	71.8354	M40	12		2	3.5	1.6																				no
2018-05-09	71.8354	M40	13		2	2.1	0.5																				no
2018-05-09	71.8354	M40	14		2	3.4	1.4																				no
2018-05-09	71.8354	M40	15		2	2.6	0.7																				no
2018-05-09	71.8354	M40	16		2	2.7	0.9																				no
2018-05-09	71.8354	M40	17		2	2	0.3																				no
2018-05-09	71.8354	M40	18		2	1.9	0.6																				no
2018-05-09	71.8354	M40	19		2	2.2	0.4																				no
2018-05-09	71.8354	M40	20		2	2	0.8																				no
2018-05-09	71.8354	M40	21		2	2.2	0.5																				no
2018-05-09	71.8354	M40	22		1	1.5																					no
2018-05-09	71.8354	M40	23		1	2.1																					no
2018-05-09	71.8354	M40	24		2	2.7	1																				no
2018-05-09	71.8354	M40	25		2	2.5	1																				no
2018-05-09	71.8354	M40	26		2	2.4	0.6																				no
2018-05-09	71.8354	M40	27		2	2.7	0.8																				no
2018-05-09	71.8354	M40	28		2	1	0.2																				no
2018-05-09	71.8354	M40	29		2	3.3	3.3																				no
2018-05-09	71.8354	M40	30		2	3.3	3.1																				no
2018-05-09	71.8354	M52	21		1	1.9																					no
2018-05-09	71.8354	M52	22		1	2																					no
2018-05-09	71.8354	M52	23		2	2.2	0.3																				no
2018-05-09	71.8354	M52	24		2	2.3	0.3																				no
2018-05-09	71.8354	M52	25		1	2.7																					no
2018-05-09	71.8354	M52	26		2	3.2	1.5																				no
2018-05-09	71.8354	M52	27		1	1.8																					no
2018-05-09	71.8354	M52	28		1	1.2																					no
2018-05-09	71.8354	M52	29		1	2.5																					no
2018-05-09	71.8354	M52	30		2	3.3	2.7																				no
2018-05-09	71.8354	M40	1		1	2.6																					no
2018-05-09	71.8354	M40	2		1	2.2																					no
2018-05-09	71.8354	M40	3		1	0.5																					no
2018-05-09	71.8354	M40	4		1	1.1																					no
2018-05-09	71.8354	M40	5		2	2	0.4																				no
2018-05-09	71.8354	M40	6		1	1.6																					no
2018-05-09	71.8354	M40	7		1	1.4																					no
2018-05-09	71.8354	M40	8		1	0.6																					no
2018-05-09	71.8354	M40	9		0																						no
2018-05-09	71.8354	M40	10		1	1.2																					no
2018-05-09	71.8354	M40	11		2	2.6	0.8																				no
2018-05-09	71.8354	M52	1		1	3.2																					no
2018-05-09	71.8354	M52	2		2	2.2	0.7																				no
2018-05-09	71.8354	M52	3		2	2.8	0.9																				no
2018-05-09	71.8354	M52	4		1	2.1																					no
2018-05-09	71.8354	M52	5		2	3.2	1.6																				no
2018-05-09	71.8354	M52	6		2	3.4	1.2																				no
2018-05-09	71.8354	M52	7		1	2.2																					no
2018-05-09	71.8354	M52	8		2	2.3	0.6																				no
2018-05-09	71.8354	M52	9		2	2.1	0.5																				no
2018-05-11	91.1145	M40	1	0	3	4.6	6	0.6																			no	3.08076
2018-05-11	91.1145	M40	2	0	3	4.7	5.9	1.1																			no	3.17209
2018-05-11	91.1145	M40	3	0	3	1.7	3.3	0.6																			no	3.25409
2018-05-11	91.1145	M40	4	0	2	3.6	4.5																				no	2.78425
2018-05-11	91.1145	M40	5	0	2	4.2	5																				no	2.90236
2018-05-11	91.1145	M40	6	0	2	5	5.5																				no	2.83417
2018-05-11	91.1145	M40	7	0	2	4.8	5.2																				no	2.84954
2018-05-11	91.1145	M40	8	0	2	4.2	4.2																				no	2.82174
2018-05-11	91.1145	M40	9	0	2	2.4	1.2																				no	2.24554
2018-05-11	91.1145	M40	10	0	3	4.3	4.8	0.2																			no	3.03019
2018-05-11	91.1145	M52	1	1	2	4.9	5.5	0.8																			no	3.13584
2018-05-11	91.1145	M52	2	1	2	4.1	4.7	0.6																			no	3.09093
2018-05-11	91.1145	M52	3	1	2	4.4	4.6	0.7																			no	3.1382
2018-05-11	91.1145	M52	4	0	3	4.4	4.4	0.6																			no	3.09353
2018-05-11	91.1145	M52	5	1	2	4.9	5.7	1																			no	3.20223
2018-05-11	91.1145	M52	6	1	2	4.8	4.8	1																			no	3.1727
2018-05-11	91.1145	M52	7	0	2	4.6	4.2																				no	2.68924
2018-05-11	91.1145	M52	8	0	2	4.2	4.7																				no	2.71497
2018-05-11	91.1145	M52	9	1	2	4	5.1	0.9																			no	3.16984
2018-05-11	91.1145	M52	10	1	2	4.5	5.4	0.7																			no	3.12653
2018-05-11	91.1145	M52	11	0	2	2.2	1.1																				no	2.39636
2018-05-11	91.1145	M52	12	0	3	4	4.6	0.7																			no	3.10894
2018-05-11	91.1145	M52	13	0	3	4.8	5	0.6																			no	3.09699
2018-05-11	91.1145	M52	14	0	2	4.3	3.7																				no	2.70644
2018-05-11	91.1145	M52	15	0	2	3.6	4.1																				no	2.75942
2018-05-11	91.1145	M52	16	1	2	4.1	5.2	0.8																			no	3.17321
2018-05-11	91.1145	M52	17	0	2	3.8	4.2																				no	2.88167
2018-05-11	91.1145	M52	18	1	2	4.4	5.3	0.8																			no	3.1303
2018-05-11	91.1145	M52	19	0	3	4.6	4.6	0.2																			no	3.03257
2018-05-11	91.1145	M52	20	1	2	5.2	5.6	0.3																			no	3.05283
2018-05-11	91.1145	M52	21	1	2	5.5	5.9	0.2																			no	3.02923
2018-05-11	91.1145	M52	22	0	3	4.5	5.4	0.9																			no	3.13207
2018-05-11	91.1145	M52	23	0	3	4.7	5.8	0.2																			no	3.02874
2018-05-11	91.1145	M52	24	0	3	4.1	4.7	0.4																			no	3.07554
2018-05-11	91.1145	M52	25	1	2	4.9	5.1	0.6																			no	3.10526
2018-05-11	91.1145	M52	26	1	2	5	6.6	2.4																			no	3.36715
2018-05-11	91.1145	M52	27	0	2	4.5	4.6																				no	2.90646
2018-05-11	91.1145	M52	28	0	2	4.4	4.8																				no	3.09604
2018-05-11	91.1145	M52	29	1	2	4.3	6.6	2.3																			no	3.32019
2018-05-11	91.1145	M52	30	1	2	4.5	6.5	2.5																			no	3.39192
2018-05-11	91.1145	M40	12	0	3	6	7.2	1.3																			no	3.18
2018-05-11	91.1145	M40	13	0	3	5.1	6.5	1.2																			no	3.19094
2018-05-11	91.1145	M40	14	0	3	5.5	6.9	1.3																			no	3.19619
2018-05-11	91.1145	M40	15	0	3	5.1	6	0.6																			no	3.10645
2018-05-11	91.1145	M40	16	0	3	4.8	6.2	0.7																			no	3.11372
2018-05-11	91.1145	M40	17	0	2		5.9																				no	3.01478
2018-05-11	91.1145	M40	18	0	3	4.7	5.5	0.5																			no	3.089
2018-05-11	91.1145	M40	19	0	3	4.5	6.1	1.2																			no	3.17015
2018-05-11	91.1145	M40	20	0	3	4.3	5.5	0.9																			no	3.16749
2018-05-11	91.1145	M40	21	0	3	4.4	5.4	0.3																			no	3.03648
2018-05-11	91.1145	M40	22	0	3	3.9	4.4	0.4																			no	3.06195
2018-05-11	91.1145	M40	23	0	2	4.2	5																				no	2.90909
2018-05-11	91.1145	M40	11	0	3	5.9	6.6	1.2																			no	3.14095
2018-05-11	91.1145	M40	25	0	2	2.5	3																				no	2.58007
2018-05-11	91.1145	M40	26	0	3	4.8	5.9	1.8																			no	3.30292
2018-05-11	91.1145	M40	27	0	3	3.1	4.8	1.6																			no	3.42687
2018-05-11	91.1145	M40	28	1	2	3.4	4.3	1.2																			no	3.18268
2018-05-11	91.1145	M40	29	0	3	4.9	7.2	3.9																			no	3.93274
2018-05-11	91.1145	M40	30	1	2	4.9	7.4	4.1																			no	4.08926
2018-05-11	91.1145	M40	24	0	3	5	6.2	1.5																			no	3.23131
2018-05-14	112.594	M52	17	1	2	4.3	7.1	4.1																			no	3.59374
2018-05-14	112.594	M52	18	1	2	4.8	7.7	5																			no	3.8144
2018-05-14	112.594	M52	20	1	2	5.3	7.5	4.5																			no	3.79243
2018-05-14	112.594	M52	21	1	2	5.2	8.5	5																			no	3.73074
2018-05-14	112.594	M52	22	1	2	4.9	6.5	4.3																			no	3.63099
2018-05-14	112.594	M52	19	1	2	5	6.6	3.6																			no	3.58623
2018-05-14	112.594	M52	11	1	2	2.5	3.6	1.5																			no	3.36595
2018-05-14	112.594	M52	12	1	2	4.9	7.5	4.4																			no	3.68478
2018-05-14	112.594	M52	13	1	2	5.7	7.8	4.2																			no	3.67895
2018-05-14	112.594	M52	14	2	1	5	6.3	4.1																			no	3.63224
2018-05-14	112.594	M52	15	1	2	4.5	6.7	3																			no	3.49625
2018-05-14	112.594	M52	16	1	2	7.4	6.5	4																			no	3.86604
2018-05-14	112.594	M40	13	1	2	6.4	9.8	6.5																			no	4.03427
2018-05-14	112.594	M40	14	1	2	5.8	9.6	5.5																			no	3.83004
2018-05-14	112.594	M40	15	1	2	5.5	9	4.6																			no	3.81614
2018-05-14	112.594	M40	16	1	2	5.9	8.6	4.8																			no	3.77978
2018-05-14	112.594	M40	17	1	2	6	8.7	4.5																			no	3.86376
2018-05-14	112.594	M40	18	1	2	5.5	8.1	3.9																			no	3.69419
2018-05-14	112.594	M40	19	1	2	5.8	8.9	6																			no	3.85074
2018-05-14	112.594	M40	20	1	2	4.6	7.6	4.8																			no	3.89329
2018-05-14	112.594	M40	21	1	2	5.5	8.8	4.9																			no	3.59587
2018-05-14	112.594	M40	22	1	2	4.5	6.5	4.4																			no	3.68143
2018-05-14	112.594	M40	23	1	2	4.9	7.8	4.6																			no	3.58749
2018-05-14	112.594	M40	24	1	2	5.5	8.5	5																			no	3.77104
2018-05-14	112.594	M40	25	1	2	4.8	5.4	0.5																			no
2018-05-14	112.594	M40	26	1	3	5.3	8.7	5.6	0.7																		no	4.08537
2018-05-14	112.594	M40	27	1	3	3.5	6.8	4.5	0.8																		no
2018-05-14	112.594	M40	28	1	2	3.5	6.5	5.2																			no	3.79161
2018-05-14	112.594	M40	29	1	3	5	8.9	7.3	2.3																		no	4.22572
2018-05-14	112.594	M40	30	1	3	4.7	9.5	7.3	2.9																		no	4.29722
2018-05-14	112.594	M40	4	1	2	5.6	8.8	5.4																			no	3.84049
2018-05-14	112.594	M40	5	1	2	5	7.7	4.2																			no	3.54375
2018-05-14	112.594	M52	23	1	2	7.6	7.5	4.6																			no	3.66098
2018-05-14	112.594	M52	24	1	2	4.2	6.2	3.5																			no	3.66095
2018-05-14	112.594	M52	25	1	2	4.7	6.7	3.9																			no	3.68417
2018-05-14	112.594	M52	26	1	2	5	7.9	5.6																			no	3.85668
2018-05-14	112.594	M52	27	1	2	4.9	6.8	2.8																			no	3.43815
2018-05-14	112.594	M52	28	1	2	4.5	6.5	3																			no	3.45455
2018-05-14	112.594	M52	29	1	2	4.7	7.4	5.9																			no	3.82135
2018-05-14	112.594	M52	30	1	2	4	7.4	6																			no	3.94061
2018-05-14	112.594	M40	1	1	2	5.3	8.5	6.5																			no	3.87486
2018-05-14	112.594	M40	2	1	2	6.5	8.8	5.5																			no	3.86045
2018-05-14	112.594	M40	3	1	3	2.8	5.8	5.1	3																		no	4.86387
2018-05-14	112.594	M52	5	1	2	4.7	8	4.2																			no	3.84937
2018-05-14	112.594	M52	6	1	2	5.2	7.6	4.3																			no	3.74261
2018-05-14	112.594	M40	6	1	2	6.8	9.3	5.7																			no	3.64758
2018-05-14	112.594	M40	7	1	2	6.3	9.6	5.4																			no	3.70617
2018-05-14	112.594	M40	8	1	2	5.5	7.9	4.5																			no	3.66587
2018-05-14	112.594	M40	9	1	2	5.3	7.2	3.7																			no	3.53298
2018-05-14	112.594	M40	10	1	2	5.3	8.3	5.2																			no	3.78504
2018-05-14	112.594	M40	11	1	2	7.7	10.5	6.8																			no	3.79872
2018-05-14	112.594	M40	12	1	2	6.5	10.2	6.3																			no	3.87231
2018-05-14	112.594	M52	1	1	2	4.7	8.5	5.2																			no	3.88299
2018-05-14	112.594	M52	2	1	2	4.2	6.9	4.2																			no	3.63654
2018-05-14	112.594	M52	3	1	2	4.5	6.3	3.2																			no	3.63177
2018-05-14	112.594	M52	4	1	2	4.7	6.8	3.9																			no	3.60797
2018-05-14	112.594	M52	9	1	2	4.2	7.3	4																			no	3.75487
2018-05-14	112.594	M52	10	1	2	5.2	7.7	3.8																			no	3.68688
2018-05-14	112.594	M52	7	1	2	5.3	6.8	2																			no	3.2137
2018-05-14	112.594	M52	8	1	2	4.8	7.4	3																			no	3.64057
2018-05-16	122.754	M52	1	1	3		9.1	6.7	1																		no	4.12696
2018-05-16	122.754	M52	2	1	2		7.7	5.1																			no	3.77294
2018-05-16	122.754	M40	3	1	3		6.7	6.3	2.5																		no	4.7199
2018-05-16	122.754	M40	4	1	3		9.8	7	1.3																		no	4.14857
2018-05-16	122.754	M40	5	1	2		8.7	5.6																			no	3.725
2018-05-16	122.754	M40	6	1	2		11	7.5																			no	3.85207
2018-05-16	122.754	M40	7	1	3		11	7.4	0.2																		no	4.01744
2018-05-16	122.754	M40	8	1	3		9.7	6.8	0.2																		no	4.02186
2018-05-16	122.754	M40	9	1	2		8.6	5.9																			no	3.84988
2018-05-16	122.754	M40	10	1	3		9.6	7.1	0.7																		no	4.07328
2018-05-16	122.754	M40	11	1	3		11.9	8.6	0.6																		no	4.06505
2018-05-16	122.754	M40	12	1	3		11.2	8	0.9																		no	4.10662
2018-05-16	122.754	M52	3	1	2		7.1	4.8																			no	3.94766
2018-05-16	122.754	M52	4	1	2		7.7	4.3																			no	3.67032
2018-05-16	122.754	M52	5	1	3		9.1	5	0.4																		no	4.06054
2018-05-16	122.754	M52	6	1	3		8	6	0.5																		no	4.09036
2018-05-16	122.754	M52	7	1	2		7.7	3.3																			no	3.3526
2018-05-16	122.754	M52	8	1	2		7.8	4.3																			no	3.91815
2018-05-16	122.754	M52	9	1	3		8	5.8	0.5																		no	4.06626
2018-05-16	122.754	M52	10	1	3		8.7	5.6	0.3																		no	4.04554
2018-05-16	122.754	M52	11	1	2		5	3.1																			no	3.7563
2018-05-16	122.754	M52	12	1	2		8.3	5.5																			no	3.85598
2018-05-16	122.754	M52	13	1	2		8.3	5.1																			no	3.82444
2018-05-16	122.754	M52	14	1	2		7.8	4.1																			no	3.63224
2018-05-16	122.754	M52	15	1	2		8	4.2																			no	3.69475
2018-05-16	122.754	M52	16	1	2		8.3	6																			no	4.29905
2018-05-16	122.754	M52	17	1	2		8.5	5.6																			no	3.81096
2018-05-16	122.754	M52	18	1	3		9.2	6.6	0.5																		no	4.05203
2018-05-16	122.754	M52	19	1	2		8.4	5.4																			no	3.87934
2018-05-16	122.754	M52	20	1	3		9.5	6.2	1																		no	4.13351
2018-05-16	122.754	M52	21	1	3		10	7	0.4																		no	4.04264
2018-05-16	122.754	M52	22	1	2		8.5	5.5																			no	3.80708
2018-05-16	122.754	M52	23	1	3		9.7	6.5	0.2																		no	4.02344
2018-05-16	122.754	M52	24	1	3		7.8	5.7	0.1																		no	4.01399
2018-05-16	122.754	M52	25	1	3		8.6	6.2	1.2																		no	4.12323
2018-05-16	122.754	M52	26	1	3		9.6	7.8	1.6																		no	4.25444
2018-05-16	122.754	M52	27	1	2		8.7	5.2																			no	3.81371
2018-05-16	122.754	M52	28	1	2		8.7	5.3																			no	3.80303
2018-05-16	122.754	M52	29	1	3		9.3	8.2	1.2																		no	4.09091
2018-05-16	122.754	M52	30	1	3		9.6	7.5	2.2																		no	4.27911
2018-05-16	122.754	M40	1	1	3		9.7	7.9	0.3																		no	4.03773
2018-05-16	122.754	M40	2	1	3		9.9	6.7	0.9																		no	4.11664
2018-05-16	122.754	M40	15	1	3		9.4	6	0.3																		no	4.03447
2018-05-16	122.754	M40	16	1	3		10.7	7.2	1.2																		no	4.12394
2018-05-16	122.754	M40	17	1	3		10.6	6.8	1.7																		no	4.20578
2018-05-16	122.754	M40	18	1	3		9.7	6	0.7																		no	4.08853
2018-05-16	122.754	M40	19	1	3		11	7.9	0.6																		no	4.05607
2018-05-16	122.754	M40	20	1	3		8.8	6.5	1.6																		no	4.22101
2018-05-16	122.754	M40	21	1	2		9.2	6																			no	3.72963
2018-05-16	122.754	M40	22	1	3		7.7	6.7	0.2																		no	4.02247
2018-05-16	122.754	M40	23	1	2		9	7																			no	3.894
2018-05-16	122.754	M40	24	1	3		10.1	7.4	1.9																		no	4.35625
2018-05-16	122.754	M40	25	1	2		6.7	2.5																			no
2018-05-16	122.754	M40	13	1	3		11	8.3	2.4																		no	4.31424
2018-05-16	122.754	M40	14	1	3		10.6	7.2	1.2																		no	4.14934
2018-05-16	122.754	M40	28	1	3		8.2	7.3	1																		no	4.12293
2018-05-16	122.754	M40	29	1	3		10.8	9.1	3.9																		no	4.38274
2018-05-16	122.754	M40	30	1	3		11	9.4	4.6																		no	4.47145
2018-05-16	122.754	M40	26	1	3		10.5	8.6	2.7																		no	4.32927
2018-05-16	122.754	M40	27	1	3		7.8	6.3	2.7																		no
2018-05-18	138.504	M52	18	1	3		10.2	8.8	3.3																		no	4.34342
2018-05-18	138.504	M52	19	2	2		8.9	7.2	1.6																		no	4.20785
2018-05-18	138.504	M52	16	2	2		8.1	6.5	2.1																		no	4.31818
2018-05-18	138.504	M52	17	1	3		9.7	8.2	1.8																		no	4.19623
2018-05-18	138.504	M52	22	1	3		9.7	7.7	1.6																		no
2018-05-18	138.504	M52	23	1	3		10.7	8.9	1.8																		no	4.21094
2018-05-18	138.504	M52	20	2	2		10.1	8.2	3.1																		no	4.41389
2018-05-18	138.504	M52	21	1	3		11.7	8.7	2.3																		no	4.2452
2018-05-18	138.504	M52	13	1	3		9.6	7	1.5																		no	4.15909
2018-05-18	138.504	M52	14	1	3		9.3	6.5	0.4																		no	4.05311
2018-05-18	138.504	M52	15	1	3		8.9	6.9	1.5																		no	4.20709
2018-05-18	138.504	M40	12	1	3		11.8	11.7	4																		no	4.47385
2018-05-18	138.504	M40	13	1	3		12.7	11.2	5																		no	4.65466
2018-05-18	138.504	M40	14	1	3		12	9.7	3.7																		no	4.46047
2018-05-18	138.504	M40	15	1	3		11.3	8.4	3																		no	4.34468
2018-05-18	138.504	M40	16	2	2		12.5	10	3.9																		no	4.40279
2018-05-18	138.504	M40	17	1	3		11.7	9	3.9																		no	4.47209
2018-05-18	138.504	M40	18	1	3		11.1	8.4	3.2																		no	4.40469
2018-05-18	138.504	M40	19	1	3		12	10.2	3.7																		no	4.34579
2018-05-18	138.504	M40	20	1	3		10	8.5	3.8																		no	4.52489
2018-05-18	138.504	M40	21	1	3		10.4	8.5	2.7																		no	4.44681
2018-05-18	138.504	M40	22	1	3		9.3	8.6	2.2																		no	4.24719
2018-05-18	138.504	M40	23	2	2		10.7	9.8	3																		no	4.55147
2018-05-18	138.504	M40	24	2	2		11	10	4.3																		no	4.80625
2018-05-18	138.504	M40	25	1	2		8.1	5.2																			no
2018-05-18	138.504	M40	26	2	2		11.5	11.3	4.9																		no	4.59756
2018-05-18	138.504	M40	27	2	2		7.8	7.8	4.3																		no
2018-05-18	138.504	M40	28	1	3		9.3	8.8	2.6																		no	4.31961
2018-05-18	138.504	M40	29	2	2		10.7	11.5	5.5																		no	4.53976
2018-05-18	138.504	M40	30	2	2		11.2	11.7	6.5																		no	4.66618
2018-05-18	138.504	M40	4	1	3		11.8	10.6	4.4																		no	4.50286
2018-05-18	138.504	M40	5	1	3		10.4	9.1	2.3																		no	4.28931
2018-05-18	138.504	M40	6	1	3		12	10.6	2.7																		no	4.33048
2018-05-18	138.504	M52	24	2	2		8.8	6.9	2.1																		no	4.29384
2018-05-18	138.504	M52	25	2	2		9.3	7.9	2.5																		no	4.25674
2018-05-18	138.504	M52	26	2	2		9.7	9.3	3.5																		no	4.55659
2018-05-18	138.504	M52	27	1	3		9.8	7.4	1.2																		no	4.27309
2018-05-18	138.504	M52	28	1	3		9.9	7.5	0.9																		no	4.10465
2018-05-18	138.504	M52	29	2	2		9.9	9.4	3.1																		no	4.23485
2018-05-18	138.504	M52	30	2	2		9.5	9.5	3.6																		no	4.45673
2018-05-18	138.504	M40	1	1	3		10.7	9.8	3.6																		no	4.45275
2018-05-18	138.504	M40	2	1	3		10.8	9.1	3.3																		no	4.42766
2018-05-18	138.504	M40	3	2	2		6.5	8.4	4.6																		no	5.32461
2018-05-18	138.504	M52	6	2	2		8.9	7.2	1.7																		no	4.30723
2018-05-18	138.504	M52	7	1	2		9.3	7.6																			no	3.81205
2018-05-18	138.504	M52	8	1	3		8.3	6.2	1.4																		no	4.19429
2018-05-18	138.504	M40	7	1	3		13	10.6	3.4																		no	4.29642
2018-05-18	138.504	M40	8	1	3		11	9.3	3.1																		no	4.3388
2018-05-18	138.504	M40	9	1	3		10.4	8.8	2.6																		no	4.28916
2018-05-18	138.504	M40	10	1	3		11.4	9.8	3.9																		no	4.40828
2018-05-18	138.504	M40	11	1	3		13.8	11.9	4.1																		no	4.44451
2018-05-18	138.504	M52	1	2	2		9.8	8.5	3																		no	4.38089
2018-05-18	138.504	M52	2	2	2		8.7	7	0.6																		no	4.0992
2018-05-18	138.504	M52	3	1	3		7.6	6.4	1.4																		no	4.22159
2018-05-18	138.504	M52	4	1	3		9	6.7	1																		no	4.12998
2018-05-18	138.504	M52	5	2	2		9.7	7.3	1.9																		no	4.28759
2018-05-18	138.504	M52	10	1	3		9	7.1	1.9																		no	4.28843
2018-05-18	138.504	M52	11	1	3		6.5	5.9	2.5																		no	4.33106
2018-05-18	138.504	M52	12	1	3		9.4	7.7	2.3																		no	4.26744
2018-05-18	138.504	M52	9	2	2		8.5	7.2	2.5																		no	4.33129
2018-05-22	177.521	M40	1	2	3		11.2	14.2	8.6	1.2																	no	5.14524
2018-05-22	177.521	M40	2	2	3		11.4	13	7.1	0.7																	no	5.09603
2018-05-22	177.521	M40	3	3	2		6.8	11.8	9.2	3																	no	5.4214
2018-05-22	177.521	M52	4	2	2		9.9	11.4	4.4																		no	4.57192
2018-05-22	177.521	M52	5	2	3		9.6	12.3	7.4	0.7																	no	5.08629
2018-05-22	177.521	M52	6	2	3		9.4	10.8	7	1.1																	no	5.18333
2018-05-22	177.521	M52	7	2	2		10.2	10.6	4.4																		no	4.38082
2018-05-22	177.521	M52	8	2	2		8.8	10.1	5																		no	4.69389
2018-05-22	177.521	M52	9	2	3		8.7	11.2	7.2	0.2																	no	5.04878
2018-05-22	177.521	M52	10	2	2		9.1	9.5	4.8																		no	4.72865
2018-05-22	177.521	M52	11	2	3		7	10.6	7.7	0.4																	no	5.04738
2018-05-22	177.521	M52	12	2	2		9.9	11.6	5.2																		no	4.60465
2018-05-22	177.521	M52	13	2	2		10.4	13	6.5																		no	4.68941
2018-05-22	177.521	M40	4	2	3		12.2	15.4	11.5	2.2																	no	5.21433
2018-05-22	177.521	M40	5	2	2		10.3	11.8	6.7																		no	4.84277
2018-05-22	177.521	M40	6	2	3		14.2	15.9	9	1.3																	no	5.13542
2018-05-22	177.521	M40	7	2	2		14	16.7	10.1																		no	4.88054
2018-05-22	177.521	M40	8	2	2		12.4	13.7	7.5																		no	4.81967
2018-05-22	177.521	M40	9	2	2		12	14	7.4																		no	4.82298
2018-05-22	177.521	M40	10	2	3		12.2	15.1	9	1.2																	no	5.11079
2018-05-22	177.521	M40	11	2	3		14.1	16.9	10	1.9																	no	5.38602
2018-05-22	177.521	M40	12	2	3		13	16.8	9.2	2.2																	no	5.3028
2018-05-22	177.521	M40	13	2	3		12.6	15.6	10.2	2																	no	5.19863
2018-05-22	177.521	M40	14	2	3		12.6	14.5	8.2	1.1																	no	5.18966
2018-05-22	177.521	M40	15	2	3		11.9	14.2	8.9	1																	no	5.18349
2018-05-22	177.521	M40	16	2	3		12.5	16.1	10.5	2.1																	no	5.14943
2018-05-22	177.521	M40	17	2	3		11.9	14.2	9.4	1																	no	5.10838
2018-05-22	177.521	M40	18	2	3		11.5	13.5	8.4	0.8																	no	5.06154
2018-05-22	177.521	M40	19	2	3		12.5	15.2	8.2																		no
2018-05-22	177.521	M40	20	2	3		10.9	12.6	8.2	1.6																	no	5.30189
2018-05-22	177.521	M40	21	2	3		11	12.1	6.2	0.5																	no	5.0914
2018-05-22	177.521	M40	22	2	2		9.7	12.5	6																		no	4.67416
2018-05-22	177.521	M40	23	2	3		10.5	13.2	8.8	2.1																	no	5.28
2018-05-22	177.521	M40	24	2	3		10.5	13.8	10.8	4.1																	no	5.85254
2018-05-22	177.521	M40	25	2	3		8.4	11.2	8.8	2.5																	no	5.38288
2018-05-22	177.521	M40	26	2	3		11.5	16	12.1	3.9																	no	5.54488
2018-05-22	177.521	M40	27	3	2		8.1	11.1	8.2	3.1																	no	5.86111
2018-05-22	177.521	M40	28	2	2		9.7	12.8	7																		no	4.86049
2018-05-22	177.521	M40	29	3	2		11	15	12.3	3.4																	no	5.54867
2018-05-22	177.521	M40	30	3	2		11.3	15.2	12.9	4.4																	no	5.62283
2018-05-22	177.521	M52	1	2	3		9.9	13.2	8.6	1.6																	no	5.3
2018-05-22	177.521	M52	2	2	2		8.7	10.3	5.4																		no	4.89276
2018-05-22	177.521	M52	3	2	3		7.8	10.5	5.7	0.2																	no	5.03472
2018-05-22	177.521	M52	16	2	3		8.7	10.8	6.9	0.3																	no	5.05263
2018-05-22	177.521	M52	17	2	2		10.4	12.3	5.7																		no	4.6214
2018-05-22	177.521	M52	18	2	2		10.9	13.1	7																		no	4.72848
2018-05-22	177.521	M52	19	2	2		9.2	11.5	5.8																		no	4.75345
2018-05-22	177.521	M52	20	2	3		10.9	12.7	7.7	0.5																	no	5.08947
2018-05-22	177.521	M52	21	2	2		12.2	13.3	6.8																		no	4.72495
2018-05-22	177.521	M52	22	2	2		10.4	12.1	5.8																		no
2018-05-22	177.521	M52	23	2	2		11.7	13.5	6.9																		no	4.80859
2018-05-22	177.521	M52	24	2	3		9.4	12.3	7.1	0.6																	no	5.09247
2018-05-22	177.521	M52	25	2	2		9.5	10.2	3.9																		no	4.40051
2018-05-22	177.521	M52	26	3	2		9.7	13.5	9.2	3																	no	5.50381
2018-05-22	177.521	M52	14	2	2		10.6	10.5	4.1																		no	4.54442
2018-05-22	177.521	M52	15	2	2		9.5	10.5	5																		no	4.69031
2018-05-22	177.521	M52	29	2	3		10	14.8	10																		no
2018-05-22	177.521	M52	30	2	3		10	13.5	10.1	2.3																	no	5.37169
2018-05-22	177.521	M52	27	2	3		10.3	12.7	7.5	1.2																	no	5.16525
2018-05-22	177.521	M52	28	2	2		10	12.3	5.7																		no	4.66279
2018-05-24	198.004	M52	16	3	2			11.9	9	2.4																	no	5.42105
2018-05-24	198.004	M52	19	2	3			13	8.8	2.2																	no	5.37715
2018-05-24	198.004	M52	20	2	3			14	11	3																	no	5.53684
2018-05-24	198.004	M52	17	2	3			14.7	9.4	0.6																	no	5.11817
2018-05-24	198.004	M52	18	2	3			15.2	10.4	1.5																	no	5.23846
2018-05-24	198.004	M52	23	2	3			15.1	10.4	2.1																	no	5.39583
2018-05-24	198.004	M52	24	3	2			12.8	9.7	2.4																	no	5.36989
2018-05-24	198.004	M52	21	2	3			14.9	10.1	0.9																	no	5.10152
2018-05-24	198.004	M52	22	2	3			13.2	8.9	5.6																	no	5.9244
2018-05-24	198.004	M52	14	2	3			12.4	7.6	0.5																	no	5.10648
2018-05-24	198.004	M52	15	2	3			12.2	8.4	1.6																	no	5.28412
2018-05-24	198.004	M40	12	3	2			18.2	13.7	4.5																	no	5.61935
2018-05-24	198.004	M40	13	3	2			17.6	14.3	5.2																	no	5.51644
2018-05-24	198.004	M40	14	2	3			16.2	12.4	3.6																	no	5.62069
2018-05-24	198.004	M40	15	3	2			16.2	12.3	3.5																	no	5.6422
2018-05-24	198.004	M40	16	3	2			18	15.1	5.9																	no	5.41984
2018-05-24	198.004	M40	17	3	2			15.7	13.5	4.6																	no	5.49857
2018-05-24	198.004	M40	18	2	3			14.9	11.4	3.1																	no	5.23846
2018-05-24	198.004	M40	19	3	2			17.1	10.7	3.2																	no	5.38729
2018-05-24	198.004	M40	20	2	3			15	12.1	4.5																	no	5.84906
2018-05-24	198.004	M40	21	2	3			11.1	9.6	3.1																	no	5.56665
2018-05-24	198.004	M40	22	3	2			14	8.9	2.1																	no	5.39623
2018-05-24	198.004	M40	23	2	3			15.1	11.2	3.6																	no	5.48
2018-05-24	198.004	M40	24	3	3			15.3	13.2	5.9	1.1																no	6.16459
2018-05-24	198.004	M40	25	2	3			12.9	8.9	2.3																	no	5.35225
2018-05-24	198.004	M40	26	3	3			17	15	6.8	1																no	6.18783
2018-05-24	198.004	M40	27	3	3			11.1	12.9	4.8	0.9																no	6.16667
2018-05-24	198.004	M40	28	2	3			14.1	9.2	1.6																	no	5.30194
2018-05-24	198.004	M40	29	3	3			15	14.1	6.3	0.7																no	6.10502
2018-05-24	198.004	M40	30	3	3			15.6	16.4	9.3	2.6																no	6.19549
2018-05-24	198.004	M40	4	3	2			16.9	14	4.2																	no	5.40917
2018-05-24	198.004	M40	5	2	3			13.5	9.6	2.2																	no	5.4
2018-05-24	198.004	M40	6	2	3			18.9	14	5.8																	no	5.60417
2018-05-24	198.004	M40	7	2	3			19.1	14.8	4.4																	no	5.50872
2018-05-24	198.004	M52	25	2	2			11.5	7.1																		no	4.72914
2018-05-24	198.004	M52	26	3	3			13.7	12.5	6.4	1.4																no	6.19295
2018-05-24	198.004	M52	27	3	2			14.2	11.9	2.9																	no	5.39935
2018-05-24	198.004	M52	28	3	2			13.5	8.6	1.4																	no	5.25825
2018-05-24	198.004	M52	29	3	3			15	13.2	1.8	0.5																no	6.05782
2018-05-24	198.004	M52	30	3	3			13.5	12.8	5.1	0.8																no	6.09762
2018-05-24	198.004	M40	1	3	2			14.8	10.6	4.9																	no	5.59305
2018-05-24	198.004	M40	2	2	3			14.5	10.9	2.2																	no	5.30181
2018-05-24	198.004	M40	3	3	2			11.7	11.3	4.1																	no	5.57592
2018-05-24	198.004	M52	6	3	2			12	9.4	2.9																	no	5.48333
2018-05-24	198.004	M52	7	2	3			12.8	12.2	1.6																	no	5.26576
2018-05-24	198.004	M52	8	3	2			11.1	8.4	1.9																	no	5.36774
2018-05-24	198.004	M52	9	3	2			12.2	9.7	2.1																	no	5.5122
2018-05-24	198.004	M40	8	2	3			16.3	11.6	2.8																	no	5.6087
2018-05-24	198.004	M40	9	2	3			16	11.2	2.5																	no	5.43926
2018-05-24	198.004	M40	10	2	3			17.6	13.3	2.8																	no	5.25852
2018-05-24	198.004	M40	11	2	4			19.4	14.7	5.6	0.4																no	6.03803
2018-05-24	198.004	M52	1	3	2			13.4	10.9	3.1																	no	5.58125
2018-05-24	198.004	M52	2	2	3			11.9	7.8	1.8																	no	5.42857
2018-05-24	198.004	M52	3	3	2			11.1	8.4	1.6																	no	5.27774
2018-05-24	198.004	M52	4	2	3			13.2	8.3	0.7																	no	5.11437
2018-05-24	198.004	M52	5	3	2			12.9	10.8	3.7																	no	5.4561
2018-05-24	198.004	M52	10	2	3			11	7.3	0.9																	no	5.23535
2018-05-24	198.004	M52	11	2	3			12.5	11	3.3																	no	5.39088
2018-05-24	198.004	M52	12	2	3			12.8	8.6	1.1																	no	5.11111
2018-05-24	198.004	M52	13	2	3			14.4	10.2	1.1																	no	5.19643
2018-05-28	244.99	M52	1	3	3			13	15.5	10	4.2																no	6.7493
2018-05-28	244.99	M52	2	3	3			12.1	11.4	5.5	1.3																no	6.12513
2018-05-28	244.99	M52	3	3	3			10.9	12.6	8.8	3.7																no	6.65718
2018-05-28	244.99	M52	4	3	3			13.6	13.5	6.7	2																no	6.18063
2018-05-28	244.99	M40	5	3	3			14.1	14.7	9	3.7																no	6.53024
2018-05-28	244.99	M40	6	3	4			19.3	21.6	14.9	6.5	0.6															no	7.0378
2018-05-28	244.99	M40	7	3	3			19.5	23.2	15.5	7.3																no	6.75055
2018-05-28	244.99	M40	8	3	3			16.5	17.9	10	4.5																no	6.59194
2018-05-28	244.99	M40	9	3	3			16.5	16.5	8.5	3.2																no	6.27279
2018-05-28	244.99	M40	10	3	4				20.3	14.6	7.1	1.3															no	7.09562
2018-05-28	244.99	M40	11	3	4			19.5	21.3	15.5	9.5	1.8															no	7.13977
2018-05-28	244.99	M40	12	3	4			18.1	19.7	13.5	5.7	0.3															no	7.02372
2018-05-28	244.99	M40	13	4	2			17.1	19.8	14.2	6																no	6.85645
2018-05-28	244.99	M40	14	3	3			16.7	17.7	11	5.2																no	6.88158
2018-05-28	244.99	M52	5	4	3			12.9	16.1	12.9	6.9	1.8															no	7.14987
2018-05-28	244.99	M52	6	4	3			11.7	13.2	9.6	4	0.6															no	7.09095
2018-05-28	244.99	M52	7	3	3			13.1	13.1	6.7	2.5																no	6.43711
2018-05-28	244.99	M52	8	3	3			11.1	12.8	8.9	4																no	6.67528
2018-05-28	244.99	M52	9	3	3			12.4	14.2	9.3	3.9																no	6.81493
2018-05-28	244.99	M52	10	3	3			11.3	11.1	5.7	1.7																no	6.37742
2018-05-28	244.99	M52	11	3	3			12.7	15.6	8.7	2																no	6.41981
2018-05-28	244.99	M52	12	4	1			13	12.6	6.7																	no	5.67677
2018-05-28	244.99	M52	13	3	3			14.1	14.9	7.8	1.2																no
2018-05-28	244.99	M52	14	3	3			14	12.3	5.3	1																no	6.11972
2018-05-28	244.99	M52	15	3	3			12.2	13.1	8.1	3.6																no	6.51813
2018-05-28	244.99	M52	16	4	3			11.4	12.5	9.3	4.8	0.9															no	7.08944
2018-05-28	244.99	M52	17	3	3			15.1	13.4	5.7	1.9																no	6.21565
2018-05-28	244.99	M52	18	3	3			15.4	14.7	7.2	2.5																no	6.35447
2018-05-28	244.99	M52	19	3	3			13.1	12.9	6.3	1.5																no
2018-05-28	244.99	M52	20	3	3			14.2	15.5	8	3																no	6.42517
2018-05-28	244.99	M52	21	3	2			15.5	15.3	7.4																	no	5.83469
2018-05-28	244.99	M52	22	3	3			13.3	13.5	6.9	2.4																no	6.26724
2018-05-28	244.99	M52	23	3	3			15.1	16	8.4	2.8																no	6.42844
2018-05-28	244.99	M52	24	3	4			12.6	14.1	9	3.6																no
2018-05-28	244.99	M52	25	3	2			12	10.8	2.5																	no	5.47009
2018-05-28	244.99	M52	26	4	3			13.5	14.5	14.7	8.4	2.9															no	7.35972
2018-05-28	244.99	M52	27	4	3				15.5	12.5	6.7	1.6															no	7.18704
2018-05-28	244.99	M52	28	4	2			13.3	13.5	9	4																no	6.51282
2018-05-28	244.99	M52	29	4	3			14.8	17.2	15	7.8	1.9															no	7.41689
2018-05-28	244.99	M52	30	4	3			13.7	16.1	13.5	7.1	2.1															no	7.27222
2018-05-28	244.99	M40	1	4	3			15.2	14.8	10.9	5.2	0.8															no	7.08434
2018-05-28	244.99	M40	2	3	4			14.3	16.3	10.8	5	0.6															no	7.04479
2018-05-28	244.99	M40	3	4	3			11.5	14.1	10.6	4.3	0.5															no	7.05136
2018-05-28	244.99	M40	4	4	3			17.4	20.2	14.3	4.9	1.7															no	7.13753
2018-05-28	244.99	M40	16	3	4			18	20.9	15.5	8.2	1.8															no	7.12988
2018-05-28	244.99	M40	17	4	3			15.7	18.4	12.9	5.9	0.9															no	7.07406
2018-05-28	244.99	M40	18	3	2			15.8	16.4	8.7																	no	5.66923
2018-05-28	244.99	M40	19	4	3			17	18.3	12.2	7	1.4															no	7.08892
2018-05-28	244.99	M40	20	3	4			15.2	16.8	10.7	5.4	0.7															no	7.06005
2018-05-28	244.99	M40	21	3	3				14.7	8.9	3.7																no	6.91223
2018-05-28	244.99	M40	22	4	2			14.2	14	9.4	5.1																no	6.83921
2018-05-28	244.99	M40	23	4	2			15.3	13.7	7.5	1.3																no
2018-05-28	244.99	M40	24	4	3			15.3	17.3	12.7	7.3	0.7															no	7.04665
2018-05-28	244.99	M40	25	3	3			14.2	14.9	8.2	3.5																no	6.44672
2018-05-28	244.99	M40	26	4	3			17.1	20.1	15.9	8.4	2.6															no	7.30633
2018-05-28	244.99	M40	27	4	3			10.8	12.7	10.8	5.4	2.1															no
2018-05-28	244.99	M40	15	3	3			16.2	18.6	12.5	6.6																no	6.68719
2018-05-28	244.99	M40	29	4	3			14.9	16	12.4	6.9	1.5															no	7.29396
2018-05-28	244.99	M40	30	4	3			15.1		18.5	13.3	6.6															no	7.71566
2018-05-28	244.99	M40	28	3	3			14	12.4	5.4	0.5																no	6.10128
2018-05-30	268.287	M52	17	3	3				15.7	10	4.7																no	6.53344
2018-05-30	268.287	M52	18	3	3				16.9	11.6	5.7																no	6.80818
2018-05-30	268.287	M52	20	4	3				16.8	12.1	8.1	1															no	7.14541
2018-05-30	268.287	M52	21	4	3				16.4	11.9	5.5	1.1															no	7.12005
2018-05-30	268.287	M52	22	4	2				14.9	11.2	5.5																no	6.61242
2018-05-30	268.287	M52	19	3	3				14.3	10.2	4.5																no
2018-05-30	268.287	M52	24	4	3				14	12	7.9	2.9															no	7.28976
2018-05-30	268.287	M52	25	3	3				12.5	6.5	1.3																no	6.28721
2018-05-30	268.287	M52	26	4	4				15.1	18	15	8.7	1.5														no	8.13345
2018-05-30	268.287	M52	23	4	3				17.3	12.6	6.6	1.3															no	7.15652
2018-05-30	268.287	M52	15	4	3				13.1	10.5	7.1	0.9															no	7.16311
2018-05-30	268.287	M52	16	4	3				12.5	12	8.4	3.7															no	7.3677
2018-05-30	268.287	M40	13	4	3				19.6	18.4	12.1	5.7															no	7.3765
2018-05-30	268.287	M40	14	4	3				18.8	15.7	9.9	3.7															no	7.2946
2018-05-30	268.287	M40	15	4	3				20.2	17.2	11	3.1															no	7.22637
2018-05-30	268.287	M40	16	4	3				17.5	16.4	13.3	5.4															no	7.38963
2018-05-30	268.287	M40	17	4	3				18.8	16.2	11.2	5.3															no	7.43613
2018-05-30	268.287	M40	18	4	2				18.7	13	5																no
2018-05-30	268.287	M40	19	4	3				18.7	16.7	15	6.5															no	7.41282
2018-05-30	268.287	M40	20	4	3				18	14.8	9.5	3.7															no	7.31739
2018-05-30	268.287	M40	21	4	3				16.2	12.7	7.8	3.2															no	7.40455
2018-05-30	268.287	M40	22	4	3				14	13.5	10.2	4.4															no	7.44936
2018-05-30	268.287	M40	23	4	1				14.9	11																	no	6.46667
2018-05-30	268.287	M40	24	4	3				17.8	16.3	11	4.9															no	7.32657
2018-05-30	268.287	M40	25	4	3				17.2	13.9	8	1.5															no	7.11944
2018-05-30	268.287	M40	26	4	3				16.7	16.3	14.2	12.1															no	8.42561
2018-05-30	268.287	M40	27	4	3				13	13.6																	no	8.77778
2018-05-30	268.287	M40	28	3	3				14.2	8.4	2.7																no	6.5469
2018-05-30	268.287	M40	29	4	4				15.8	15.3	12.5	6	2														no	8.19334
2018-05-30	268.287	M40	30	5	2					21.3		12.8	4.7														no	8.2324
2018-05-30	268.287	M40	4	4	3				20.8	18.5	10	7.2															no	7.58247
2018-05-30	268.287	M40	5	4	2				15.8	12.5	7.4	2															no	7.17085
2018-05-30	268.287	M40	6	4	2				22.6	20.2	13	5.6															no	7.35281
2018-05-30	268.287	M40	7	4	3				24.2	21.6	13.8	5.2															no	7.31636
2018-05-30	268.287	M40	8	4	3				20	14.8	8.5	1.8															no	7.17334
2018-05-30	268.287	M40	9	4	3				19.2	14	12.3	0.8															no	7.07102
2018-05-30	268.287	M52	27	4	3				15.8	16.8	12.2	6.3															no	7.73645
2018-05-30	268.287	M52	28	4	3				13.8	12.4	7.8	2.4															no	7.23692
2018-05-30	268.287	M52	29	4	4				16.8	16.4	15.1	4.5	1														no	8.07554
2018-05-30	268.287	M52	30	4	3				16.5	17.2	17.9	6.5															no	7.84258
2018-05-30	268.287	M40	1	4	3				14.9	14.4	12.1	5.7															no	7.60091
2018-05-30	268.287	M40	2	4	3				16.5	14.1	9.7	4.3															no	7.32098
2018-05-30	268.287	M40	3	4	3				14.4	14	8.5	3.7															no	7.38008
2018-05-30	268.287	M52	5	4	3				16	16.3	11.8	5.6															no	7.46626
2018-05-30	268.287	M52	6	4	3				13.4	12.3	7	3.1															no	7.4699
2018-05-30	268.287	M52	7	3	4				15	11.2	5.8	1.5															no	7.23249
2018-05-30	268.287	M52	8	4	3				12.7	11.7	7	1.6															no	7.52637
2018-05-30	268.287	M52	9	4	3				15	12.1	6	2															no	7.29195
2018-05-30	268.287	M52	10	4	3				12.1	8.9	4.6	0.5															no	7.05554
2018-05-30	268.287	M40	10	4	3				21.2	18.9	15.2	5.7															no	7.41927
2018-05-30	268.287	M40	11	4	3				22.4	20.2	12.1	6.2															no	7.48142
2018-05-30	268.287	M40	12	4	3				21	17	8.9	3.7															no	7.29259
2018-05-30	268.287	M52	1	4	3				16.4	13	6.9	1															no	7.07501
2018-05-30	268.287	M52	2	4	2				12.6	8.2	4																no	6.38502
2018-05-30	268.287	M52	3	4	3				12.6	11.1	6.5	2.4															no	7.28594
2018-05-30	268.287	M52	4	4	2				15.7	11	5.1																no	6.46062
2018-05-30	268.287	M52	13	4	2				15.7	11.1	3																no
2018-05-30	268.287	M52	14	3	3				14.5	9.5	4.9																no	6.58662
2018-05-30	268.287	M52	11	4	2				15.9	12.3	4.6	0.8															no	7.10271
2018-05-30	268.287	M52	12	4	2				12.4	9.9	3.2																no	6.20382
2018-06-04	325.984	M52	1	5	2				15.9	17.6	19.2	10.5															no	7.7876
2018-06-04	325.984	M52	2	5	2				12.8	12.5	11.4	2															no	7.37797
2018-06-04	325.984	M52	3	5	3				12.9	15.7	17.2	11.8	5.2														no	8.40932
2018-06-04	325.984	M52	4	4	3				15.1	17.2	15.5	7.7	1.5														no	8.1181
2018-06-04	325.984	M52	5	5	3				15.7	20.6	24.2	17.4	7.9														no	8.62589
2018-06-04	325.984	M52	6	5	3				13	16.4	18	13.4	6.5														no	8.67692
2018-06-04	325.984	M40	7	5	3				24.3	29.5	32	22.3	10.2														no	8.68824
2018-06-04	325.984	M40	8	5	3				19.7	23.6	22.7	15.1	6.3														no	8.50231
2018-06-04	325.984	M40	9	4	4				19	21.6	20.7	12.4	2.9														no	8.19827
2018-06-04	325.984	M40	10	5	3				20.9	25.4	27.5	19.8	9.8														no	8.53312
2018-06-04	325.984	M40	11	5	3				21.5	26.8	30.6	12.2	1.8														no	8.11017
2018-06-04	325.984	M40	12	5	3				20.3	23.5	22.7	15.5	4.4														no	8.3523
2018-06-04	325.984	M40	13	5	3				19.4	22.5	26.4	21.7	11.5														no	8.6654
2018-06-04	325.984	M40	14	5	3				18.7	22.5	24.5	17.2	6.7														no	8.41295
2018-06-04	325.984	M40	15	5	3				19	25	26.4	17.7	6.8														no	8.38962
2018-06-04	325.984	M40	16	5	3						25.1	21	11														no	8.66459
2018-06-04	325.984	M52	7	4	4				15	17.2	17.1	9.9	4.5														no	8.37058
2018-06-04	325.984	M52	8	5	3				12.7	16.3	18.9	12.6	5.7														no	8.72867
2018-06-04	325.984	M52	9	5	3				14.4	16.8	17.9	11.9															no	8.73712
2018-06-04	325.984	M52	10	5	3				11.6	13.9	13.2	7.7	2.2														no	8.25875
2018-06-04	325.984	M52	11	4	4				15	17.5	15.7	10.7	3.7														no	8.35238
2018-06-04	325.984	M52	12	5	3				12.5	13.6		11.6	6.1														no	8.52461
2018-06-04	325.984	M52	13	5	4				15.6	14.1	16.4		7.3	2.8													no	9.12903
2018-06-04	325.984	M52	14	4	3				14.8	15.6	12.4	5.9															no	8.13641
2018-06-04	325.984	M52	15	5	3				13.5		16.5	8.3	3.7														no	8.38883
2018-06-04	325.984	M52	16	5	3				13	14.3	17.2	13.7	7														no	8.85731
2018-06-04	325.984	M52	17	4	4				15.6	15.2	13.1	6.8	0.6														no	8.04498
2018-06-04	325.984	M52	18	4	4				16.9	17.2	15.5	9.4	3.2														no	8.26305
2018-06-04	325.984	M52	19	4	3				14	14	11.2	5.4															no	7.87097
2018-06-04	325.984	M52	20	5	3				16.6	17.7	16.5	10	3.5														no	8.16055
2018-06-04	325.984	M52	21	4	4				16.1	18.3	17.1	11.4	3.6														no	8.27677
2018-06-04	325.984	M52	22	4	4				15	16.9	15.4	8.7	1.5														no	8.13258
2018-06-04	325.984	M52	23	5	3				16.7	18.8	18.5	11.2	4.4														no	8.32741
2018-06-04	325.984	M52	24	5	3				14.5	16.2	18.4	13	6														no	8.51148
2018-06-04	325.984	M52	25	4	3				12.6	10.5	5.7	2															no	7.20552
2018-06-04	325.984	M52	26	5	4				14.6	18.5	24.5	24	14.8	5.3													no	9.32452
2018-06-04	325.984	M52	27	5	4				15.8	20.2	25.1	20.2	10.8	1													no	9.06418
2018-06-04	325.984	M52	28	5	3				14.7	18.4		12.6	3.7														no	8.27938
2018-06-04	325.984	M52	29	5	4				16.5		27.5	23.3	14.5	3.2													no	9.23955
2018-06-04	325.984	M52	30	5	4				16.2		26	20.9	12.4	2.8													no	9.19446
2018-06-04	325.984	M40	1	5	3				14.8	17.4	24.3	20	10.9														no	8.78429
2018-06-04	325.984	M40	2	5	3				15.7	20.1	21.5	15.4	6.5														no	8.33044
2018-06-04	325.984	M40	3	5	3				14	17.4	18.9	13.9	6.1														no	8.42089
2018-06-04	325.984	M40	4	5	3				20.2	26	23.3	20.4	11.2														no	8.84799
2018-06-04	325.984	M40	5	5	3				15.9	18.7	13	5															no
2018-06-04	325.984	M40	6	5	3				22.2	28.1	29.9	12															no
2018-06-04	325.984	M40	19	5	3				18	22	26.7	21.2	9.5														no	8.62559
2018-06-04	325.984	M40	20	5	3				17.4	21.1	23	18.7	10														no	8.8027
2018-06-04	325.984	M40	21	5	3				15.9	19	19.5	13.2	6.4														no	8.51026
2018-06-04	325.984	M40	22	5	3				14	16.7	22.1	17.1	8.9														no	8.742
2018-06-04	325.984	M40	23	5	2				14.9	12.9		13.4															no	8.22817
2018-06-04	325.984	M40	24	6	2				17.4	17.9	23.9	19.8	6.3														no	9.82033
2018-06-04	325.984	M40	25	4	4				17	22	20.9	13.2	5.4														no	8.25009
2018-06-04	325.984	M40	26	5	4				19.6	27.1	28.4	22.2	13	1.9													no	9.11006
2018-06-04	325.984	M40	27	5	4				13	14.6			11.7	2.3													no	9.11637
2018-06-04	325.984	M40	28	4	3				14.3	13.8	9	3.7															no	7.44265
2018-06-04	325.984	M40	29	5	4				15.5	15.3	19.9	17.8	11.3	2.4													no	9.16503
2018-06-04	325.984	M40	17	5	3				18.5	23	25.5	19.2	10														no	8.63069
2018-06-04	325.984	M40	18	5	4				16.9	17.8		14.7	11.1	1.8													no	9.06834
2018-06-04	325.984	M40	30	6	3					21.6		28.5	19.8	8.6													no	9.7231
2018-06-06	347.339	M52	17	5	3					17	17.4	10	3														no	8.22492
2018-06-06	347.339	M52	18	5	3					17.9	16.3	13.5	6.4														no	8.5261
2018-06-06	347.339	M52	19	5	3					13	13.6	6.2	2.3														no	8.15552
2018-06-06	347.339	M52	21	5	3					18.3	20.6																no	10.1046
2018-06-06	347.339	M52	22	5	3						19	11.9	4														no	8.35354
2018-06-06	347.339	M52	23	5	4					18.9	22			8.6													no	9.60871
2018-06-06	347.339	M52	20	5	3					17.2	20.3	15.3	7														no	8.3211
2018-06-06	347.339	M52	25	5	2					11.8	9.3	4.3															no	7.44186
2018-06-06	347.339	M52	26	6	3					10.8	26.5	29.5	20.6	10													no	9.61231
2018-06-06	347.339	M52	27	6	3					20.2	28.6	27.9	17.5	5.2													no	9.33374
2018-06-06	347.339	M52	24	5	3					16.1	21.9	18.3	10.5														no	8.89509
2018-06-06	347.339	M40	12	5	3					22.9	25.9	19.5	8.3														no	8.66456
2018-06-06	347.339	M40	13	6	3					22.3	30.8	28.8	18.1	3.2													no	9.1708
2018-06-06	347.339	M40	14	5	4					22.5	28.2																no	10.7809
2018-06-06	347.339	M40	15	5	4					24.4	30.4	24.3	12.7	0.1													no	9.00719
2018-06-06	347.339	M40	16	5	4					21	32.7	28.6	17.6	3.6													no	9.17394
2018-06-06	347.339	M40	17	5	4					22.6	30.8	27	16	3.8													no	9.20665
2018-06-06	347.339	M40	18	5	4					17.8		21.2	17.9	6.4													no	9.24298
2018-06-06	347.339	M40	19	5	4					21.7	31.3	28.1	16	3.9													no	9.24591
2018-06-06	347.339	M40	20	5	4					20.7	27.3	26	16.2	5.6													no	9.27206
2018-06-06	347.339	M40	21	5	3					19.3		19.1	10.9														no	8.86904
2018-06-06	347.339	M40	22	6	3					16.4	25.9	23.6	14.6	3.2													no	9.26005
2018-06-06	347.339	M40	23	6	3					12.7		17.7	14.2	4.7													no	9.28553
2018-06-06	347.339	M40	24	6	3					18.7	24.3	23.9	9.8	7													no	9.67542
2018-06-06	347.339	M40	25	5	3					22.3	25	17.8	7.9														no	8.36588
2018-06-06	347.339	M40	26	5	4					24	33.1	31.3	19.7	6.3													no	9.36494
2018-06-06	347.339	M40	27	6	3					14.5			16.7	6.1													no	9.30864
2018-06-06	347.339	M40	28	5	2					15.1	13.6	7.3															no	7.87333
2018-06-06	347.339	M40	29	6	3					15.1	20.6	21.7	15.7	5.7													no	9.39194
2018-06-06	347.339	M40	30	6	4					21.5		33	24.5	2.7													no
2018-06-06	347.339	M40	4	5	4					25.9	26.6	24	16.3	4.4													no	9.23604
2018-06-06	347.339	M40	5	5	3					19	23.5	19.1	9.5														no	8.78599
2018-06-06	347.339	M40	6	5	4					27.2	35.6	30.7	18.7	5													no	9.24689
2018-06-06	347.339	M40	7	5	4					29	37	31.3	17.7	5.5													no	9.2125
2018-06-06	347.339	M40	8	5	3					23.2	27.8	21.6	11.5														no	8.91692
2018-06-06	347.339	M40	9	5	3					21.8	24.7	18	6.8														no	8.4649
2018-06-06	347.339	M40	10	5	4					25.2	32.8	29.5	17.4	4.7													no	9.27731
2018-06-06	347.339	M52	28	5	3					18		17.3	7.6														no	8.57386
2018-06-06	347.339	M52	29	6	3						29.5	30.9	20.8	8													no	9.59888
2018-06-06	347.339	M52	30	6	3						28.1	28	17.5	6.5													no	9.45143
2018-06-06	347.339	M40	1	6	3					17.1	26.7	26	17.7	4.8													no	9.31105
2018-06-06	347.339	M40	2	5	3					19.5	25	21	10.7														no	8.54395
2018-06-06	347.339	M40	3	5	3					17.5	22.1	19.3	10.4														no	8.71759
2018-06-06	347.339	M52	6	5	4					16.5	21.7	19.2	11.7	1.5													no	9.08929
2018-06-06	347.339	M52	7	5	3					17.4	20.6	14.7	7.7														no	8.63411
2018-06-06	347.339	M52	8	5	3						22.2	9.9	10														no	9.27837
2018-06-06	347.339	M52	9	5	3					17	19.5	8.3	1.2														no	8.10848
2018-06-06	347.339	M52	10	5	3					13.8	16	12.1	5.5														no	8.64686
2018-06-06	347.339	M52	11	5	3					17.5	18.5	14.8	6.8														no	8.64762
2018-06-06	347.339	M52	12	5	4					13.7	15.7	16.8	10	0.8													no	9.05051
2018-06-06	347.339	M40	11	5	4					26.5	36.2	31.7	20.2	6.7													no	9.33223
2018-06-06	347.339	M52	1	6	2					17.5	21.9	17	3.2														no	8.42426
2018-06-06	347.339	M52	2	5	3					12.5	13.4		4.2														no	8.53099
2018-06-06	347.339	M52	3	5	3					15.2	20.3	20	11.7														no	8.92097
2018-06-06	347.339	M52	4	5	3					17.1	19	11.9	4.1														no	8.3228
2018-06-06	347.339	M52	5	5	4					20.2	28.1	24.3	13.2	2.9													no	9.15595
2018-06-06	347.339	M52	14	5	3					16.3	15.4	9	3.4														no	8.28007
2018-06-06	347.339	M52	15	5	3						19	13.7	7.5														no	8.78817
2018-06-06	347.339	M52	16	5	4					15.8	19.9	18.7	11	2.5													no	9.21294
2018-06-06	347.339	M52	13	6	3					15	17	13.3	11.1	6.1													no	9.28111
2018-06-08	368.512	M52	1	6	3					17	22	21.7	7.3	2.5													no	9.21766
2018-06-08	368.512	M52	2	5	4					12.5	16	11.1	7.8	0.4													no	9.02396
2018-06-08	368.512	M52	3	6	3					15	21.3	22	14.8	4.5													no	9.30839
2018-06-08	368.512	M52	4	5	3					17.7	21.5	17.3	9.1														no	8.71646
2018-06-08	368.512	M52	5	6	3					20.9	28.4	30.2	19.9	7.3													no	9.39258
2018-06-08	368.512	M52	6	6	3					16.3	21.4	24	16.5	6.8													no	9.40476
2018-06-08	368.512	M52	7	5	4					18	24.3	20.9	13.4	2.5													no	9.21345
2018-06-08	368.512	M40	8	5	4					23.4	32.2	28	20.1	6.5													no	9.34173
2018-06-08	368.512	M40	9	6	4					22.5	29.2	24.2	14.4	17.8	1.4												no	10.0727
2018-06-08	368.512	M40	10	6	3					25.1	33.5	35	23.5	10													no	9.59002
2018-06-08	368.512	M40	11	6	3					27.3	37.5	38.9	27.2	14													no	9.69422
2018-06-08	368.512	M40	12	5	4					23.5	29.2	26.2	14.3	3.2													no	9.19619
2018-06-08	368.512	M40	13	6	3					23	30.3	34.1	23.5	9.5													no	9.50707
2018-06-08	368.512	M40	14	6	3					22.5	30.6	30.5	19.3	5.9													no	9.38062
2018-06-08	368.512	M40	15	5	4					24.4	34	31.3	20.1	6.1													no	9.43883
2018-06-08	368.512	M40	16	6	3						32.7	33.9	23.3	8.5													no	9.4107
2018-06-08	368.512	M40	17	6	3					22.8	32.1	33.2	23.6	7.6													no	9.4133
2018-06-08	368.512	M52	8	6	3					15.9	22.9	24.1	16.3	6.7													no	9.40606
2018-06-08	368.512	M52	9	6	3					17.5	21	23.4	13.7	6.3													no	9.5273
2018-06-08	368.512	M52	10	5	4					14	19.8	15.4	10.4	2													no	9.1116
2018-06-08	368.512	M52	11	5	4					17.7	21.4	20.1	11.4	0.9													no	9.05968
2018-06-08	368.512	M52	12	6	3					13.2		21.5	14.2	3.7													no	9.23363
2018-06-08	368.512	M52	13	6	3					14.1	16.8		10.3														no	10.4038
2018-06-08	368.512	M52	14	5	3					16	18.6	14.2	8.1														no	8.66723
2018-06-08	368.512	M52	15	6	3						20.3	18.4	11.9	3.4													no	9.26319
2018-06-08	368.512	M52	16	6	3					14.6	19.6	21.3	13.2	5													no	9.42589
2018-06-08	368.512	M52	17	5	3					16.8	20.2	15.9	7.7														no	8.57731
2018-06-08	368.512	M52	18	5	4					17.6	22.6	18.4	11.3	0.8													no	9.05248
2018-06-08	368.512	M52	19	5	3					14.4	15.6		6.6														no	8.44628
2018-06-08	368.512	M52	20	5	3					17.2	23.7	16.3	11.5														no	8.52752
2018-06-08	368.512	M52	21	5	4						23.7	20.3	11	0.2													no	9.01734
2018-06-08	368.512	M52	22	5	3						22.5	17.5	8.5														no	8.75128
2018-06-08	368.512	M52	23	5	4					18.7	25.3	22.3	14.1	3.5													no	9.24773
2018-06-08	368.512	M52	24	6	3					16	22.1	23.3	12.5	3.1													no	9.20621
2018-06-08	368.512	M52	25	5	2					12.5		5.9															no	7.60627
2018-06-08	368.512	M52	26	6	4					18.5	26.2	33.2	26.8	16	0.9												no	10.0663
2018-06-08	368.512	M52	27	6	3					20	28	32	21.7	10													no	9.64181
2018-06-08	368.512	M52	28	5	4							23.8	14.5	3.8													no	9.22829
2018-06-08	368.512	M52	29	6	4						28.9	34.9	27.5	13	1.2												no	10.0994
2018-06-08	368.512	M52	30	6	4						27.6	33	23.3	12.1	0.9												no	10.0564
2018-06-08	368.512	M40	1	6	3					17.5	27.4	31.1	22.5	10.5													no	9.68043
2018-06-08	368.512	M40	2	6	3					20.2	28.3	19.5	28.6														no	9.45392
2018-06-08	368.512	M40	3	6	3					17.4	24.2	25.5	16	4.5													no	9.34855
2018-06-08	368.512	M40	4	6	3					26.4	28.2	31.7	21.7	10													no	9.53645
2018-06-08	368.512	M40	5	6	3					18.9	26.7	24.8	15.6	5.2													no	9.4015
2018-06-08	368.512	M40	6	6	3					27.5	36.4	35.2	27.1	11.5													no	9.56784
2018-06-08	368.512	M40	7	6	3					29.4	39	38.6	25.4	12.5													no	9.48295
2018-06-08	368.512	M40	20	6	3					20.5	28.4	30.2	21.4	10													no	9.48582
2018-06-08	368.512	M40	21	6	3					19.3	26.7	25.7	16.7	4.3													no	9.28943
2018-06-08	368.512	M40	22	6	3					16.5	25.8	27.3	20.5	8.2													no	9.66637
2018-06-08	368.512	M40	23	6	3					12.5		20.9	20.2	11.5													no	9.69864
2018-06-08	368.512	M40	24	6	4					18.4	23.9	28.9	16.9	14.1	4.2												no	10.2683
2018-06-08	368.512	M40	25	5	4					22	29	25.7	16.2	0.4													no	9.02002
2018-06-08	368.512	M40	26	6	3					23.9	32.6	36.2	25.8	12.5													no	9.72409
2018-06-08	368.512	M40	27	6	3					14.4			22.5	12													no	9.60716
2018-06-08	368.512	M40	28	5	3					15.2	16	9.9	1.7														no	8.13323
2018-06-08	368.512	M40	29	6	3					15.6	20.1	25.5	21.9	11.3													no	9.77701
2018-06-08	368.512	M40	30	6	4					21		36.7	31.4	20.5	9.5												no	10.4481
2018-06-08	368.512	M40	18	6	3					18	21.2	25.5	23.5	11.5													no	9.43661
2018-06-08	368.512	M40	19	6	3					21.9	31.9	33.7	22.9	8.7													no	9.54856
2018-06-11	407.854	M52	18	6	3						23.4	26.4	21.1	9													no	9.59038
2018-06-11	407.854	M52	19	6	3						12.7		15.1	12.1													no	9.76261
2018-06-11	407.854	M52	20	6	3						23.6	28.6	21.8	11.8													no	9.8811
2018-06-11	407.854	M52	21	6	3						25.5	29.1	20.8	9													no	9.78038
2018-06-11	407.854	M52	22	6	3						24.8	26.5	16.1	5.2													no	9.37491
2018-06-11	407.854	M52	23	6	4						26.4	29.5	23.6	12.6	1.5												no	10.1303
2018-06-11	407.854	M52	24	6	4						22.7	29.3	25	13.7	0.5												no	10.0329
2018-06-11	407.854	M52	25	5	3						14.6	11.3	2.8														no	8.40828
2018-06-11	407.854	M52	26	7	4						26	36.5	39.9	28.2	13.3	3.2											no	11.1982
2018-06-11	407.854	M52	27	7	3						27.6	38.3	37.1	21.9	8.3												no	10.5548
2018-06-11	407.854	M52	28	6	3							31.5	24.8	12.1													no	9.72692
2018-06-11	407.854	M40	12	6	3						31	34.2	25.3	12.9													no	9.7909
2018-06-11	407.854	M40	13	6	4						31	43.5	40.8	25.2	10.2												no	10.6858
2018-06-11	407.854	M40	14	6	4						31	37.5	31.2	19	4.3												no	10.2211
2018-06-11	407.854	M40	15	6	4						34.9	41.2	33	17.9	4.6												no	10.3236
2018-06-11	407.854	M40	16	6	4						33.3	42.1	37.1	22	6.7												no	10.2656
2018-06-11	407.854	M40	17	6	4						33	42.1	36.2	20.6	5.8												no	10.3237
2018-06-11	407.854	M40	18	6	4							33.9	35.2	25	5.8												no	10.2631
2018-06-11	407.854	M40	19	6	4						31.6	42.6	38.4	24.4	9.6												no	10.4946
2018-06-11	407.854	M40	20	6	4						29.5	39.9	35	23.8	6.4												no	10.4343
2018-06-11	407.854	M40	21	6	4						26.3	35.9	29	15.6	3.1												no	10.1697
2018-06-11	407.854	M40	22	7	3						26.2	33.4	31.8	20.3	7.9												no	10.4965
2018-06-11	407.854	M40	23	6	4							27	33.2	23.3	8.3												no	10.4311
2018-06-11	407.854	M40	24	7	4						23.8	33.4	29.2	26	15.9	1											no	11.0563
2018-06-11	407.854	M40	25	6	3						31.1	35.7	28.3	12													no	9.60067
2018-06-11	407.854	M40	26	7	3						33.2	42.6	41.6	27.3	12												no	10.5472
2018-06-11	407.854	M40	27	7	3									22.5	7.8												no	10.415
2018-06-11	407.854	M40	28	6	2						20.3		8.3														no	8.65048
2018-06-11	407.854	M40	29	7	3						20	27.8	31.2	21.7	8.9												no	10.4489
2018-06-11	407.854	M40	30	7	4							38.1		31.1	21.2	7.8											no	11.3713
2018-06-11	407.854	M40	4	6	4						28.1	39.6	36.2	23.5	5												no	10.219
2018-06-11	407.854	M40	5	6	3						26.4	29.7	21.7	10.6													no	9.81845
2018-06-11	407.854	M40	6	6	4						37	47.4	41.2	29.2	10												no	10.6344
2018-06-11	407.854	M40	7	6	4						39.2	48	42.3	30.1	13.8												no	10.6318
2018-06-11	407.854	M40	8	6	4						33.2	38.2	30.5	15.9	1.4												no	10.0648
2018-06-11	407.854	M40	9	6	3						31.1	34.1	25	10.7													no	9.64558
2018-06-11	407.854	M40	10	6	4						33.6	44	38	26.1	10.9												no	10.6633
2018-06-11	407.854	M40	11	6	4						37.8	48	44.5	30.1	13.5												no	10.7954
2018-06-11	407.854	M52	29	7	4						29	38.7	40	26.3	13.7	3											no	11.1364
2018-06-11	407.854	M52	30	7	3						27.5	38.7	38.1	25.4	10												no	10.6271
2018-06-11	407.854	M40	1	7	3						27.4	38.7	36.5	22.7	8												no	10.545
2018-06-11	407.854	M40	2	6	3						29.2	36.6	29.5	14													no	9.98596
2018-06-11	407.854	M40	3	6	4						24.2	34.3	28.7	14.6	2.1												no	10.1084
2018-06-11	407.854	M52	6	7	3						21.9	30.1	28.5	16.8	4.9												no	10.3171
2018-06-11	407.854	M52	7	6	4						25	30	22.7	11.3	0.8												no	10.0513
2018-06-11	407.854	M52	8	7	3						24.6	30.2	28.7	16.5	3.5												no	10.2496
2018-06-11	407.854	M52	9	7	3						23.1	29.8	26.5	17.1	6.7												no	10.4703
2018-06-11	407.854	M52	10	7	4						21.2					1.8											no	11.2138
2018-06-11	407.854	M52	11	6	3						22	26.1	19.1	8.6													no	9.57028
2018-06-11	407.854	M52	12	6	3							29	26.4	13.1													no	9.82717
2018-06-11	407.854	M52	13	7	3						17.5	22.7	28.2	21.7	8.9												no	10.5915
2018-06-11	407.854	M52	1	7	3						21.9	28.3	21.5	13	3.6												no	10.3009
2018-06-11	407.854	M52	2	6	3						16.1	17	13.7	6.2													no	9.37133
2018-06-11	407.854	M52	3	6	4						21	29.7	25	14.3	2.3												no	10.1322
2018-06-11	407.854	M52	4	6	3						23.5	23.8	17	6.8													no	9.48535
2018-06-11	407.854	M52	5	6	4						30	38.2	31.6	19.6	6.5												no	10.4082
2018-06-11	407.854	M52	14	6	3						20.1	21.6	14.7	6.1													no	9.35036
2018-06-11	407.854	M52	15	6	3						20.6	24.7	19.7	11													no	9.85151
2018-06-11	407.854	M52	16	6	4						19.9	28.1	25.5	14.2	2.1												no	10.149
2018-06-11	407.854	M52	17	6	3						23.6	23.7	14.2	2.7													no	9.16641
2018-06-13	424.647	M52	1	7	3							28.1		18.8	9.5												no	10.7939
2018-06-13	424.647	M52	2	6	3							19.5	18.5	10.3													no	9.61689
2018-06-13	424.647	M52	3	7	3							31.2	30.9	19.2	5.3												no	10.3047
2018-06-13	424.647	M52	4	6	3							29.5	23	11.2													no	9.7994
2018-06-13	424.647	M52	5	7	3							38.3	36.9	32.5	9.7												no	10.6092
2018-06-13	424.647	M52	6	7	3										8												no	10.5177
2018-06-13	424.647	M52	7	6	4							33.2	27.4	15.9	3.7												no	10.2372
2018-06-13	424.647	M52	8	7	3							31.2			5												no	10.3566
2018-06-13	424.647	M40	9	5	4							39.4	31.1	16	0.7												no	10.0363
2018-06-13	424.647	M40	10	7	4							45.2	44.2	30.7	15.5	3.1											no	11.167
2018-06-13	424.647	M40	11	7	4							49.3	50.2	36.6	18.6	2.7											no	11.1384
2018-06-13	424.647	M40	12	6	4							38	30.9	18.5	3.7												no	10.2211
2018-06-13	424.647	M40	13	7	3							44	45.1	30.5	15.2												no	11.022
2018-06-13	424.647	M40	14	7	3							41.1	37.7	23.9	8.2												no	10.4216
2018-06-13	424.647	M40	15	6	4							44.3	40	25	9.1												no	10.6403
2018-06-13	424.647	M40	16	7	3							43.9	44	27.5	11												no	10.4361
2018-06-13	424.647	M40	17	7	3							46.4	44	25.8	6.3												no	10.3516
2018-06-13	424.647	M40	18	7	3							36.5	41	27.5	8.7												no	10.3946
2018-06-13	424.647	M52	9	7	3							30.7		21.5	10.3												no	10.723
2018-06-13	424.647	M52	10	6	3							19.1	26.9		11.1												no	11.2244
2018-06-13	424.647	M52	11	6	3									13.6													no	9.90184
2018-06-13	424.647	M52	12	7	3								30.7	17.5	3.3												no	10.2414
2018-06-13	424.647	M52	13	7	3										12.5												no	10.8308
2018-06-13	424.647	M52	14	6	3								19.3	10													no	9.57436
2018-06-13	424.647	M52	15	7	3								24.7	14.7	2												no	10.1378
2018-06-13	424.647	M52	16	7	3							27.6	28.2	17.2	6.2												no	10.4399
2018-06-13	424.647	M52	17	6	3							26.3	19.4	27.8													no	10.7134
2018-06-13	424.647	M52	18	6	4							29.6	25.5	12.5													no
2018-06-13	424.647	M52	19	7	3							15.6	16.2	14.8	3												no	10.1818
2018-06-13	424.647	M52	20	6	4							32.6		14.9	2.9												no	10.2809
2018-06-13	424.647	M52	21	6	4							33.4	26.2	11.6	0.9												no	10.0597
2018-06-13	424.647	M52	22	6	3							29.5	20.6	10													no	9.72098
2018-06-13	424.647	M52	23	6	4							33.7	29.6	12.7	3.6	2.6											no	11.1541
2018-06-13	424.647	M52	24	7	3							30.6	30	17	3.4												no	10.2237
2018-06-13	424.647	M52	25	5	3							13.7	5.2														no	8.75823
2018-06-13	424.647	M52	26	7	4							36	42.4	34.6	20	6.6											no	11.4088
2018-06-13	424.647	M52	27	7	3							38.2	40.5														no	11.7246
2018-06-13	424.647	M52	28	7	3								32	28.2													no	10.6941
2018-06-13	424.647	M52	29	7	4							38.6	44.1	31.5	17.5	5.7											no	11.2592
2018-06-13	424.647	M52	30	7	4							38.1	42.5	29.5	15.5	0.5											no	11.0296
2018-06-13	424.647	M40	1	7	3							39	41.5	27	12.3												no	10.8379
2018-06-13	424.647	M40	2	7	3							40.6	36.3	20.1	22												no	11.2491
2018-06-13	424.647	M40	3	7	3							38	35	21.5	25.1												no	11.2962
2018-06-13	424.647	M40	4	7	3							43	42.2	27.4	11.2												no	10.4905
2018-06-13	424.647	M40	5	6	3							33	26.6	16.2													no	10.2508
2018-06-13	424.647	M40	6	7	4							50	49.1	34.4	16	1.2											no	11.0678
2018-06-13	424.647	M40	7	7	4							51	48.5	35.7	23.2	2											no	11.0772
2018-06-13	424.647	M40	8	6	3							43.7	38.2	22.4	5.1												no	10.2362
2018-06-13	424.647	M40	20	7	3							41	41.8	28.1	10.5												no	10.7125
2018-06-13	424.647	M40	21	7	3							38.1	34.7	20.6	6												no	10.3285
2018-06-13	424.647	M40	22	7	3							33.5	35.6	23.3	10.6												no	10.6662
2018-06-13	424.647	M40	23	7	3							28	36.5	27.1	11.6												no	10.6025
2018-06-13	424.647	M40	24	7	4							33.1	33.2	30.8	21	4.8											no	11.2705
2018-06-13	424.647	M40	25	6	4							31.3	39.5	33.9	16.5	1.9											no	11.1006
2018-06-13	424.647	M40	26	7	3							43	46	32.1	17.3												no	10.7889
2018-06-13	424.647	M40	27	4	4									38.7	16.6	0.8											no	11.0504
2018-06-13	424.647	M40	28	6	3							20.3	11.5	0.5													no	9.05923
2018-06-13	424.647	M40	29	7	3							27.9	35.8	25.9	14.1												no	10.7112
2018-06-13	424.647	M40	30	7	4							38.7		39.4		16.2											no	11.7711
2018-06-13	424.647	M40	19	7	3							44.9	43.7	29.3	14.5												no	10.7471
2018-06-15	437.009	M52	30	7	4							38.5	44.1	32	19	5.6											no	11.3311
2018-06-15	437.009	M52	19	7	3							15.8	15.3	5.2													no
2018-06-15	437.009	M52	20	7	3							34		18	6.5												no	10.6296
2018-06-15	437.009	M52	21	6	4							37.7	31.9		4.6												no	10.305
2018-06-15	437.009	M52	22	6	4							31.5	26.1	15.4	3.2												no	10.2028
2018-06-15	437.009	M52	23	7	3							35.2	34.3	20.5	7.1												no	10.6166
2018-06-15	437.009	M52	24	7	3							30.7	33	21.5	8.2												no	10.5394
2018-06-15	437.009	M52	25	6	2							15.8	7.1														no	9.03528
2018-06-15	437.009	M52	26	7	4							36.2	45.9	38.9	24.5	10.5											no	11.6503
2018-06-15	437.009	M52	27	7	4							38.1	43.5	30.8	16	2.2											no	11.1501
2018-06-15	437.009	M52	28	7	3							31.9	31.1	20.5	5.6												no	10.5288
2018-06-15	437.009	M52	29	7	4							38.5	47	37.4	23.2	10.2											no	11.4638
2018-06-15	437.009	M40	13	7	4							42.8	48.3	33.9	21.2	3.2											no	11.1619
2018-06-15	437.009	M40	14	7	3							40.2	41.4	28.8	13.8												no	10.7095
2018-06-15	437.009	M40	15	7	3							44.7	45.2	15.9	0.9												no	10.0633
2018-06-15	437.009	M40	16	7	4							43.8	46.3	32.1	16.6	2.6											no	11.1622
2018-06-15	437.009	M40	17	7	4							43.9	46.4	31	16.3	0.4											no	11.0205
2018-06-15	437.009	M40	18	7	3							36.4	44.4	32.4	14.9												no	10.6759
2018-06-15	437.009	M40	19	7	4							44	46.8	33.2	19.9	5											no	11.2875
2018-06-15	437.009	M40	20	7	4								44.5	33.1	15.1	3.6											no	11.3331
2018-06-15	437.009	M40	21	7	3							38	38.5	25.7	11.1												no	10.6077
2018-06-15	437.009	M40	22	7	4							33.7	38	27.4	15.9	2.7											no	11.2119
2018-06-15	437.009	M40	23	7	3							28.6	39.2	30.2	16.5												no	10.857
2018-06-15	437.009	M40	24	7	4							32.7	37	36	25.8	10.6											no	11.5973
2018-06-15	437.009	M40	25	6	3							43	39.8	24.7	6.6												no	10.4077
2018-06-15	437.009	M40	26	7	4							43.2	48.7	35.6	21.5	5											no	11.2649
2018-06-15	437.009	M40	27	7	4									34.2	20.3	6											no	11.3779
2018-06-15	437.009	M40	28	6	3							23.4	15.5	4.7													no	9.55679
2018-06-15	437.009	M40	29	7	3							28	37.5	31.3	18.5												no	10.9331
2018-06-15	437.009	M40	30	7	5							38.2		43.5		19.8	4.5										no	12.2842
2018-06-15	437.009	M40	4	7	3							42	45.7	30.9	14.5												no	10.6351
2018-06-15	437.009	M40	5	7	3							34.5	29.8	17.4	6.1												no	10.5934
2018-06-15	437.009	M40	6	7	4							48	52	38.2	21.3	6.4											no	11.3614
2018-06-15	437.009	M40	7	7	4							49.7	51.4	40.4	7.7												no
2018-06-15	437.009	M40	8	7	3							43.8	43.3	29.3	12.5												no	10.579
2018-06-15	437.009	M40	9	6	4							42.4	37.3	23.5	6.6												no	10.3425
2018-06-15	437.009	M40	10	7	4							44.6	47	35.1	22.2	8.3											no	11.4471
2018-06-15	437.009	M40	11	7	4							49.5	54.5	40.1	25.3	8.8											no	11.4511
2018-06-15	437.009	M40	12	7	3							39.1	36.2	23	9.3												no	10.5558
2018-06-15	437.009	M52	1	7	3									23.6	9.3												no	10.7772
2018-06-15	437.009	M40	1	7	3							38	44.5	17.5	3.2												no	10.218
2018-06-15	437.009	M40	2	7	3							40	39.8	25.5	8												no	10.4542
2018-06-15	437.009	M40	3	7	3							37.9	38.3	25.4	9.9												no	10.5112
2018-06-15	437.009	M52	5	7	4							39	40	27.7	13	1											no	11.0734
2018-06-15	437.009	M52	6	7	3										14.1												no	10.9125
2018-06-15	437.009	M52	7	7	3							35.2		7.5													no
2018-06-15	437.009	M52	8	7	3								30.8			9.7											no	11.64
2018-06-15	437.009	M52	9	7	4							29.6	32.8	26.4	15.2	2.1											no	11.1246
2018-06-15	437.009	M52	10	7	3							25.4	25		2												no	10.2206
2018-06-15	437.009	M52	11	6	4									17.7	4.5												no	10.3109
2018-06-15	437.009	M52	12	7	3								33.9	21.6	8.3												no	10.6071
2018-06-15	437.009	M52	13	7	4										18.2	3.4											no	11.2526
2018-06-15	437.009	M52	14	6	4								24.3		1.3												no	10.0953
2018-06-15	437.009	M52	2	7	2							20.8	21.5	12.2													no	9.73069
2018-06-15	437.009	M52	3	7	3							31.4	34	22	8.9												no	10.5117
2018-06-15	437.009	M52	4	7	3							32	28.1	15.8	3												no	10.2362
2018-06-15	437.009	M52	18	7	3							30.8	29.1	17	5												no	10.3344
2018-06-15	437.009	M52	15	7	3							26.6		17.6	4.7												no	10.3239
2018-06-15	437.009	M52	16	7	3							27.4	30.9	21	11												no	10.7806
2018-06-15	437.009	M52	17	6	3							29	23.4	12.5													no	9.77043
2018-06-18	457.942	M52	2	7	3							20.8	27.5	20.6	8.6												no	10.6792
2018-06-18	457.942	M52	6	7	4										25.1	10.8											no	11.7718
2018-06-18	457.942	M52	3	7	4							30.7	40.3	34.5	20.2	5.1											no	11.4692
2018-06-18	457.942	M52	4	7	4							31.8	35	26	12.6	2.4											no	11.1586
2018-06-18	457.942	M52	5	7	4							31	48.5	40.6	27	11.7	0.6										no	12.0251
2018-06-18	457.942	M52	10	7	4							26.9	32.6	25.4	13	2.2											no	11.2614
2018-06-18	457.942	M52	7	7	4							35.3	40.6	30.8	18.8	4.7											no	11.3304
2018-06-18	457.942	M52	8	7	4							31.2			23.8	10.5											no	11.6928
2018-06-18	457.942	M52	9	7	4							29.7	38.4	38.2	27.4	12											no	11.7122
2018-06-18	457.942	M52	1	7	4							28.2	34	34	28.4	16.5											no	11.9932
2018-06-18	457.942	M40	11	7	5							49.7	60.7	56.2	42.1	25.3	8.2										no	12.4242
2018-06-18	457.942	M40	12	7	4							39.8	45.7	36	22	7.5											no	11.4207
2018-06-18	457.942	M40	13	7	5							43.5	55.7	50.9	25.5	21.6	3										no	12.1689
2018-06-18	457.942	M40	14	7	4							40.2	48.7	43	30.5	14											no	11.7166
2018-06-18	457.942	M40	15	7	4							44.9	54.5	43.8	29.3	15.2											no	11.8554
2018-06-18	457.942	M40	16	7	5							42.4	54.5	47	32.6	15	1.5										no	12.0548
2018-06-18	457.942	M40	17	7	4							44.7	55.5	45.7	31	13.8											no	11.7061
2018-06-18	457.942	M40	18	7	4							37	52.3	29.5	30	9.5											no	11.5654
2018-06-18	457.942	M40	19	7	5							43.5	54.8	48.6	36.3	19.9	4.4										no	12.2489
2018-06-18	457.942	M40	20	7	5								52.5	45.6	30	14.2	12.8										no	12.5851
2018-06-18	457.942	M52	11	7	4									28	14.1	1.5											no	11.0795
2018-06-18	457.942	M52	12	7	4								39.5	32.8	19.1	5.6											no	11.3757
2018-06-18	457.942	M52	13	7	5										29	13.4	1										no	12.0792
2018-06-18	457.942	M52	14	7	3								32.5	23.3	8.5												no	10.623
2018-06-18	457.942	M52	15	7	4							28.5	35.6	28.7	15.4	2.2											no	11.1306
2018-06-18	457.942	M52	16	8	3							27.5	35.8	32.8	20.6	7											no	11.48
2018-06-18	457.942	M52	17	7	3							31.5	32.6	22.2	7.8												no	10.5438
2018-06-18	457.942	M52	18	7	4							31.2	36.1	27.1	13.6	0.7											no	11.0431
2018-06-18	457.942	M52	19	8	2							16.1	16.2	10	16.5	11.6											no
2018-06-18	457.942	M52	20	7	3							39.2		29.5	16.6												no	11.608
2018-06-18	457.942	M52	21	7	4								33.2	28.5	14.4	1											no	11.048
2018-06-18	457.942	M52	22	7	3							34.5	36	26	10.7												no	10.6781
2018-06-18	457.942	M52	23	7	4							34.5	41.7	32.4	10.5	4.5											no	11.2667
2018-06-18	457.942	M52	24	7	4							31.5	39.8	32.5	16.1	3.5											no	11.2117
2018-06-18	457.942	M52	25	6	3							19.9	14	5.4													no
2018-06-18	457.942	M52	26	8	4							35.1	45.6	48.9	36.4	23.3	9.4										no	13.0454
2018-06-18	457.942	M52	27	8	4							38.4	48.8	44.1	30.2	15.2	2.5										no	12.0964
2018-06-18	457.942	M52	28	7	4							31.9	38.9	30.8	16.2	6.6											no	11.4215
2018-06-18	457.942	M52	29	8	4							38.4	49.3	49.6	37.5	25.3	10.7										no	12.6244
2018-06-18	457.942	M52	30	8	4							38.1	49.5	45.5	38.5	18	2.5										no	12.1398
2018-06-18	457.942	M40	1	8	3							37.5	52.1	46.1	32	16.8											no	11.8721
2018-06-18	457.942	M40	2	7	4							40.2	48.7	38.1	20.7	6.4											no	11.3194
2018-06-18	457.942	M40	3	7	4							37.1	46	38.5	22.7	5.9											no	11.4389
2018-06-18	457.942	M40	4	7	4							42.3	55.9	47	29.5	8.6											no	11.4393
2018-06-18	457.942	M40	5	7	4							34.5	36.8	26.8	14.1	7.5											no	11.5503
2018-06-18	457.942	M40	6	7	5							48.9	59.7	55.5	40.4	23.7	6.4										no	12.3579
2018-06-18	457.942	M40	7	7	5							49.6	59	54.7	40.4	32.5	4.2										no	12.2685
2018-06-18	457.942	M40	8	7	3							44.2	52.2	24.4	5.6												no	10.2594
2018-06-18	457.942	M40	9	7	4							42.9	47.3	36.6	20.6	3.1											no	11.1752
2018-06-18	457.942	M40	10	7	5							43.7	43.4	49.8	38.5	23.5	6										no	12.3219
2018-06-18	457.942	M40	23	8	3							28	45.7	44.6	29.1	11											no	11.5384
2018-06-18	457.942	M40	24	8	4							33.3	44	49.5	39.2	24.1	8.2										no	12.3114
2018-06-18	457.942	M40	25	7	4							44.4	48.5	35.5	20.5	3.2											no	11.1694
2018-06-18	457.942	M40	26	8	4							43.1	55.2	51	38.4	20.2	4.2										no	12.1579
2018-06-18	457.942	M40	27	8	4									44.4	32.6	16.4	2.3										no	12.1372
2018-06-18	457.942	M40	28	7	3							28.5	25.5	12.3	2.6												no	10.1912
2018-06-18	457.942	M40	29	8	4							28.5	37.6	41.6	31.4	13	2.9										no	12.1886
2018-06-18	457.942	M40	30	8	5									56.6		32.3	18.1	3.4									no	13.2237
2018-06-18	457.942	M40	22	8	4							33.6	44.5	41	29.5	13.1	1.2										no	12.0803
2018-06-18	457.942	M40	21	7	4							38.3		37.3	23.2	5.3											no	11.2789
2018-06-20	475.592	M52	30	8	4								49.8	54.6	43.2	27.5	11.2										no	12.6263
2018-06-20	475.592	M40	1	8	4								52	54.1	39	24	6.1										no	12.4308
2018-06-20	475.592	M52	29	8	5								48.7	55.5	45.2	33.2		3.5									no	13.1571
2018-06-20	475.592	M52	21	7	4								44.4	37	22.6	7.2											no	11.3454
2018-06-20	475.592	M52	22	7	4								41.6	32.4	18.8	4											no	11.233
2018-06-20	475.592	M52	23	8	3								45	41.6	28.3	10.5											no	11.6223
2018-06-20	475.592	M52	24	8	3								41.5	39.8	25.3	9											no	11.5444
2018-06-20	475.592	M52	25	7	2								18.1	8.5													no
2018-06-20	475.592	M52	26	8	5								45.5	53.2	43.7	31.3	16.7	6.1									no	13.3327
2018-06-20	475.592	M52	27	8	4								49.1	52.3	39.5	25.4	10.6										no	12.4087
2018-06-20	475.592	M52	28	8	3								41.1	39.8	23.4	12.6											no	11.8046
2018-06-20	475.592	M40	12	8	3								50.2	45	31.8	14.7											no	11.8246
2018-06-20	475.592	M40	13	8	4								56.3	58	44.7	27.7	9.7										no	12.5461
2018-06-20	475.592	M40	14	8	4								50.6	53.1	37.7	23.8	4.8										no	12.2747
2018-06-20	475.592	M40	15	8	4								55.2	53.6	41.2	25	8.7										no	12.5143
2018-06-20	475.592	M40	16	8	4								55.8	56.3	40.5	24.2	8.4										no	12.3071
2018-06-20	475.592	M40	17	8	4								57	54.7	40.2	23.1	6										no	12.2991
2018-06-20	475.592	M40	18	8	4								53.3		36.5	17.9	2.7										no	12.1541
2018-06-20	475.592	M40	19	8	4								56.5	58.1	43.6	29	11										no	12.6222
2018-06-20	475.592	M40	20	8	4								54.3	56	38.6	23.7	9.4										no	12.4297
2018-06-20	475.592	M40	21	8	3								50	46.6	31.2	12.8											no	11.6735
2018-06-20	475.592	M40	22	8	4								44.5	46	32.6	17.3	5.5										no	12.3679
2018-06-20	475.592	M40	23	8	3								44.8	50	34.6	17.9											no	11.8761
2018-06-20	475.592	M40	24	8	4								39.5	57	47.2	32	14										no	12.5317
2018-06-20	475.592	M40	25	7	4								43.5	54.4	44.5	30	11										no	12.5527
2018-06-20	475.592	M40	26	8	4								55.5	60.2	46	29	10.2										no	12.3834
2018-06-20	475.592	M40	27	8	4									50	39.5	25.6	10										no	12.5967
2018-06-20	475.592	M40	28	7	3								30.8	12.2	6.5												no	10.478
2018-06-20	475.592	M40	29	8	4								38.5	47.6	39.7	21.8	9.8										no	12.6373
2018-06-20	475.592	M40	30	9	4									57.7		40.6	24.7	9.6									no	13.6317
2018-06-20	475.592	M52	20	4	4									37.8	24.4	4											no	11.2494
2018-06-20	475.592	M40	5	7	4								41.8	34.1	21.1	9.8											no	11.719
2018-06-20	475.592	M40	6	8	4								61.7	64.2	50	34.2	16	0.7									no	13.0339
2018-06-20	475.592	M40	7	8	4								60.5	64.4	49.8	32.8	14.5										no	12.9268
2018-06-20	475.592	M40	8	8	3								57.5	52.5	35.9	17											no	11.8703
2018-06-20	475.592	M40	9	7	4								44.7	45.3	31.1	10.8											no	11.6104
2018-06-20	475.592	M40	10	8	5								56.6	58.6	46.7	35.1		2									no	13.1089
2018-06-20	475.592	M40	11	8	5								61.4	62.5	52.5	35.6	18	1.5									no	13.1014
2018-06-20	475.592	M52	1	8	4								35.2	43.3	32.3	21.3	5.5										no	12.4583
2018-06-20	475.592	M52	2	8	3								31.2	27	13.9	1											no	11.06
2018-06-20	475.592	M52	3	8	4								42.3	43.1	26.4	11.4	1.5										no	12.0815
2018-06-20	475.592	M40	2	8	3								53.3	47.5	31	14											no	11.6986
2018-06-20	475.592	M40	3	8	3								51	48.5	32	12.1	14										no	12.6024
2018-06-20	475.592	M40	4	8	4								57.1	54.9	38	18.4	1.5										no	12.0824
2018-06-20	475.592	M52	7	7	4								45.6	38.2	25	10											no	11.7029
2018-06-20	475.592	M52	8	8	4										30.2	18.6	4.2										no	12.2235
2018-06-20	475.592	M52	9	8	4								36.5	46.3	35.7	21.4	5.4										no	12.2592
2018-06-20	475.592	M52	10	8	3								36.5	33.7	20.1	6.4											no	11.7603
2018-06-20	475.592	M52	11	8	3									36.2	20.5	5.5											no	11.2917
2018-06-20	475.592	M52	12	8	3								40	40	25	11											no	11.7379
2018-06-20	475.592	M52	13	8	4										36	19.6	5.4										no	12.4274
2018-06-20	475.592	M52	14	7	4								38	31	16.1	3											no	11.2114
2018-06-20	475.592	M52	15	8	3								36.8	35.7	20	6.1											no	11.3622
2018-06-20	475.592	M52	16	8	4								36.4	39.2	26.7	13	0.5										no	12.0304
2018-06-20	475.592	M52	4	7	4								40.8	33.1	19.8	6.5											no	11.4295
2018-06-20	475.592	M52	5	8	4								48.1	48.5	34	19.4	6										no	12.2514
2018-06-20	475.592	M52	6	8	4								36.8		31.7	18.3	5.1										no	12.2483
2018-06-20	475.592	M52	19																								no
2018-06-20	475.592	M52	17	7	4								38.4	28.5	14.4	1.4											no	11.0786
2018-06-20	475.592	M52	18	8	4								41.2	35.7	21.6	5.5											no
2018-06-22	490.58	M52	3	8	4								40	48	32.8	15.6	5.2										no	12.2827
2018-06-22	490.58	M52	2	8	3								31.5	31.8	19.2	6											no	11.3601
2018-06-22	490.58	M52	7	8	4								45.5	46	32	17.3	4.4										no	12.2747
2018-06-22	490.58	M52	4	8	4								40.4	41	28	14.3	1.7										no	12.0924
2018-06-22	490.58	M52	5	8	4								46.2	52	42.3	27.5	12.4										no	12.5195
2018-06-22	490.58	M52	6	8	4										40.5	25.3	11.3										no	12.5502
2018-06-22	490.58	M52	11	8	3									41.8	27.5	11.4											no	11.6046
2018-06-22	490.58	M52	8	8	4										38.2	25.9	10.5										no	12.5588
2018-06-22	490.58	M52	9	8	4									49.6	42.7	29.8	13.5										no	12.6479
2018-06-22	490.58	M52	10	8	4								36.7	38.2	25.8	12.6	1.4										no	12.0756
2018-06-22	490.58	M52	1	8	4									47.5	40.5	30.1	14										no	13.1666
2018-06-22	490.58	M40	12	8	4								49.8	52.4	38.8	23.9	7										no	12.3985
2018-06-22	490.58	M40	13	8	5								55.1	64.1	54.5	38.4	18.5	2.6									no	13.1208
2018-06-22	490.58	M40	14	8	4								51.4	58	45.6	31.5	12.1										no	12.6926
2018-06-22	490.58	M40	15	8	5								65.9	70.2	48.2	33.5	16.3	1.2									no	13.103
2018-06-22	490.58	M40	16	8	4								56.2	62.4	49.9	33.1	17										no	12.6215
2018-06-22	490.58	M40	17	8	4								58	61.8	48.7	32.9	15										no	12.7477
2018-06-22	490.58	M40	18	8	4								53		44.2	24.7	10.7										no	12.6106
2018-06-22	490.58	M40	19	8	5								57.2	62.8	53.6	38.3	21.1	5.3									no	13.3025
2018-06-22	490.58	M40	20	8	4								55	51.9	47	34.1	17.7										no	12.8091
2018-06-22	490.58	M40	21	8	4								49.6	52.6	37.7	23.7	5.4										no	12.2615
2018-06-22	490.58	M52	12	8	4								39.9	45.1	32	17.2	4										no	12.2294
2018-06-22	490.58	M52	13	8	5										43.5	26.5	12	1									no	13.0711
2018-06-22	490.58	M52	14	7	4								36.7	38.5	21.4	6.2											no	11.4369
2018-06-22	490.58	M52	15	8	3								37.4	40.6	27.8	12.8											no	11.76
2018-06-22	490.58	M52	16	8	4								36.1	43.3	34.5	19.2	4.9										no	12.2975
2018-06-22	490.58	M52	17	7	4								41.6	39.2	23.6	7.5											no	11.4209
2018-06-22	490.58	M52	18	8	3								41.2	41.5	28.2	12.7											no	11.7812
2018-06-22	490.58	M52	19																								no
2018-06-22	490.58	M52	20	8	3								46.5		11	11.4											no	11.7108
2018-06-22	490.58	M52	21	8	3								45.5	29.2	13												no
2018-06-22	490.58	M52	22	8	3								43.1	41.1	28.1	12											no	11.6989
2018-06-22	490.58	M52	23	8	4								44.2	48.2	34.5	8.8	2.9										no	12.3548
2018-06-22	490.58	M52	24	8	4								41.3	44.7	31.2	14.2	0.8										no	12.0549
2018-06-22	490.58	M52	25																								no
2018-06-22	490.58	M52	26	9	5								43.9	54	51.4	38.9	26.1	12.6									no
2018-06-22	490.58	M52	27	8	4								48.5	55.4	45.7	31.7	17										no	12.6554
2018-06-22	490.58	M52	28	8	4								41.3	44.7	29.5	18.2	2.7										no	12.1659
2018-06-22	490.58	M52	29	9	4								49.4	56.3		28.1	11.2										no
2018-06-22	490.58	M52	30	8	4								49.7	57.4	50.1	34.4	17.5										no	12.9786
2018-06-22	490.58	M40	1	8	5								49.5	59.2	49.8	32.2	12.7	0.2									no	13.0164
2018-06-22	490.58	M40	2	8	4								53.8	53.2	38.7	20.7	6.9										no	12.4304
2018-06-22	490.58	M40	3	8	4								50.9	54.4	40	21.6	4.1										no	12.1764
2018-06-22	490.58	M40	4	8	4								56.6	62.1	47	27.5	10.4										no	12.5716
2018-06-22	490.58	M40	5	8	4								42.4	42	28.3	15.7	3.5										no	12.205
2018-06-22	490.58	M40	6	8	5								61.6	70	57.3	42.3	26.4	9									no	13.4354
2018-06-22	490.58	M40	7	8	5								60.7	67.3	58	41.8	23.7	6									no	13.2597
2018-06-22	490.58	M40	8	8	4								58.3	60	44	25.1	8.3										no	12.3602
2018-06-22	490.58	M40	9	8	4								55.6	55.9	39.7	22.1	6.5										no	12.3644
2018-06-22	490.58	M40	10	8	5								56	64.1	56.5	44.2	27.2	9.3									no	13.5065
2018-06-22	490.58	M40	11	8	5								60.5	69.2	60.6	46.2	30.8	9.7									no	13.6554
2018-06-22	490.58	M40	24	9	4									57.3	55.7	41.2	24	8									no	13.4604
2018-06-22	490.58	M40	25	8	4								55.2	55.9	38.5	19.6	3.4										no	12.1708
2018-06-22	490.58	M40	26	8	4								56.9	64.2	56.7	38.2	20.3										no	12.7631
2018-06-22	490.58	M40	27	9	4									52.5	48.3	36	18.6	2.7									no	13.177
2018-06-22	490.58	M40	28	7	4								36.2	26	14.2	2											no	11.1174
2018-06-22	490.58	M40	29	9	4								38.2	47	46.8	29.9	16.8	3									no	13.2829
2018-06-22	490.58	M40	30	9	5									57.9		50	36.4	18.8	4.2								no	14.2731
2018-06-22	490.58	M40	22	8	4								44.2	49.5	37.7	24.3	9.4										no	12.6288
2018-06-22	490.58	M40	23	8	4								45	54.4	44.7	27.3	8										no	12.456
2018-06-25	508.288	M40	1	9	4									61.2	59.1	43.8	23.7	10.1									no	13.8269
2018-06-25	508.288	M40	2	8	4									61.1	51.2	35.4	12.6	0.4									no	13.022
2018-06-25	508.288	M52	29	9	5									56	60.5	50.2	21.4	5.7									no
2018-06-25	508.288	M52	30	9	4									55.9	57.6	44.5	29.1	11.6									no	13.5794
2018-06-25	508.288	M52	22	8	4									48.6	36.5	21.6	5.6										no	12.3259
2018-06-25	508.288	M52	23	8	5									52.5	45.2	32.3	4.5	1.7									no	13.0983
2018-06-25	508.288	M52	24	8	4									49.7	43	28	10										no	12.6857
2018-06-25	508.288	M52	25																								no
2018-06-25	508.288	M52	26	9	5									52	54.5	48.4											no
2018-06-25	508.288	M52	27	9	4									54.4	54.8	41.7	29	12.2									no	13.6821
2018-06-25	508.288	M52	28	8	4									48.2	37.8	25.5	10.2										no	12.6266
2018-06-25	508.288	M40	12	8	5									58.5	53.1	36	19.8	3.3									no	13.1865
2018-06-25	508.288	M40	13	9	4									64.6	64	49.4	31.5	13.9									no	13.6458
2018-06-25	508.288	M40	14	9	4									62	59	44.5	26.2	9.8									no	13.4946
2018-06-25	508.288	M40	15	9	5									64.6	61.3	45.7	30	13.2	2.5								no	14.1057
2018-06-25	508.288	M40	16	8	5									65	69.8	44	26.4	9.6									no	13.2799
2018-06-25	508.288	M40	17	8	5									67.1	60.8	45.8	28.5	11.4									no	13.5861
2018-06-25	508.288	M40	18	8	5										55.6	39	20.2	4.2									no	13.2962
2018-06-25	508.288	M40	19	9	5										64.5	64.5	49.8	32.4	15.5	3.5							no	15.1748
2018-06-25	508.288	M40	20	8	5									65.5	57.6	44.7	29.5	9.5									no	13.4578
2018-06-25	508.288	M40	21	8	4									59	50.2	31.4	16										no	12.7748
2018-06-25	508.288	M40	22	9	4									53.6	49.3	33.5	19.2	4.4									no	13.2552
2018-06-25	508.288	M40	23	9	4									56.2	55	38	17.4	2.1									no	13.0966
2018-06-25	508.288	M40	24	9	5									53.7	65	51.1	38	4.5									no
2018-06-25	508.288	M40	25	8	4									62.8	49.4	33	15	4									no	13.1529
2018-06-25	508.288	M40	26	9	5									64	50	36	14.5										no
2018-06-25	508.288	M40	27	9	5									62	55.1	34.5	31.5	14.7	1.5								no	14.0702
2018-06-25	508.288	M40	28	8	3									36.1	24.9	11											no	11.6458
2018-06-25	508.288	M40	29	9	5									48.6	54	38	28.5	12.2	3.4								no	14.1972
2018-06-25	508.288	M40	30	9	6									56.9		59	35.5	29	16	5							no	15.2926
2018-06-25	508.288	M52	20	8	4									48.7	41.9	23	7										no	12.3867
2018-06-25	508.288	M52	21	8	4										24.8	9.3											no
2018-06-25	508.288	M40	6	8	6										74	57.8	41.6	22.2	5								no	14.2861
2018-06-25	508.288	M40	7	9	5									67.3	68.1	62	35	27.5	2.5								no	14.1205
2018-06-25	508.288	M40	8	8	4									66.4	66.2	38.2	18										no	12.7812
2018-06-25	508.288	M40	9	8	4									62.3	50.5	35.7	18	2.2									no	13.1518
2018-06-25	508.288	M40	10	9	5									63	65.2	55.1	39.5	22	5.2								no	14.3021
2018-06-25	508.288	M40	11	9	5									70	69.2	54	43	21.5									no	14.4528
2018-06-25	508.288	M52	1	9	4									48.5	52.5	40	23	13.8									no	13.956
2018-06-25	508.288	M52	2	8	3									32.6	27.5	13.5											no	11.8103
2018-06-25	508.288	M52	3	8	4									53.3	46.6	26	13.6										no	12.7394
2018-06-25	508.288	M52	4	8	4									46.8	37	23.6	9.2		9.2								no	14.6019
2018-06-25	508.288	M40	3	8	4									60.1	52	34.1	14.3										no	12.6153
2018-06-25	508.288	M40	4	8	5									69.5	58.3	41.7	19.2	3.2									no	13.1452
2018-06-25	508.288	M40	5	8	4									48.5	39	26.6	13.3										no	12.7788
2018-06-25	508.288	M52	8	9	4										42.5	36.1	21.5	6.4									no	13.4646
2018-06-25	508.288	M52	9	9	4									53.8	51		39		6.9								no	14.3387
2018-06-25	508.288	M52	10	9	5													21									no	14.7034
2018-06-25	508.288	M52	11	8	4									47.7	37.6	22.3	5.6										no	12.3334
2018-06-25	508.288	M52	12	8	4									49.3	43	27.8	12.2										no	12.6997
2018-06-25	508.288	M52	13	9	4										54.3	38.1	22.1	9.7									no	13.6896
2018-06-25	508.288	M52	14	8	4								39.3	44.9	29	13.8	1.5										no	12.0923
2018-06-25	508.288	M52	15	8	4										45.4	38.2	23.4	8.2									no	13.4659
2018-06-25	508.288	M52	16	9	3									46.2	44.8	30.5	13.7										no	12.8317
2018-06-25	508.288	M52	17	8	4								41.1	46													no
2018-06-25	508.288	M52	5	9	4										55.7	50.7	40.4										no	13.6927
2018-06-25	508.288	M52	6	9	4										51.3	37.3	23	4.2									no	13.305
2018-06-25	508.288	M52	7	8	5									51.9	41.5	27.9	13.7	1.2									no	13.0771
2018-06-25	508.288	M52	18	8	4									44.2	38.5	24.1	9										no	12.544
2018-06-25	508.288	M52	19																								no
2018-06-27	526.83	M52	3	9	4									55	54	37	21.5	5.5									no	13.3557
2018-06-27	526.83	M52	4	9	4									41.7	45	33.5	18	1.5									no	13.0594
2018-06-27	526.83	M52	7	9	4									53.2	49.5	35.7	22.7	9									no	13.578
2018-06-27	526.83	M52	8	9	5										55.7	44.5	31	12.4	2.7								no	14.0926
2018-06-27	526.83	M52	5	9	4									55.5	55.7	47.8	35	18.1	4.2								no	14.2833
2018-06-27	526.83	M52	6	9	5										56.7	45.5	32	13.2	1.5								no	14.0693
2018-06-27	526.83	M52	11	9	3									50.6	46.8	33	14.4										no	12.8573
2018-06-27	526.83	M52	12	9	4									51	52.3	37.7	21.5	5.3									no	13.2953
2018-06-27	526.83	M52	9	9	4									51.7	59.4	46.2	31.7	14.4									no	13.8773
2018-06-27	526.83	M52	10	7	4									46.6	41.3	19.5	12.2										no	12.659
2018-06-27	526.83	M52	1	9	5									49.5	58	48.1	32.5	14.9	3								no	14.1434
2018-06-27	526.83	M52	2	8	4									40.3	35.3	22	6										no	12.4043
2018-06-27	526.83	M40	13	9	5									65.2	69.8	59.5	40.5	23.8	5.3								no	14.2971
2018-06-27	526.83	M40	14	9	5									61.5	64.6	53.7	37	20	2.7								no	14.1577
2018-06-27	526.83	M40	15	9	5									68.4	74.8		51.3	32		3.2							no	15.1171
2018-06-27	526.83	M40	16	9	5									65.7	48.5	65.7	52.2	63.1	18.7	3.5							no	15.1296
2018-06-27	526.83	M40	17	9	5									66.3	68.7	54.2	38.5	20	1								no	14.0577
2018-06-27	526.83	M40	18	9	4										63.8	47.4	29.5	13.6									no	13.959
2018-06-27	526.83	M40	19	9	5									65.8	71.2	59.7	44	26	11.1								no	14.7178
2018-06-27	526.83	M40	20																								no
2018-06-27	526.83	M40	21	9	4									60.8	58.5	42.5	23	7.1									no	13.4696
2018-06-27	526.83	M40	22	9	4									54	56	40.8	25.3	11.7									no	13.6786
2018-06-27	526.83	M52	13	10	4										59.2	46.3	31.5	16.5	4.7								no	14.3275
2018-06-27	526.83	M52	14	8	4									50	39.5	25	8.5										no	12.5228
2018-06-27	526.83	M52	15	9	4									47.4	46.7	32.2	17.3	1									no	13.0568
2018-06-27	526.83	M52	16	9	4									45.7	51.8	38.3	23	7.8									no	13.3765
2018-06-27	526.83	M52	17	8	4									49.8	39.5	25.2	9										no	12.5612
2018-06-27	526.83	M52	18	9	3									49.7	47	33.5	17.5										no	13.0578
2018-06-27	526.83	M52	19																								no
2018-06-27	526.83	M52	20	9	3									53.5	51.5	30	15.5										no	12.8562
2018-06-27	526.83	M52	21	9	4									53.7	47.7	34.5	18	3.2									no	13.1717
2018-06-27	526.83	M52	22	9	3									52.6	45.5	29.2	11.8										no	12.6867
2018-06-27	526.83	M52	23	9	4									53.1	52.8	42	26.8	11.6									no	13.6708
2018-06-27	526.83	M52	24	9	4									50.4	50	36.6	20	7									no	13.4109
2018-06-27	526.83	M52	25																								no
2018-06-27	526.83	M52	26	10	9									55	54.3	44.5	34.3	19.5	1.5								no
2018-06-27	526.83	M52	27	9	8									55	60.3	48.8	37.7	9									no
2018-06-27	526.83	M52	28	9	4									49.3	47.5	34.8	19	5.6									no	13.1916
2018-06-27	526.83	M52	29	10	5									56	64.4	57.7	48	30.2	14.3	4							no	15.1614
2018-06-27	526.83	M52	30	10	4									56.7	63.4	52.7	37.6	20.5	4.5								no	14.1637
2018-06-27	526.83	M40	1	9	5									62.1	67	50	33.7	18.2	7								no	14.3442
2018-06-27	526.83	M40	2	9	4									63.4	57.6	45.8	26.3	8									no	13.4392
2018-06-27	526.83	M40	3	9	4									63.1	60.6	42.5	23.5	3									no	13.145
2018-06-27	526.83	M40	4	9	4									66.5	66.7	51.2	31	13.5									no	13.6125
2018-06-27	526.83	M40	5	9	4									52	48.7	37.6	24.1	6.5									no	13.4043
2018-06-27	526.83	M40	6	9	5									70.2	76.1	64.4	50.1	33.1	10.5								no	14.6008
2018-06-27	526.83	M40	7	9	5									68.2	73.8	69.6	45.7	30.9	13.3								no	14.6408
2018-06-27	526.83	M40	8	9	4									66.2	68	48.2	29.2	12.2									no	13.5423
2018-06-27	526.83	M40	9	9	4									65.1	60.2	45	29.2	12.7									no	13.8765
2018-06-27	526.83	M40	10	9	6									63.9	61.4	64	50.5	33.7	18	4							no	15.254
2018-06-27	526.83	M40	11	9	5									64.3	68	55	40.5	23.7	12.5								no	14.5618
2018-06-27	526.83	M40	12	9	4									59.3	59	47.5	30.5	15									no	13.8476
2018-06-27	526.83	M40	24	10	4										67.7	60.6	45	27	11.5								no	14.6344
2018-06-27	526.83	M40	25	8	5									66.9	59.8	42.7	25.3	3.3									no	13.1261
2018-06-27	526.83	M40	26	9	5									64.6	72.5	66	44.4	24.5	13								no	14.744
2018-06-27	526.83	M40	27	9	5									60	52.7	54.3	41	24.7	10.2								no	14.4773
2018-06-27	526.83	M40	28	8	4									41.6	32.2	21	5										no	12.2746
2018-06-27	526.83	M40	29	10	4									47.3	66.2	46	37	21.3	11.8								no	14.6843
2018-06-27	526.83	M40	30	10	5									55.5		49.7	54.4	39.2	25	12							no	15.7022
2018-06-27	526.83	M40	23	9	4									56.1	61	47.5	30	10.3									no	13.4737
2018-06-29	550.188	M52	30	10	4										60.6	58.6	46.2	30	7.7								no	14.2801
2018-06-29	550.188	M40	2	9	5									63.3	65.7	54	37.1	18.2	2								no	14.0902
2018-06-29	550.188	M40	3	9	4									63	67.4	53.6	37.4	13.1									no	13.6331
2018-06-29	550.188	M40	4	9	5									67.4	72.5	60.2	43.9	25.8	5.2								no	14.1995
2018-06-29	550.188	M40	1	10	4									59.5	69.2	62	43.1	26.6	15								no	14.7375
2018-06-29	550.188	M52	23	10	4									53.2	58	50.6	36.3	21.8	6.7								no	14.3923
2018-06-29	550.188	M52	24	10	4									50	56.1	46.4	31.4	16.3	1.5								no	14.0718
2018-06-29	550.188	M52	25																								no
2018-06-29	550.188	M52	26	10	6									53.2	55.1	59.2	50.6		32.7	9.2	3.7						no	16.2929
2018-06-29	550.188	M52	27	10	5									55	59.2	58.5	48	30.3	16.5	3.8							no	15.1824
2018-06-29	550.188	M52	28	9	4									49.5	52	42.5	28.3	11.1									no	13.3799
2018-06-29	550.188	M52	29	10	5									55.8	61	64.5	53.9	42.1	23	8.1							no	15.3268
2018-06-29	550.188	M40	13	10	4									64.5	72.2	67	53.5	38.3	16.3	1.8							no	15.0645
2018-06-29	550.188	M40	14	9	5									62.1	68.1	62.4	44.6	31	11.2								no	14.6542
2018-06-29	550.188	M40	15	10	5									64.7	69.5	64	50.6	35.5	21	3							no	15.1098
2018-06-29	550.188	M40	16	9	5										56.4	61.1	47.9	28.6	12.6								no	14.6857
2018-06-29	550.188	M40	17	9	4									66.5	72.8	63.2	49.5	31.5	12.5								no	14.7207
2018-06-29	550.188	M40	18	9	5										70	57.2	40.5	22.4	8								no	14.3704
2018-06-29	550.188	M40	19	9	6									64.5	72.4	67.3	53.3	37.2	20.3	5							no	15.2497
2018-06-29	550.188	M40	20	9	5									36.5	71.7	62.4	50.4	31.6	14.5								no	14.6453
2018-06-29	550.188	M40	21	9	5									60.7	66	51.2	36.5	13.5	1.2								no	14.0486
2018-06-29	550.188	M40	22	9	5									53.7	59.6	50.9	36	19.5	7								no	14.2724
2018-06-29	550.188	M40	23	10	3									56.5	61.6	58.7	37.5	20.1									no	13.9243
2018-06-29	550.188	M40	24	8	4									46.8	40.4												no	12.5809
2018-06-29	550.188	M40	25	9	4									66.5	70.2	53	37.6	11.6									no	13.4433
2018-06-29	550.188	M40	26	9	6									63.6	71.8	68.7	54.3	37.5	21.6	4.5							no	15.1568
2018-06-29	550.188	M40	27	10	4									52.4	59	62.3	54.4	38.5	21.5	6.6							no	15.3444
2018-06-29	550.188	M40	28	10	5										68	71		42	25								no	15.6294
2018-06-29	550.188	M40	29	10	5									46.3	64.3	54	44.5	28.6	16.8	3							no	15.202
2018-06-29	550.188	M40	30	10	5											67.9	61.2	47.5	32.5	16.1	4.9						no	16.2829
2018-06-29	550.188	M52	19																								no
2018-06-29	550.188	M52	20	9	4										58.9	38.8	24.8	8									no	13.375
2018-06-29	550.188	M52	21	9	4									53	55	43.5	30.8	9.5									no	13.5098
2018-06-29	550.188	M52	22	9	4									52.6	53.5	40	22	5.3									no	13.2449
2018-06-29	550.188	M40	8	9	5									69.4	72.1	56.2	40.6	20.9	1.7								no	14.0658
2018-06-29	550.188	M40	9	9	5									65.7	69.4	54.8	40.4	22.6	25								no	15.5206
2018-06-29	550.188	M40	10	10	5									63.6	70.8	74.5	61.3	45.2	29								no	15.6846
2018-06-29	550.188	M40	11	10	5									69.5	75.7	72	62.5	45.3	26.7	8.6							no	15.4114
2018-06-29	550.188	M40	12	10	4									60	65	57.4	41.4	24.5	8.7								no	14.4083
2018-06-29	550.188	M52	1	10	4									47.8	59.4	55.8	41.3		7.1								no	14.3394
2018-06-29	550.188	M52	2	9	3									41	42.5	26.5	11.3										no	12.7614
2018-06-29	550.188	M52	3	9	4									55.1	58	47.2	32.2	12.6	0.6								no	14.0271
2018-06-29	550.188	M52	4	9	4									44.5	52.6	42.5	28.3	10.5									no	13.4156
2018-06-29	550.188	M52	5	10	5									55	59.7	55.8	47.6	30	15.7	2							no	15.0879
2018-06-29	550.188	M40	5	9	5									51.5	56.5	47.6	34	18	1.4								no	14.0737
2018-06-29	550.188	M40	6	10	5									71.3	76.3	76.3	59.6	43.5	20.6	6							no	15.3078
2018-06-29	550.188	M40	7	10	5									68	72.5	68	56.4	41.3	26	7							no	15.2289
2018-06-29	550.188	M52	9	10	4									52	59.4	54.9	41.5	23.9	9.6								no	14.4713
2018-06-29	550.188	M52	10	10	4										48	35.3	21.4	4.7									no
2018-06-29	550.188	M52	11	9	4									51	55	40.7	24	7.7									no	13.4531
2018-06-29	550.188	M52	12	10	4									50.4	55.4	46	32.3	17.2	0.4								no	14.0176
2018-06-29	550.188	M52	13	10	6										57.4	55.6	40.3	28	13	2.4							no
2018-06-29	550.188	M52	14	9	4									50	49	31.8	17.6	3									no	13.2113
2018-06-29	550.188	M52	15	9	4									47.7	54.3	41	28	10.7									no	13.608
2018-06-29	550.188	M52	16	10	3									46.2	53.7	46.2	30.4	13.5									no	13.6516
2018-06-29	550.188	M52	17	9	4									49.9	47.9	33.6	17.7	3.4									no	13.2388
2018-06-29	550.188	M52	18	9	5									48.8	53.2	40.3	26.6	11.3	1.4								no	14.0935
2018-06-29	550.188	M52	6	10	4										56.4	54.7	42.2	25	10.4								no	14.4806
2018-06-29	550.188	M52	7	9	5									51.5	55.3	45	33.7	16.4	3.2								no	14.117
2018-06-29	550.188	M52	8	10	4										55.5	41	23.5	8.8									no
2018-07-02	592.425	M52	5	11	4									55.5	60	61.5	54.3	45.2	27.5	13.4							no	15.5888
2018-07-02	592.425	M52	6	11	4										57.4	60.1	57.4	42.1	25.8	5.2							no	15.217
2018-07-02	592.425	M52	7	10	4									52.4	57.2	56	45.5	32	13.6								no	14.4971
2018-07-02	592.425	M52	8	11	4										55.4	60.7	52.8	23	5.6								no
2018-07-02	592.425	M52	9	11	4									52.8	60.4	63.2	52.8	38.1	20	2.3							no	15.0794
2018-07-02	592.425	M52	10	10	4										51.8	49.8	32.6	13.7	2.4								no	14.175
2018-07-02	592.425	M52	11	10	4									50.2	56.2	52.3	38.8	22.9	7								no	14.3692
2018-07-02	592.425	M52	12	10	4									49.2	56.7	57	43.7	31.5	14								no	14.6158
2018-07-02	592.425	M52	13	11	4										59.5	60.5	54.5	43.5	28.5	9.8							no	15.3605
2018-07-02	592.425	M52	14	10	4									51	53.3	46.5	31	13.8	2								no	14.1079
2018-07-02	592.425	M52	1	10	5									49.5	60		54.9	35	16.7	2							no	15.076
2018-07-02	592.425	M52	2	10	3									41	47.5	38	22	7									no	13.3542
2018-07-02	592.425	M52	3	10	4									54.2	59.3	57.6	44.7	29	10								no	14.4514
2018-07-02	592.425	M52	4	10	5									50.7	54.5	53.5	42.5	23	4.6	1.6							no	15.0759
2018-07-02	592.425	M40	15	11	4									64.5	70.2	63	49.4	36.7	39.1	12.3							no	15.4503
2018-07-02	592.425	M40	16	10	4									65.5	71	71.2	59.5	44.4	29.1	9							no	15.3333
2018-07-02	592.425	M40	17	10	4									66.6	73.9	74.3	64.5	46.3	29.3	12.2							no	15.5412
2018-07-02	592.425	M40	18	10	4										70	68	56.3	39.8	24	4.2							no	15.1482
2018-07-02	592.425	M40	19	11	4									65	72.3	76.7	67.2	52.1	38.5	17.9							no	15.8941
2018-07-02	592.425	M40	20	10	5									66	71.5	75	62.8	49.1	29.1	5.1							no	15.1653
2018-07-02	592.425	M40	21	10	4									61.5	68.1	63.2	48	27.5	11								no	14.4459
2018-07-02	592.425	M40	22	10	4									53.2	59.5	59.7	45.2	30.7	10.5								no	14.4086
2018-07-02	592.425	M40	23	10	4									56.5	63.6	65.5	48.6	31.6	13								no	14.7389
2018-07-02	592.425	M40	24	11	5									53	67.8	72.5	67.5	54.2	39.5	25.2	12.5						no	16.5887
2018-07-02	592.425	M52	15	10	4									45.6	53.7	53	40.2	26	10.7								no	14.6616
2018-07-02	592.425	M52	16	10	4									45.7	54.9	56	43.5	28	9.2								no	14.3894
2018-07-02	592.425	M52	17	10	4									50.3	54.1	45.8	31.9	16.6	2.6								no	14.1321
2018-07-02	592.425	M52	18	10	4									49.3	64	54.1	40.8	25.6	10.2								no	14.6813
2018-07-02	592.425	M52	19																								no
2018-07-02	592.425	M52	20	10	4										61.6	55	38	19.4	2.6								no	14.1023
2018-07-02	592.425	M52	21	10	4									53.5	57.2	53.1	43.8	27.1	11.2								no	14.5812
2018-07-02	592.425	M52	22	10	4									52.5	58.5	53.5	36.7	19.7	3.5								no	14.1568
2018-07-02	592.425	M52	23	10	5									52.9		62	48.5	38.6	20	4.5							no	15.1979
2018-07-02	592.425	M52	24	10	4									50	55.6	57.8	46.7	31.3	13.9								no	14.6651
2018-07-02	592.425	M52	25																								no
2018-07-02	592.425	M52	26	12	4									53.8	54.8	59.4	57.7	53.6	45.4	35	16.5						no	17.306
2018-07-02	592.425	M52	27	11	4									55	60		58.9	44.8	31.9	16.6	2.5						no	16.2095
2018-07-02	592.425	M52	28	10	4									50.7	53.3	56.5	41.8	27.4	5.5								no	14.1613
2018-07-02	592.425	M52	29	12	3									56.9	62	64.8	63.1	53.2	43.9	26.5	2.8						no	16.0918
2018-07-02	592.425	M52	30	11	4									57.8	62.3		60.5	44.3	28.9	1.3							no	15.0433
2018-07-02	592.425	M40	1	10	5									62.1	66.5	70.2	53.4	40.5	24.2	9.5							no	15.5765
2018-07-02	592.425	M40	2	10	4									63	69	64.2	48.3	29	10.9								no	14.4917
2018-07-02	592.425	M40	3	10	4									63	71.5	58.2	45	19.9	5	1.5							no	15.05
2018-07-02	592.425	M40	4	10	5									68	72	69.5	52.2	38.2	18.8								no
2018-07-02	592.425	M40	5	10	4									51	58.2	60.3	45.2	27.9	11.8								no	14.6214
2018-07-02	592.425	M40	6	11	5									70.9	76.7	78.5	72.2	56.2	35	17.5	3.5						no	16.11
2018-07-02	592.425	M40	7	11	4									68	71.8	72.4	64.5	51.2	37.4	23.4							no	15.7653
2018-07-02	592.425	M40	8	10	4									69.2	74.5	64.2	50.5	30	4.8								no	14.1858
2018-07-02	592.425	M40	9	10	5									65	70.4	65.8	53.5	38.6	16.2								no
2018-07-02	592.425	M40	10	11	5									63.2	71.9	75.5	70.7	55.5	44	25.5	13.5						no	16.6079
2018-07-02	592.425	M40	11	11	5									69.6	75.6	77.1	73	56.5	44.5	25.4	7						no	16.3467
2018-07-02	592.425	M40	12	10	5									59.5	65.1	69	55.6	43.2	27.7								no	15.3001
2018-07-02	592.425	M40	13	11	4									64.3	72	76	65.2	52	33.2	13.2							no	15.4727
2018-07-02	592.425	M40	14	11	4									62.3	68	73.2	58.4	45.1	30.1	33.3							no	16.445
2018-07-02	592.425	M40	27	11	4									60.4	72	58.5	65.8	51.5	42.8	18.6							no	15.9706
2018-07-02	592.425	M40	28	9	4									47	49.1	40.6	25.8	8.2									no	13.3984
2018-07-02	592.425	M40	29	11	5									46.8	54.2	58	58.1	44.4	31.7	11.3	2						no	16.0847
2018-07-02	592.425	M40	30	11	6											68	68.3	60	47.6	32.6	13	0.8					no	17.8074
2018-07-02	592.425	M40	26	11	5									52	60	65	63.5	50.6	38.7	24	12.2						no	16.4817
2018-07-02	592.425	M40	25	10	4									66.3	74.3	64.5	49	25.5	6								no	14.2589
2018-07-04	618.984	M52	30	12	4											62.5	61.3	53	40	30.3	3.5						no	17.096
2018-07-04	618.984	M40	1	11	5											71	63.6	51	38	16.3	3.8						no	16.3828
2018-07-04	618.984	M52	29	12	5											64	65.8	58	50	41.1	27.8	3.5					no	17.0835
2018-07-04	618.984	M40	4	10	5											75.4	62.1	51	32.5	6.6							no	15.5947
2018-07-04	618.984	M40	5	10	5											65.9	56.7	39.6									no	15.4629
2018-07-04	618.984	M40	2	10	5											69.4	58	41.3	20.6	1.5							no	15.0786
2018-07-04	618.984	M40	3	10	4											70.8	55	35.4	10.6								no	14.8614
2018-07-04	618.984	M52	25																								no
2018-07-04	618.984	M52	26	13	4											60	58.4	58.6	50.5	39.9	28.1	17					no
2018-07-04	618.984	M52	27	12	4											60.5	60	51.6	43.6	35.8	9.3						no	16.7793
2018-07-04	618.984	M52	28	11	3											57.7	49.2	38.5	8.3								no	14.2434
2018-07-04	618.984	M40	12	11	5											69.1	65.1	53.7	41.6	25.5	3.2						no	16.193
2018-07-04	618.984	M40	13	11	5											74	71	59.1	44.1	28	3.1						no	16.2569
2018-07-04	618.984	M40	14	11	5											72.8	65.8	52.1	39.3	20.2	3.5						no	16.1932
2018-07-04	618.984	M40	15	11	5											71	69	56.7	46.1	30.7	3.7						no	16.1728
2018-07-04	618.984	M40	16	11	4											75.7	63.3	52.7	31.5	15.5							no	15.5741
2018-07-04	618.984	M40	17	11	5											76.7	67.4	56.2	36.5	22.2	2						no	16.178
2018-07-04	618.984	M40	18	11	4											71.1	63.4	46.9	32.5	12.2							no	15.4305
2018-07-04	618.984	M40	19	11	5											76.1	71.2	57.6	43.2	29.4	9.4						no	16.4337
2018-07-04	618.984	M40	20	11	4											76.1	67.8	52.8	37.7	23							no	15.7455
2018-07-04	618.984	M40	21	10	5											70	57.7	42.1	22.8	3.3							no	15.1275
2018-07-04	618.984	M40	22	11	4											63	53	39.7	26	3							no	15.1075
2018-07-04	618.984	M40	23	11	4											67	60	44	22.5	5.3							no	15.3189
2018-07-04	618.984	M40	24	12	5											73.2	71.2	63.2	53	41.3	27.6	8					no	17.3719
2018-07-04	618.984	M40	25	10	4											70.3	59	39.4	12.2								no	14.5263
2018-07-04	618.984	M40	26	12	4											73.6	70.5	58.8	49.7	34.5	5						no	16.1974
2018-07-04	618.984	M40	27	12	5											64.5	67.3	60	48.3	34.6	21.6	5.2					no	17.3725
2018-07-04	618.984	M40	28	9	5										56.4	48.2	34	17									no
2018-07-04	618.984	M40	29	12	4											56.3	61.4	50.4	39.4	26.8	6						no	16.2541
2018-07-04	618.984	M40	30	12	5											67.8	69.4	64	53.6	43.4	22.3	0.9					no	17.9084
2018-07-04	618.984	M52	20	10	4											57.7	46	29.1	4.9								no	14.1927
2018-07-04	618.984	M52	21	10	5											56.9	47.7	33.5	18.6	0.9							no	15.0871
2018-07-04	618.984	M52	22	10	4											58	42.4	29.5	4.3								no	14.1926
2018-07-04	618.984	M52	23	11	5											61.8		46.9	34	18.1	0.5						no	16.0411
2018-07-04	618.984	M52	24	11	4											59.2	52.5	38.5	21.8	2.2							no	15.1818
2018-07-04	618.984	M40	9	11	5											71.2	58.6	45.5	28.4	14.2	0.4						no	16.0243
2018-07-04	618.984	M40	10	12	5											75.2	75.5	63.3	53	37.6	21	1.2					no	17.0793
2018-07-04	618.984	M40	11	12	5											78	76.5	64.4	53	40.8	21	2.8					no	17.1525
2018-07-04	618.984	M52	1	11	5											65.3	61.8	46	34	7.4							no
2018-07-04	618.984	M52	2	10	3											44.5	27.8	14.1									no	13.7135
2018-07-04	618.984	M52	3	11	4											62.1	51.8	38	21.5	3.5							no	15.3484
2018-07-04	618.984	M52	4	10	4											58.5	50	36	7								no	14.4579
2018-07-04	618.984	M52	5	12	4											61.9	61.5	52.5	42.3	30	9.7						no	16.5038
2018-07-04	618.984	M52	6	11	5											61.2	57.6	47.1	35	20.9	0.7						no	16.0522
2018-07-04	618.984	M52	7	11	4											57.6	52	41.6	29.2	3.5							no	15.1819
2018-07-04	618.984	M40	6	11	5											79.4	75.7	64	45.5	35.5	11.7						no	16.3676
2018-07-04	618.984	M40	7	12	4											72.4	69	60.6	47.5	35.1	10.2						no	16.4541
2018-07-04	618.984	M40	8	10	4											69.5	52.9	36	16								no	14.6193
2018-07-04	618.984	M52	11	10	5											59.1	46	34	18	2.2							no	15.0956
2018-07-04	618.984	M52	12	11	4											57.5	53.5	40	27.6	5.8							no	15.3037
2018-07-04	618.984	M52	13	12	3											60.3	57.3	50.1	39.8	27	3.1						no	16.0724
2018-07-04	618.984	M52	14	10	4											51.5	38.1	24	9.2								no	14.4964
2018-07-04	618.984	M52	15	10	5											58.7	47.2	34.8	19.1	4.8							no	15.2263
2018-07-04	618.984	M52	16	11	4											56.9	49.4	35	20	0.6							no	15.0173
2018-07-04	618.984	M52	17	10	4											51.9	39.8	23.3	12								no	14.6095
2018-07-04	618.984	M52	18	11	4											57.7	46.7	34.4	17	2.8							no	15.1675
2018-07-04	618.984	M52	19																								no
2018-07-04	618.984	M52	8	11	4											59.6	59	46.4	38	19							no
2018-07-04	618.984	M52	9	11	4											62.1	54.9	43	28.6	8							no	15.2763
2018-07-04	618.984	M52	10	12	5													59.5				2.6					no	17.0691
2018-07-06	641.784	M52	15	11	4											57.6	56.5	40.5	28	11.5							no	15.5422
2018-07-06	641.784	M52	6	12	4											60.7	61.6	57.4	45.9	33.9	8.3						no	16.6192
2018-07-06	641.784	M52	7	11	4											59.1	57.3	53.2	40		3.7						no	16.1935
2018-07-06	641.784	M52	8	12	4											61.4	60.5	55.1	45.9	36	35.7						no	17.8015
2018-07-06	641.784	M52	9	12	4											62	62.6	55	41.3	30.6	3						no	16.2417
2018-07-06	641.784	M52	10	11	4											53.6	46.4	32.1	17.5	3.7							no	15.1838
2018-07-06	641.784	M52	11	11	4											59.2	54.4	38.4	25.5	4.2							no	15.1824
2018-07-06	641.784	M52	12	11	4											59.6	56	47.4	36	20.3	1.6						no	16.0878
2018-07-06	641.784	M52	13	12	4											60.9	60.7	57.6	46.1	34.3	8.5						no	16.1986
2018-07-06	641.784	M52	14	11	3											55.9	44	31.5	15								no	14.8093
2018-07-06	641.784	M52	1	12	4											65.4	64.3	53.5	40.4	28.2	2.6						no	16.6812
2018-07-06	641.784	M52	2	10	4											47.8	35.2	22.7	6.7								no	14.4093
2018-07-06	641.784	M52	3	11	4											60.4	60.2	46	33.9	10.8							no	16.075
2018-07-06	641.784	M52	4	11	4											58.6	55.8	42.5	29.5	2.2							no	15.1043
2018-07-06	641.784	M52	5	12	5											60.8	62.2	58.7	47.7	38.7	28.5	13.6					no	18.1716
2018-07-06	641.784	M40	16	12	4											73.2	71.6	60.5	49.2	31.5	6.9						no	16.3128
2018-07-06	641.784	M40	17	12	4											78.2	75.6	62.6	47.1	35	13						no	17.1569
2018-07-06	641.784	M40	18	11	5											71.2	68.5	57	40.8	30.2	2.6						no	16.1638
2018-07-06	641.784	M40	19	12	5											75.2	74.5	64.6	52.4	40.2	24.5	2.6					no	17.596
2018-07-06	641.784	M40	20	12	4											76	75.1	61.7	48.6	36.5	10.9						no	16.5061
2018-07-06	641.784	M40	21	11	4											72.5	62.4	47	32.9	4							no	15.1545
2018-07-06	641.784	M40	22	11	4											63	58.9	44.2	31.1	5							no	15.1792
2018-07-06	641.784	M40	23	11	5											67.2	65.9	49.7	31.2	16	0.6						no	16.0401
2018-07-06	641.784	M40	24	13	5											72.5	71	68.8	57.6	46.5	37.1	28.5	9.4				no	18.682
2018-07-06	641.784	M40	25	11	4											77	65.5	48	24.6	1.4							no	15.0424
2018-07-06	641.784	M52	16	12	3											57.7	58.8	45.7	32.9	6.4							no	15.1849
2018-07-06	641.784	M52	17	11	4											56	48.4	37.3	23	4.4							no	15.232
2018-07-06	641.784	M52	18	11	5											58	56.4	43.4	32	18.2	1.4						no	16.0762
2018-07-06	641.784	M52	19																								no
2018-07-06	641.784	M52	20	11	4											59.4	57	41.3	28	4.2							no	15.1604
2018-07-06	641.784	M52	21	11	4											59.6	56.4	43.4	32	14.1							no	16.3647
2018-07-06	641.784	M52	22	11	4											58.1	54.8	39.5	24	2.4							no	15.0955
2018-07-06	641.784	M52	23	12	3											62.1	58.1	57.8	44.5	32.6	5.5						no	16.4518
2018-07-06	641.784	M52	24	11	4											58.3	58.5	46.6	35.5	18							no	16.4875
2018-07-06	641.784	M52	25																								no
2018-07-06	641.784	M52	26	14	4											58	58	56.5	54.7	45.5	40.2	30.3	19				no
2018-07-06	641.784	M52	27	13	4											61.4	61.2	55.9	49.9	42.3	31.2	20.7					no	19.4
2018-07-06	641.784	M52	28	12	3											56.8	55.4	47	36	5.9							no	15.231
2018-07-06	641.784	M52	29	13	4											63		58.4	55.3	45.2	34	20.8					no	17.4964
2018-07-06	641.784	M52	30	13	3											63	61.4	56.6	50.2	38.6	16.8						no
2018-07-06	641.784	M40	1	12	4											71.9	68	56.2	44.4	30.3	10.5						no	17.0577
2018-07-06	641.784	M40	2	11	4											72.9	62.6	46.9	30.8	6.5							no	15.3407
2018-07-06	641.784	M40	3	10	5											75.3	62	41	24.5	2.5							no	15.0833
2018-07-06	641.784	M40	4	11	4											74.5	68.9	56.2	42.1	28.4							no	17.5592
2018-07-06	641.784	M40	5	11	5											66.4	64	47.1	30.9	13	2.5						no	16.1556
2018-07-06	641.784	M40	6	13	4											78.5	76.2	72.5	54.6	44.8	33.7	4					no	17.2824
2018-07-06	641.784	M40	7	13	4											72.5	69	64.6	54	45.7	34.1	16.4					no	18.3406
2018-07-06	641.784	M40	8	10	5											73	57.6	45.3	26.9	1.6							no	15.0462
2018-07-06	641.784	M40	9	11	5											72.4	66	55.7	36.2	27.2	4.3						no	16.2608
2018-07-06	641.784	M40	10	13	5											75.2	74.1	71.4	60	51.5	38.9	17	2.2				no	18.1037
2018-07-06	641.784	M40	11	13	4											77.8	76.6	69.9	55.7	47.3	33.5	15.6					no	17.8498
2018-07-06	641.784	M40	12	12	5											69.1	68.1	58.8	48.1	37.2	17.8	1.1					no
2018-07-06	641.784	M40	13	12	4											74.9	73.8	63.5	49	37.2	11						no	16.9117
2018-07-06	641.784	M40	14	12	4											72.9	69	57.9	48	34.4	7.5						no	16.414
2018-07-06	641.784	M40	15	12	5											71	69.7	62	52.5	41.4	23.4	2.3					no	17.8123
2018-07-06	641.784	M40	28	10	4											54.1	42.8	27.5	8.6								no	14.5605
2018-07-06	641.784	M40	29	12	5											56.8	60.7	56	49.4	37	27	4.4					no	17.3251
2018-07-06	641.784	M40	30	13	4											67.5	69.8	66.6	56.5	52	41.2	25					no
2018-07-06	641.784	M40	26	12	4											72.6	70.6	61.4	55	42	11.2						no	16.4423
2018-07-06	641.784	M40	27	13	5											65	67.5	67.5	55.1	46.5	33	18.5	5.1				no	18.2614
2018-07-09	681.65	M40	1	13	5											71.3	68.3	67.2	59	48.1	37.6	26.7	4.5				no
2018-07-09	681.65	M40	2	12	5											73.2	71.3	64.7	49.3	35.8	18.8	2.2					no	17.1009
2018-07-09	681.65	M52	29	15	3											60.2		58.4	54.5	47.4	38.2	9.2					no
2018-07-09	681.65	M52	30	14	3											62.3	60.7	55.6	52	45.5	39.8	28.9					no
2018-07-09	681.65	M40	5	12	5											65.8	68.7	64.2	46.3	31	16.5	1.9					no	17.0946
2018-07-09	681.65	M40	6	14	4											78.6	78	72		58.8	48.9	38	26				no	19.5004
2018-07-09	681.65	M40	3	12	4											75.3	72.7	56.5	48.4	34	1.2						no	16.0468
2018-07-09	681.65	M40	4	13	4											74.2	71.5	68	55.4	43.3	31.8	4					no	17.2867
2018-07-09	681.65	M52	26	16	2											59	58.1	57.2	54.5	51	48.1	37.7	20.9				no
2018-07-09	681.65	M52	27	15	3											61.7	60.3	58.4	53	51.8	43.3	33.7	23.6				no
2018-07-09	681.65	M52	28	13	4											55.8	54.7	51.7	46.9	39.7	24.3	3.1					no	17.1058
2018-07-09	681.65	M40	12	13	4											68.2	68.4	62.9	60.5	50.4	39	27.5					no
2018-07-09	681.65	M40	13	13	5											74	73.6	67.3	62.5	51.2	37.5	27.2	1.7				no	18.0736
2018-07-09	681.65	M40	14	13	5											73.2	70	65.9	61.2	48.8	38.5	25	6				no	18.3065
2018-07-09	681.65	M40	15	14	4											71.8	70.9	64	61.4	51.7	39.8	33	21.5				no
2018-07-09	681.65	M40	16	13	4											73	71.5	66.5	61.2	49.7	35.4	20.9					no	18.0249
2018-07-09	681.65	M40	17	13	5											76.5	75.5	72.2	64.5	51.8	40.1	28.5	15.4				no	19.5216
2018-07-09	681.65	M40	18	13	4											72.1	71.3	67.3	56.8	46.9		9.4					no	17.4325
2018-07-09	681.65	M40	19	14	5											76.5	73.7	70.4	66.2		41.6	29.7	23	0.7			no
2018-07-09	681.65	M40	20	13	5											76	76.1	70.5	65.3	50.4	40.4	23.2	2.7				no	18.1435
2018-07-09	681.65	M40	21	12	5											72.6	70.6	64.5	50.2	34.2	14.9	1.2					no	17.0569
2018-07-09	681.65	M40	22	12	4											61.5	62.4	56	44.9	32.4	9.2						no	16.3619
2018-07-09	681.65	M40	23	12	5											66.9	66.4	63.1	47.3	34.4	16.3	2.3					no	17.1934
2018-07-09	681.65	M40	24	14	5											72.5	70.2	68.6	64.6	55.8	45	37.7	27	12.1			no
2018-07-09	681.65	M40	25	12	4											76.3	73.9	62.7	50.5	35.4	4.8						no	16.1795
2018-07-09	681.65	M40	26	14	4											73	71.4	65.9	64.5	43.3	42.4	28.9	0.8				no
2018-07-09	681.65	M40	27	14	5											64.9	67	67.9	65	58	50	36.7	30	12.5			no
2018-07-09	681.65	M40	28	11	3											60.1	58.8	41.8	25.3	10.5							no	15.6443
2018-07-09	681.65	M40	29	14	4											57.6	61	59.7	58	51	42.6	32.2	19.5				no
2018-07-09	681.65	M40	30	15	3											68.7	69.7	67.3	63.8	61.6	52	41.2	27.4				no
2018-07-09	681.65	M52	20	13	3											58	57.5	54.7	43.4	32.5	11.4						no	16.8885
2018-07-09	681.65	M52	21	13	4											58	58	53.5	46.8	32.2	22	3.7					no	17.2822
2018-07-09	681.65	M52	22	12	4											58	56.2	53.2	42.5	30.6	9.4						no	16.4275
2018-07-09	681.65	M52	23	13	5											61.2	60.5	59.1	52	41.5	32.5	22	4.6				no
2018-07-09	681.65	M52	24	13	4											59.4		56	47.4	37.5	26.4	3.4					no	17.1742
2018-07-09	681.65	M52	25																								no
2018-07-09	681.65	M40	10	14	5											75.2	74.8	71	67	62.7	52.8	41.3	30.6	11.5			no
2018-07-09	681.65	M40	11	14	4											77.2	78.5	68.8	66.5	60.2	47.8	35.4	20				no
2018-07-09	681.65	M52	1	13	4											64.2	65.5	57.7	52.5	41	28	18.7					no	17.5844
2018-07-09	681.65	M52	2	11	4											49.2	45.8	32.2	20.9	6.4							no	15.3472
2018-07-09	681.65	M52	3	13	4											61	60.2	57.8	47	37.5	28.5	3.6					no	17.1804
2018-07-09	681.65	M52	4	12	5											58.5	59	55.3	45.8	35.5	20.9	3.2					no	17.2272
2018-07-09	681.65	M52	5	14	4											63.1	61.6	59.4	54.8	50.7	41	33.7	22.6				no
2018-07-09	681.65	M52	6	14	4											61.5	61.2	60.2	57.3	49	38.6	29	2.8				no	18.154
2018-07-09	681.65	M52	7	13	4											58.3	57.5	55.6	51	44.9	32.7	17.1					no
2018-07-09	681.65	M52	8	14	4											62.4	61.1	58.2	56	47.8	36.6	26.5	2.4				no	18.1496
2018-07-09	681.65	M40	7	15	3											72.2	69.5	67.3	60	55.1	49.2	37.1	23.2				no
2018-07-09	681.65	M40	8	11	4											76.4	73.8	65.5	50.6	37.3	5.8						no
2018-07-09	681.65	M40	9	13	4											71.8	71.4	68	56.5	48.5	34.5	22.4					no	18.3012
2018-07-09	681.65	M52	12	13	4											58.3	58.4	58.5	50.6	37	24.5	8.6					no	17.7088
2018-07-09	681.65	M52	13	14	5											61.5	61.6	59.6	57.4			38.5		17.8			no
2018-07-09	681.65	M52	14	12	4											56.4	56.6	46	33.6	18.2	1.8						no	16.0913
2018-07-09	681.65	M52	15	12	5											56.8	59.3	53.3	42.5	30.1	13.3	1.8					no	17.1499
2018-07-09	681.65	M52	16	13	3											57.2	57	54.9	49	37.4	11.5						no	16.6311
2018-07-09	681.65	M52	17	12	5											56.1	55.5	51.9	43.1	32	18.9	3.6					no	17.1961
2018-07-09	681.65	M52	18	13	4											57	58.2	54.6	47.5	37	26.1	11.2					no	17.9064
2018-07-09	681.65	M52	19																								no
2018-07-09	681.65	M52	11	12	4											57.3	58.5	53.3	40.9	28.5	9						no	16.4501
2018-07-09	681.65	M52	9	13	5											63.4	62	57.9	51.6	44	32.8	23.5	0.4				no
2018-07-09	681.65	M52	10	12	4											54.5	53.6	46.4	34.5	21.8	2.2						no	16.2691
2018-07-11	699.113	M52	16	14	4													55	51.6	42.7	33.4	21.9	5.8				no	18.3649
2018-07-11	699.113	M52	15	13	4													58	47.1	38.6	28.5	13.8					no	18.149
2018-07-11	699.113	M52	7	14	3													55.5	53.2	50	39.2	27.6					no
2018-07-11	699.113	M52	8	15	4													57	55.4	53.3	44.7	34.1	23.3	8.5			no
2018-07-11	699.113	M52	9	14	4													58.1	53.1	49.5	40.8	27.5	12.8				no
2018-07-11	699.113	M52	10	13	4													50.5	43.6	30.2	21.5	14					no	17.3723
2018-07-11	699.113	M52	11	13	4													54.8	49.2	36.8	27.3	9.6					no	17.5278
2018-07-11	699.113	M52	12	13	4													54.6	54.1	43.9	30.7	24.5					no	19.0194
2018-07-11	699.113	M52	13	14	4													59.6	56	51.3	42.8	33.1	23			13.5	no
2018-07-11	699.113	M52	14	12	4													54.6	41.9	30.4	19.2						no	16.9741
2018-07-11	699.113	M52	1	14	4													60	55.5	51.5	43.4		32.2				no
2018-07-11	699.113	M52	2	12	4												49.3	44	31.3	22.7	4.7						no
2018-07-11	699.113	M52	3	13	4													56.8	53.7	43.8	33.2	24					no	18.2028
2018-07-11	699.113	M52	4	13	5													55.5	53	43.4	33.9	24.6	12.3				no	18.3639
2018-07-11	699.113	M52	5	15	3													59.2	55.6	51.3	45.8	38.8	27.8			14.5	no
2018-07-11	699.113	M52	6	14	5													59.7	56.1	53.4	44.2	33.5	24.2	8.1		6.7	no
2018-07-11	699.113	M40	17	14	5													71.5	65.9	57.9	46.6	34.5	26.8	12.7		4.9	no
2018-07-11	699.113	M40	18	14	4													65.9	62.3	54.5	41.2	28.2	7.5				no
2018-07-11	699.113	M40	19	14	5													70.4	66.4	62.6	47	34.6	23.3	15.5		4.3	no
2018-07-11	699.113	M40	20	14	5														67	54.2	44.3	31.7	23.4	4.1			no
2018-07-11	699.113	M40	21	13	4													67.7	54.8	41	30	7					no	17.3319
2018-07-11	699.113	M40	22	13	4													58	51.4	41	26	5.3					no	17.2732
2018-07-11	699.113	M40	23	13	4													64.3	56	43.8	29.3	14					no	18.1771
2018-07-11	699.113	M40	24	15	4													69	64.8	59.6	51.2	43	33.2	17.8		16.6	no
2018-07-11	699.113	M40	25	13	4													68	59.8	43.8	30.8	6					no	17.2933
2018-07-11	699.113	M40	26	14	4													65.4	64.6	59.4	47.1	36.7	12.9				no
2018-07-11	699.113	M52	17	13	5													54.6	47	36.4	30.4	22.9	4.8				no
2018-07-11	699.113	M52	18	14	4													55.2	53.6	44.5	33.4	22.3	8.9			5.5	no
2018-07-11	699.113	M52	19																								no
2018-07-11	699.113	M52	20	13	4													54.2	49.2	40.3	26.9	16.1					no	17.9172
2018-07-11	699.113	M52	21	13	5													52.9	50.3	41.2	32.1	20.4	7.7				no
2018-07-11	699.113	M52	22	13	4													53.2	49.9	41	30.4	15.1					no	18.0414
2018-07-11	699.113	M52	23	14	4													59.2	56.6	50.8	41	31.2	13.8			7.2	no
2018-07-11	699.113	M52	24	13	5													57.4	53.5	44	34.1	21.6	2.9				no	18.0921
2018-07-11	699.113	M52	25																								no
2018-07-11	699.113	M52	26	17	1													57.5	54.4	50.8	48.1	43.4	31.2			17.3	no
2018-07-11	699.113	M52	27	16	2													55.8	54	52	48.8	38.8	28.4			16.6	no
2018-07-11	699.113	M52	28	14	3													53.9	51.2	44.2	34.9	24.6					no	17.8396
2018-07-11	699.113	M52	29	16	2													58	54	51.3	47.5	41.9	34.5			15.4	no
2018-07-11	699.113	M52	30	15	3													56.1	52.5	49.2	45.5	33.4	22.8			12.2	no	18.8321
2018-07-11	699.113	M40	1	13	5													66.8	65.3	56.7	46.3	35.3	25.5				no
2018-07-11	699.113	M40	2	13	4													66.5	58.5	44.7	30.1	16.6					no	17.7616
2018-07-11	699.113	M40	3	12	4													67	52.2	39.2	21						no	16.8195
2018-07-11	699.113	M40	4	13	5													68.2	62.7	49.5	37.2	24.5	10.4				no
2018-07-11	699.113	M40	5	13	4													67.4	54.8	40.9	30.4	12.9					no	17.6426
2018-07-11	699.113	M40	6	15	4													72.3	65.5	61.3	51.4	42	32.7	20.7		9.7	no
2018-07-11	699.113	M40	7	15	3													65	59.5	55.4	51.5	41.1	28.2			15.1	no
2018-07-11	699.113	M40	8	13	4												73.4	67.4	56	45.4	29.6						no
2018-07-11	699.113	M40	9	13	5													67.4	58.3	54.7	42.1	31.7	17.6				no
2018-07-11	699.113	M40	10	15	4													71.1	67.2	64.5	55.4	43.9	37.4	24.2		5.7	no
2018-07-11	699.113	M40	11	15	3													70.6	66	63.5	52	44	32			16	no
2018-07-11	699.113	M40	12	14	3													65.9	63.2	54.4	45.2	34				19	no
2018-07-11	699.113	M40	13	14	4													68.8	63	56.3	45.5	34.2	17.6				no	18.762
2018-07-11	699.113	M40	14	14	4													66.5	63	55.9	46.2	35.2	25.8				no	19.3177
2018-07-11	699.113	M40	15	14	4													65.8	61.6	59.5	45.6	35.2	24.4			12.4	no
2018-07-11	699.113	M40	16	14	4													66.5	64.1	53.9	41.3	33.1	15				no
2018-07-11	699.113	M40	28	11	5												61.6	48.4	35.1	21.4	3.1						no	16.1623
2018-07-11	699.113	M40	29	14	4													59.5	59.3	56.8	46.2	35.4	24				no
2018-07-11	699.113	M40	30	16	2													67.1	65	62	57.8	46.5	31.5				no
2018-07-11	699.113	M40	27	14	5													67.9	65.5	62.1	56.5	44	39.2	27.3		3.4	no
2018-07-13	717.921	M52	30	16	3													57.3	51.6	49	44.1	40	27.4	11.5			no
2018-07-13	717.921	M40	2	14	4													66.5	62.7	51.1	36	25.4	4.1				no
2018-07-13	717.921	M40	3	13	4													67.5	60.4	41.7	29.4	5.6					no	17.269
2018-07-13	717.921	M40	4	14	4													67.9	63.3	55.8	44	31.9	16.5			4.3	no
2018-07-13	717.921	M40	1	14	4													66.9	64.1	62.2	51.3	39.9	26.6			12.6	no
2018-07-13	717.921	M40	6	16	3													72.8	65.3	61.5	57	46.9	35	25.7		13.5	no
2018-07-13	717.921	M40	7	16	2													65	59.8	52.2	51.9	46.6	32.1			19	no
2018-07-13	717.921	M40	8	14	4													69.2	59.9	51	38.2		10.2				no
2018-07-13	717.921	M40	5	13	5													67.1	61.5	46.7	38.7	26.1	7.7				no
2018-07-13	717.921	M52	27	17	1													56.5	54.3	52.2	48.3	43.5	32.5			21.8	no
2018-07-13	717.921	M52	28	14	4													54.2	50.1	48.8	39.5	29.3	16.3				no
2018-07-13	717.921	M52	29	18	0													58.7	55.8	51.6	47.8	43	36.2			22	no
2018-07-13	717.921	M40	13	15	4													70	63.4	58.2	50.1	40.5	28.9	10.1			no
2018-07-13	717.921	M40	14	15	4													66.2	61.4	58.8	50.5	39.6	31.2	18.4		13.3	no
2018-07-13	717.921	M40	15	15	3													66.2	62.5	57.6	49.4	39.6	26			12.9	no
2018-07-13	717.921	M40	16	15	3													67.9	64.1	59.9	46.8	38.5	24.1			12.1	no
2018-07-13	717.921	M40	17	15	4													72	66.1	62.1	52.1	40.3	31.6	17.2		10.6	no
2018-07-13	717.921	M40	18	14	4													67	62.3	59.8	45.6	33.1	19.9				no
2018-07-13	717.921	M40	19	15	4													70.4	66.2	62.9	55.6	42.4	31.8	23.4		7.1	no
2018-07-13	717.921	M40	20	15	4													72	67.4	61.8	52.5	38.5	30.1	18.7			no
2018-07-13	717.921	M40	21	13	5													67.6	62.8	45	33.4	25	5.5				no	18.5906
2018-07-13	717.921	M40	22	13	4													59	56	45.5	35.7	12.4					no	17.6391
2018-07-13	717.921	M40	23	14	3													63.8	59	50.8	36.6	29.1					no	19.4466
2018-07-13	717.921	M40	24	16	3													68.7	64.6	59.6	54.9	47.2	35.2	19.6		18.7	no
2018-07-13	717.921	M40	25	13	5													67.1	63.8	50	37.5	21.4	1.1				no
2018-07-13	717.921	M40	26	15	3													65.9	64.2	60.1	49.3	40.6	29.9			9	no
2018-07-13	717.921	M40	27	15	4													68	65.6	64.2	61.4	49.9	43.1	32.8		16.2	no
2018-07-13	717.921	M40	28	12	5												66.2	56.8	43.1	29.7	19.2	1.2					no	17.0826
2018-07-13	717.921	M40	29	15	3													59.5	59.4	56.5	52.6	42.4	30.5			15.5	no
2018-07-13	717.921	M40	30	16	2													67.6	64.7	62.3	57	49.9	33.2			19.8	no
2018-07-13	717.921	M52	19																								no
2018-07-13	717.921	M52	20	14	4													54.3	51.5	46.2	36.6	27.2	12.6				no
2018-07-13	717.921	M52	21	14	4													55.6	51.2	48.1	38	30.2	19.5			7.3	no
2018-07-13	717.921	M52	22	14	5													52.4	51	47	38.2	29.1	15	8			no
2018-07-13	717.921	M52	23	15	3													59.8	57.7	53.9	48.5						no	19.9839
2018-07-13	717.921	M52	24	14	4													56.8	55.9	50.8	40.3	30.7	19.9				no	18.6317
2018-07-13	717.921	M52	25																								no
2018-07-13	717.921	M52	26	18	0													58.5	53.7	51	48.5	44	33.6			24	no
2018-07-13	717.921	M40	12	15	2													65.1	62.1	60.7	49.6	37.9				19	no
2018-07-13	717.921	M52	1	15	3													58.2	54.3	49.6	45.2	32	20.1			12	no
2018-07-13	717.921	M52	2	12	4													36	36	28	15.1						no
2018-07-13	717.921	M52	3	14	4													56.5	51.5	48.7	39.7	28	10			6.7	no
2018-07-13	717.921	M52	4	14	4													54.6	54.2	48.6	39.8	31.6	25.9				no	18.7663
2018-07-13	717.921	M52	5	16	2													59.4	55.3	52	38.4	42.4	31.5			17	no
2018-07-13	717.921	M52	6	15	4													60.2	56.1	54.7	50	41.5	31.4	17.8		18	no
2018-07-13	717.921	M52	7	15	2													54.9	53.7	52	46.3	34.5				15	no
2018-07-13	717.921	M52	8	16	3													56.5	56.9	53.4	48	40.6	33.5	20		12	no
2018-07-13	717.921	M52	9	15	3													57.4	51.5	50.2	46	36.5	26			11.4	no
2018-07-13	717.921	M40	9	14	4													68.1	61.2	60.5	49	40.4	29.7			11.4	no
2018-07-13	717.921	M40	10	15	4													70.9	66.9	64.8	62.3	51.6	42.3	30.7		17.7	no
2018-07-13	717.921	M40	11	16	2													70.7	66	62.5	56.3	47.5	32.7			17.5	no
2018-07-13	717.921	M52	13	16	2													59	56.4	53.7	49.2	38	27.7			18	no
2018-07-13	717.921	M52	14	13	4													57.8	50.5	39	28	12					no	17.9811
2018-07-13	717.921	M52	15	13	5													57.4	56.3	44.2	34.4	27	16				no
2018-07-13	717.921	M52	16	15	4													55.5	51.4	49.2	40.4	32	25	10.5			no
2018-07-13	717.921	M52	17	14	4													54.5	51.5	44.7	37.9	31.4	17			5.8	no
2018-07-13	717.921	M52	18	14	4													55.7	53.2	50.3	40.5	32.3	19.6			5	no
2018-07-13	717.921	M52	10	14	4													51.2	47.6	37.3	29.4	22.3					no
2018-07-13	717.921	M52	11	14	4													55	53.2	43.1	33.5	24.3	8.8				no
2018-07-13	717.921	M52	12	14	4													55.3	55	48.6	39.5	29	17.3				no
2018-07-16	756.005	M52	18	16	2														54.4	51.7	48	44	29.2			12	no
2018-07-16	756.005	M52	15	15	3														55.8	51.6	46	35	25.2			13.8	no
2018-07-16	756.005	M52	16	16	4														52	48.8	46.5	42.5	34.8	21.8		17.5	no
2018-07-16	756.005	M52	17	15	3														53.1	49.5	48.7	39.5	24.5			14.3	no
2018-07-16	756.005	M52	9	18	0														52.5	50.2	46.9	42.2	34.1			20.5	no
2018-07-16	756.005	M52	10	18	0														60.3							29	no
2018-07-16	756.005	M52	11	15	3														53	48	44	34.3	23.2			13.5	no
2018-07-16	756.005	M52	12	15	3														53.7	50.8		36.8	25.3			15	no
2018-07-16	756.005	M52	13	17	1														55.5	53	49.2	42	34.2			26.3	no
2018-07-16	756.005	M52	14	14	4														52.6	48.6	39.9	27	12			5.5	no
2018-07-16	756.005	M52	1	18	0														53.5	50	46.3	39.8	28.8			25.4	no
2018-07-16	756.005	M52	2	14	4														46.1	37.8	30.5	23.4	6.4			9.5	no
2018-07-16	756.005	M52	3	16	2														53.6	50.1	47.7	38.3	22.8			15.7	no
2018-07-16	756.005	M52	4	16	3														53.5	49.9	46.2	42	33.8	23.8		18	no
2018-07-16	756.005	M52	5	18	0														54.6	52.5	48.3	44.7	34.8			27	no
2018-07-16	756.005	M52	6	18	1														54.7	54.4	49.5	45.6	40.8	23.4		21	no
2018-07-16	756.005	M52	7	17	0														53.4	50.7	47.1	38.6				25.7	no
2018-07-16	756.005	M52	8	18	1														55	54	48.7	43.8	40.5	27		20.5	no
2018-07-16	756.005	M40	19	17	2														66.2	62.7	55.9	49	45.3	34.4		24.2	no
2018-07-16	756.005	M40	20	16	3														67.1	61.8	60.4	48.2	40.3	29.1		16.1	no
2018-07-16	756.005	M40	21	15	4														63.5	57.4	46.7	38	26.5	11.1			no
2018-07-16	756.005	M40	22	15	4														56.1	52.9	45.8	36.8	25.1	16.1		5.7	no
2018-07-16	756.005	M40	23	15	3														58.8	57.4	49.9	38.4	22.6				no
2018-07-16	756.005	M40	24	19	0														64.1	59.4	54.7	50.9	41.6	27.3		28.2	no
2018-07-16	756.005	M40	25	15	3														63.9	58.2	49.1	38.6	27.9			11.5	no
2018-07-16	756.005	M40	26	18	0														64.8	60.4	54.9	49.6	42.6			22.3	no
2018-07-16	756.005	M40	27	17	2														66	63.6	63.7	56.8	52.1	40.5		22.8	no
2018-07-16	756.005	M40	28	13	5													64.1	57.9	45.5	32.4	23	7.1				no
2018-07-16	756.005	M52	19																								no
2018-07-16	756.005	M52	20	16	2														49.7	47.8	43.2	37	25.4			15	no
2018-07-16	756.005	M52	21	16	2														51.5	49.5	45.5	38.4	27.3			18.5	no
2018-07-16	756.005	M52	22	16	2														51.3	47	46	36.4	22.5			17	no	19.5
2018-07-16	756.005	M52	23	18	0														57.6	53.8	49	45.2	31			25	no
2018-07-16	756.005	M52	24	16	3														55.3	51.8	48.4	39	31.5	23		11	no
2018-07-16	756.005	M52	25																								no
2018-07-16	756.005	M52	26	18	0														54	50.2	48	43	34			24.3	no
2018-07-16	756.005	M52	27	18	0														54	51.8	48.6	43.8	34.5			27.8	no
2018-07-16	756.005	M52	28	17	1														50.3	49.2	44.9	38.1	25.7			27.5	no
2018-07-16	756.005	M52	29	19	0														55.6	51.3	48.5	42	37			24	no
2018-07-16	756.005	M52	30	18	0														51.2	47.9	44.6	38.8	29.35			21	no
2018-07-16	756.005	M40	1	16	2														64.5	62.5	57.9	50.7	37.3			20.8	no
2018-07-16	756.005	M40	2	15	3														62.5	58.4	49.7	36.7	25			13.3	no
2018-07-16	756.005	M40	3	14	5														63.2	60.2	45.5	34.4	19.7	1.7			no
2018-07-16	756.005	M40	4	15	3														63.5	57.1	54.1	43.3	28.1			17.5	no
2018-07-16	756.005	M40	5	14	4														64.1	59.6	51.1	37.5	26.1			3.1	no
2018-07-16	756.005	M40	6	17	2														65.2	60.4	57	52.1	42.8	35.1		21.2	no
2018-07-16	756.005	M40	7	18	0														59.7	56	51.2	46.5	35.9			25.4	no
2018-07-16	756.005	M40	8	16	2														59.8	55.1	48.7		27.4			9.6	no
2018-07-16	756.005	M40	9	16	2														60.7	61.7	56.9	49.4	39.5			18.9	no
2018-07-16	756.005	M40	10	17	2														67.2	65.3	61.3	56.2	50.2	37.8		24.1	no
2018-07-16	756.005	M40	11	17	1														65.7	61.9	56.4	50.6	39.9			22.5	no
2018-07-16	756.005	M40	12	16	1														61.9	60	55.5	46.9				25.4	no
2018-07-16	756.005	M40	13	17	2														63	58.9	53.5	48.5	37	24.2		16.6	no
2018-07-16	756.005	M40	14	16	3														61.6	59.5	55.1	49.1	37.2	27.9		18.9	no
2018-07-16	756.005	M40	15	18	0														62.1	57.4	52.3	45.9	35.6			23.1	no
2018-07-16	756.005	M40	16	16	2														64.1	59.9	53	47.6	33			20.8	no
2018-07-16	756.005	M40	17	17	2														65.9	62.4	57.2	51.5	42.8	25.3		18.1	no
2018-07-16	756.005	M40	18	16	2														62.1	60.3	53.6	45.1	31.6			17.5	no
2018-07-16	756.005	M40	30	18	0														64.4	61.8	56.8	51.4	39.4			27.5	no
2018-07-16	756.005	M40	29	18	0														59.2	56.5	52.5	48.1	40.2			25	no
2018-07-18	778.813	M40	30	18	0															61.2	56.5	52	38.8			29	no
2018-07-18	778.813	M52	1	18	0															49.8	45.8	39.4	28.1			27.5	no
2018-07-18	778.813	M40	29	18	0														62	55.8	53.1	48	39.9			28.5	no
2018-07-18	778.813	M52	4	18	1															50.4	45.3	42.8	39.2	28.1		20.8	no
2018-07-18	778.813	M52	5	18	0															51.8	48.9	44.7	35.2			29.4	no
2018-07-18	778.813	M52	2	14	4															44.3	32.8	25.1	6.5			10.6	no
2018-07-18	778.813	M52	3	17	1															50.2	47.5	41.3	28.3			23	no
2018-07-18	778.813	M52	8	19	0															53.5	48.9	44.4	39.3	27		22.1	no
2018-07-18	778.813	M52	9	18	0															50.4	47	42.6	33.7			24.5	no
2018-07-18	778.813	M52	6	19	0															54.2	50.1	46.1	40	26.2		27.1	no
2018-07-18	778.813	M52	7	17	0															51.6	47.3	40.1				29.7	no
2018-07-18	778.813	M52	12	17	1															50.8	46.3	41.1	30.4			22.7	no
2018-07-18	778.813	M52	13	18	0															52.4	49.2	42.7	32.8			26.8	no
2018-07-18	778.813	M52	14	15	3															48.5	44.2	35	18.5			13	no
2018-07-18	778.813	M52	15	16	2															50.7	47.5	41	31			19.4	no
2018-07-18	778.813	M52	16	18	1															49.1	46.2	43.6	38.6			20.5	no
2018-07-18	778.813	M52	17	16	2															51.1	49.2	45.4	31.3			22.7	no
2018-07-18	778.813	M52	18	18	0															51.3	48.5	44.2	33.7			26.2	no
2018-07-18	778.813	M52	19																								no
2018-07-18	778.813	M52	20	18	0															47.7	43.7	39	29.6			21.1	no
2018-07-18	778.813	M52	21	18	0															45.8	45.7	42.2	32.7			26.3	no
2018-07-18	778.813	M52	22	18	0															47.4	45.8	39.8	26.9			23.9	no
2018-07-18	778.813	M52	23	18	0															53.8	49	44.6	32.5			28.4	no
2018-07-18	778.813	M52	24	17	2															51.8	47.9	44.4	38.5			14.6	no	19.2222
2018-07-18	778.813	M52	25																								no
2018-07-18	778.813	M52	26	18	0															50.3	48.2	43.4	33.2			29	no
2018-07-18	778.813	M52	27	18	0															52.4	48.3	43.6	34.3			29.5	no
2018-07-18	778.813	M52	28	18	0															49	44.4	40	28.4			18	no
2018-07-18	778.813	M52	29	18	0															51.8	48	42.6	36.2			27.5	yes
2018-07-18	778.813	M52	30	18	0															48.1	45	38	30			25	yes
2018-07-18	778.813	M40	20	17	2															61.6	59.6	51.1	46.2	34.1		21.5	no
2018-07-18	778.813	M40	21	16	3															56.6	52.4	45.7	36.1	17.3		10.1	no
2018-07-18	778.813	M40	22	16	3															53	48.8	42.9	33.9	21.5		12.5	no
2018-07-18	778.813	M40	23	16	2															56.6	50.9	47.9	30.7			14.2	no
2018-07-18	778.813	M40	24	19	0															59.6	54.6	51.1	41.6	27.4		31.5	no
2018-07-18	778.813	M40	25	16	2															57.7	53.6	45.2	35.2			18.5	no
2018-07-18	778.813	M40	26	18	0															59.8	54.7	48.5	39.5			25.4	no
2018-07-18	778.813	M40	27	19	0															63.8	61.8	57.5	54.4	47.6		32.5	no
2018-07-18	778.813	M40	28	14	4															54.5	40	31	16.3			9	no
2018-07-18	778.813	M40	2	16	2															58.6	52	46.6	32.2			18	no
2018-07-18	778.813	M40	3	15	4															58.3	52.6	41.5	32.2	23.6			no
2018-07-18	778.813	M40	4	17	1															58.3	52	47.2	33.5			24.8	no
2018-07-18	778.813	M40	5	15	3															59	57.2	45	32.6			10.8	no
2018-07-18	778.813	M40	6	19	0															61.5	57.8	51.5	45.7	37.1		26.4	no
2018-07-18	778.813	M40	7	18	0															55.4	52.1	46.3	36.2			26.7	no
2018-07-18	778.813	M40	8	17	1															54.4	46.9		32			18.1	no
2018-07-18	778.813	M40	9	17	1															61.4	57.3	52.5	44.5			26.5	no
2018-07-18	778.813	M40	10	19	0															64.8	61.2	55.5	51.8	41.3		30	no
2018-07-18	778.813	M40	11	18	0															63	54.9	51.9	40			25.6	no
2018-07-18	778.813	M52	10	16	3																	37.6	29.5	15.2		11.6	no
2018-07-18	778.813	M52	11	17	1															48.3	44.4	39.8	29.8			21.4	no
2018-07-18	778.813	M40	1	18	0															61	57.8	52.4	43.4			27.5	no
2018-07-18	778.813	M40	15	18	0															57.4	51.5	46.1	34.9			25.6	no
2018-07-18	778.813	M40	16	18	0															59.4	53.3	49.1	38			25.6	no
2018-07-18	778.813	M40	17	18	1															62.1	57.4	51.5	46.6	33.5		25.2	no
2018-07-18	778.813	M40	18	18	0															59.7	53.8	48.3	38.6			24.8	no
2018-07-18	778.813	M40	19	18	1															62.2	56.1	49.3	46.5	37.6		27.5	no
2018-07-18	778.813	M40	12	17	0															59.3	55	45.8				31	no
2018-07-18	778.813	M40	13	18	1															58.5	52.5	47.7	40.4	28.5		24.5	no
2018-07-18	778.813	M40	14	18	1															59	55.5	49.1	45.4	32		25.2	no
2018-07-20	804.15	M40	15	18	0																51	46.3	35			28	yes
2018-07-20	804.15	M40	19	19	0																55.9	50.1	46.7	37.7		30	no
2018-07-20	804.15	M40	16	18	0																52.5	49.1	37.4			27.4	no
2018-07-20	804.15	M40	17	19	0																57	51.6	46	33.4		27.4	no
2018-07-20	804.15	M40	18	18	0																53.6	49	38.2			28.7	no
2018-07-20	804.15	M40	10	19	0																61.3	55.6	52.4	41.1		31.8	no
2018-07-20	804.15	M40	11	18	0																56.1	50.7	41.4			28.4	no
2018-07-20	804.15	M40	12	17	0																54.7	46.6				34	no
2018-07-20	804.15	M40	13	19	0																52.7	46.9	40.1	30.2		29.4	no
2018-07-20	804.15	M40	14	19	0																55.3	49	44.2	34		29	no
2018-07-20	804.15	M40	1	18	0																51.9	42.7	43			31.6	no
2018-07-20	804.15	M40	2	18	0																52	47	39.3			27	no
2018-07-20	804.15	M40	3	16	3																53.5	48.3	40.1	32.6		16.5	no
2018-07-20	804.15	M40	4	18	0																52.4	46.2	34.9			27.1	no
2018-07-20	804.15	M40	5	17	1																57.2	51.6	45.5			17	no
2018-07-20	804.15	M40	6	19	0																57.9	51.4	39.6	36.8		28.3	no
2018-07-20	804.15	M40	7	18	0																52.2	46.1	36.5			29.3	yes
2018-07-20	804.15	M40	8	18	0																47.1		34.6			24.6	no
2018-07-20	804.15	M40	9	18	0																56.4	52.3	46.1			29.1	no
2018-07-20	804.15	M52	20	18	0																43.8	39.4	32.5			24.4	no
2018-07-20	804.15	M52	21	18	0																46	41.2	32.6			30	no
2018-07-20	804.15	M52	22	18	0																45.5	39.7	26.6			26	no
2018-07-20	804.15	M52	23	18	0																49.5	45	33			31	no
2018-07-20	804.15	M52	24	19	0																48.2	44.5	40.7	39.4		26.4	no
2018-07-20	804.15	M52	25																								no
2018-07-20	804.15	M52	26	18	0																48.1	43.5	33.4			29.5	yes
2018-07-20	804.15	M52	27	18	0																48.1	44.4	34.4			31.2	yes
2018-07-20	804.15	M52	28	18	0																45	39.4	28.5			20.8	no
2018-07-20	804.15	M52	29	18	0																48.2	42.1	33.7			29.5	yes
2018-07-20	804.15	M40	20	19	0																59.6	51	46.7	37.1		21	no
2018-07-20	804.15	M40	21	19	0																52	48	43	31.5		23.5	no
2018-07-20	804.15	M40	22	18	1																49	43.1	38.1	27.8		21.5	no
2018-07-20	804.15	M40	23	18	0																51	47.6	37.8			22	no
2018-07-20	804.15	M40	24	19	0																54.8	51.3	42	27.8		32.8	yes
2018-07-20	804.15	M40	25	18	0																52.5	48.8	41.3			26.7	no
2018-07-20	804.15	M40	26	18	0																48.3	40.7		27.5			no
2018-07-20	804.15	M40	27	20	0																62.6	57	54.3	47.7	6	32	no
2018-07-20	804.15	M40	28	14	4															57.8	45.8	47	28.5			15	no
2018-07-20	804.15	M40	29	18	0																53.2	48	40.3			31.5	no
2018-07-20	804.15	M40	30	18	0																57	51.4	39.2			31	yes
2018-07-20	804.15	M52	1	18	0																46.6	39.6	29			30.5	yes
2018-07-20	804.15	M52	2	16	2															43.4	40.2	32.1	14.5			18	no
2018-07-20	804.15	M52	3	18	0																48	41.6	29			25.8	no
2018-07-20	804.15	M52	4	19	0																45.5	42.4	37.6	28.5		23.8	no
2018-07-20	804.15	M52	5	18	0																48.9	44.5	35.4			31.9	yes
2018-07-20	804.15	M52	6	19	0																49.8	46	40.4	25.5		29.3	no
2018-07-20	804.15	M52	7	17	0																46.7	39.9				30.1	no
2018-07-20	804.15	M52	8	14	0																48.8	44.2	39.3	27.1		23.2	no
2018-07-20	804.15	M52	9	18	0																47.2	42	33.9			26.7	no
2018-07-20	804.15	M52	10	19	0																41.3	38.4	34.1	21.5		19	no
2018-07-20	804.15	M52	11	18	0																44.9	40.4	31.2			24.9	no
2018-07-20	804.15	M52	12	18	0																46.4	41.4	30.9			26.5	no
2018-07-20	804.15	M52	13	18	0																49.2	42.9	32.6			27	yes
2018-07-20	804.15	M52	14	17	1																45			25.7		25.3	no
2018-07-20	804.15	M52	15	18	0																47.2	44	35.8			28	no
2018-07-20	804.15	M52	16	19	0																46.3	44.5	38.6	28.4		23.5	no
2018-07-20	804.15	M52	17	10	0																49.6	45.8	33.2			27.5	no
2018-07-20	804.15	M52	18	18	0																48	44.4	33.6			31.1	no
2018-07-20	804.15	M52	19																								no
2018-07-20	804.15	M52	30	18	0																43.9	40.3	29			27.8	yes
2018-07-23	833.567	M52	30	18	0																	39.5	29			28	yes
2018-07-23	833.567	M40	1	18	0																	51.8	41.5	41.4		36	yes
2018-07-23	833.567	M40	2	18	0																	46.2	38.6			31.3	no
2018-07-23	833.567	M40	4	18	0																	46.6	34			32	no
2018-07-23	833.567	M40	5	18	0																	52	43.5			23	no
2018-07-23	833.567	M40	6	19	0																	51.6	45.2	37		31	yes
2018-07-23	833.567	M40	3	19	0																	48.3	42.8	35.8		21	no
2018-07-23	833.567	M40	8	18	0																		34.6			26	no
2018-07-23	833.567	M40	9	18	0																	53.3	46.6			33.4	no
2018-07-23	833.567	M40	10	19	0																	56.4	52.2			35.4	yes
2018-07-23	833.567	M40	7	18	0																	46.6	35.8			31.6	yes
2018-07-23	833.567	M40	12	17	0																	46.7				38.5	yes
2018-07-23	833.567	M40	13	19	0																	48.4	40.5	30.7		32	yes
2018-07-23	833.567	M40	14	19	0																	48.6	44.3	34.2		38.8	yes
2018-07-23	833.567	M40	15	18	0																	46.2	34.2			29.8	yes
2018-07-23	833.567	M40	16	18	0																	48.7	37.5			31.5	yes
2018-07-23	833.567	M40	17	19	0																	51	46	33.7		30.8	yes
2018-07-23	833.567	M40	18	18	0																	49	38.4			31.2	no
2018-07-23	833.567	M40	19	19	0																	50	46.5	37		39.5	yes
2018-07-23	833.567	M40	20	19	0																	50.6	47.6	38.5		32.8	no
2018-07-23	833.567	M40	21	19	0																	48.9	42	30.6		21	no
2018-07-23	833.567	M40	22	19	0																	42.1	37.8	29		23.5	no
2018-07-23	833.567	M40	23	18	0																	48.5	36.7			25.8	no
2018-07-23	833.567	M40	24	18	0																	49	39.8			31	yes
2018-07-23	833.567	M40	25	18	0																	48	40			30.5	no
2018-07-23	833.567	M40	26	19	0																	50.4	41.7	27.2		32.2	yes
2018-07-23	833.567	M40	27	20	0																	55	54.9	47	5.8	37.8	yes
2018-07-23	833.567	M40	28	16	0																	43.7	27.7			19.5	no
2018-07-23	833.567	M40	29	18	0																	48.7	39.7			35	yes
2018-07-23	833.567	M40	30	18	0																	50.3	39.2			34.2	yes
2018-07-23	833.567	M52	20	18	2																	39	29.3	32.9		29.8	no
2018-07-23	833.567	M52	21	18	0																	41.3	32.1			33.7	yes
2018-07-23	833.567	M52	22	18	0																	39.7	26.3			29.7	yes
2018-07-23	833.567	M52	23	18	0																	45.2	31.9			33.6	yes
2018-07-23	833.567	M52	24	19	0																	44.5	40			27.2	yes
2018-07-23	833.567	M52	25		0																						no
2018-07-23	833.567	M52	26	18	0																	43	32.4			29	yes
2018-07-23	833.567	M52	27	18	0																	43.5	37			31.5	yes
2018-07-23	833.567	M52	28	18	0																	39.8	29				yes
2018-07-23	833.567	M52	29	18	0																	43	36			30.5	yes
2018-07-23	833.567	M52	3	20	0																	41.8	28.5			30.5	no
2018-07-23	833.567	M52	4	19	0																	42.2	37.7	27.7		25.7	no
2018-07-23	833.567	M52	5	18	0																	45	34.6			34	yes
2018-07-23	833.567	M52	6	19	0																	45.8	40.5	25.7		30.3	yes
2018-07-23	833.567	M52	7	17	0																	40				33.5	yes
2018-07-23	833.567	M52	8	19	0																	44	39	27		24.8	no
2018-07-23	833.567	M52	9	18	0																	42.2	33.7			30	no
2018-07-23	833.567	M52	10	19	0																	38.4	33.9	29.2		22.3	no
2018-07-23	833.567	M52	11	18	0																	41	30.5			29.5	no
2018-07-23	833.567	M52	12	18	0																	41.1	30.2			27.8	no
2018-07-23	833.567	M40	11	18	0																	56.4	40.2			26.5	yes
2018-07-23	833.567	M52	1	18	0																	39.8	28.5			32.5	yes
2018-07-23	833.567	M52	2	17	0																	36	19			21.5	no
2018-07-23	833.567	M52	16	19	0																	43.4	39.4	28.4		25.8	no
2018-07-23	833.567	M52	17	18	0																	44.6	32.9			32.2	no
2018-07-23	833.567	M52	18	18	0																	43.8	33.1			34.8	yes
2018-07-23	833.567	M52	19		0																						no
2018-07-23	833.567	M52	15	18	0																	43.8	35.8			32	no
2018-07-23	833.567	M52	13	18	0																	41.7	32			30	yes
2018-07-23	833.567	M52	14	18	0																	39.7	27.2			29.8	no
2018-07-25	863.163	M52	16	18	0																						yes
2018-07-25	863.163	M52	15	18	0																						yes
2018-07-25	863.163	M52	20	18	0																	39	29.4				yes
2018-07-25	863.163	M52	17	18	0																						yes
2018-07-25	863.163	M52	18	18	0																						yes
2018-07-25	863.163	M52	19	18	0																						no
2018-07-25	863.163	M52	11	18	0																						yes
2018-07-25	863.163	M52	12	18	0																						yes
2018-07-25	863.163	M52	13	18	0																						yes
2018-07-25	863.163	M52	14	18	0																						yes
2018-07-25	863.163	M52	1	18	0																						yes
2018-07-25	863.163	M52	2	18	0																						no
2018-07-25	863.163	M52	3	18	0																						yes
2018-07-25	863.163	M52	4	18	0																						yes
2018-07-25	863.163	M52	5	18	0																						yes
2018-07-25	863.163	M52	6	18	0																						yes
2018-07-25	863.163	M52	7	18	0																						yes
2018-07-25	863.163	M52	8	18	0																						no
2018-07-25	863.163	M52	9	18	0																						yes
2018-07-25	863.163	M52	10	18	0																						yes
2018-07-25	863.163	M40	21	19	0																						no
2018-07-25	863.163	M40	22	19	0																						no
2018-07-25	863.163	M40	23	18	0																						no
2018-07-25	863.163	M40	24	19	0																						no
2018-07-25	863.163	M40	25	18	0																						yes
2018-07-25	863.163	M40	26	18	0																						yes
2018-07-25	863.163	M40	27	19	0																						yes
2018-07-25	863.163	M40	28	18	0																						no
2018-07-25	863.163	M40	29	18	0																						yes
2018-07-25	863.163	M40	30	18	0																						yes
2018-07-25	863.163	M52	21	18	0																						yes
2018-07-25	863.163	M52	22	18	0																						yes
2018-07-25	863.163	M52	23	18	0																						yes
2018-07-25	863.163	M52	24	18	0																						yes
2018-07-25	863.163	M52	25	18	0																						no
2018-07-25	863.163	M52	26	18	0																						yes
2018-07-25	863.163	M52	27	18	0																						yes
2018-07-25	863.163	M52	28	18	0																						yes
2018-07-25	863.163	M52	29	18	0																						yes
2018-07-25	863.163	M52	30	18	0																						yes
2018-07-25	863.163	M40	1	18	0																						yes
2018-07-25	863.163	M40	2	18	0																						yes
2018-07-25	863.163	M40	3	19	0																						no
2018-07-25	863.163	M40	4	18	0																						yes
2018-07-25	863.163	M40	5	18	0																						no
2018-07-25	863.163	M40	6	19	0																						yes
2018-07-25	863.163	M40	7	18	0																						yes
2018-07-25	863.163	M40	8	18	0																						yes
2018-07-25	863.163	M40	9	18	0																						yes
2018-07-25	863.163	M40	10	19	0																						yes
2018-07-25	863.163	M40	11	18	0																						yes
2018-07-25	863.163	M40	12	17	0																						yes
2018-07-25	863.163	M40	13	19	0																						yes
2018-07-25	863.163	M40	14	19	0																						yes
2018-07-25	863.163	M40	15	18	0																						yes
2018-07-25	863.163	M40	16	18	0																						no
2018-07-25	863.163	M40	17	19	0																						yes
2018-07-25	863.163	M40	18	18	0																						yes
2018-07-25	863.163	M40	19	19	0																						yes
2018-07-25	863.163	M40	20	19	0																						yes
