# Supplementary material for: Two maize cultivars of contrasting leaf size show different leaf elongation rates with identical patterns of extension dynamics and coordination
Source: AoB Plants. 2021 Jan 4;13(1):plaa072. doi: 10.1093/aobpla/plaa072 (PMC7877697; doi:10.1093/aobpla/plaa072)
Supplement: plaa072_suppl_Supplementary_Data_2 [file plaa072_suppl_supplementary_data_2.xlsx]

## Sheet: Readme
sheet meteo and thermal time :
T2m	air temperature (°C) measured at 2m above soil level
Rg	global radiation (J. cm-2)
PAR	Photosynthetically active radiation (J. cm-2)
Rain	rain (mm)
Tsoil	soil temperature at 3 cm depth
Tapex	estimated apex temperature
	Tapex is Tsoil until 13 june and later Tapex is T2m
TT	thermal time based on Tapex
T2m; Rg, PAR, Rain provided by INRAE meteorological station 78515002
sheet Irrigation and water budget
RFUi	available soil water storage (mm) at the beginning of the period
ETM	estimated evapotranspiration (ETM= Kc*ETP)
Rain	precipitations (mm)
Irr	drip irrigation (mm)

## Sheet: Meteo and thermal_time
time	T2m	Rg	PAR	Rain	Tsoil	Tapex	TTapex	TT
2018-04-26 11:00:00	13.5	256	128	0	12.6525	12.6525	0.110521	0.110521
2018-04-26 12:00:00	14.6	306	156	0.5	15.9025	15.9025	0.245938	0.356458
2018-04-26 13:00:00	13.3	166	82	0	17.14	17.14	0.2975	0.653958
2018-04-26 14:00:00	14.6	156	78	0	18.575	18.575	0.357292	1.01125
2018-04-26 15:00:00	13.5	158	78	0	19.6275	19.6275	0.401146	1.4124
2018-04-26 16:00:00	13.9	92	46	0	19.8175	19.8175	0.409062	1.82146
2018-04-26 17:00:00	12.3	52	26	0	19.04	19.04	0.376667	2.19812
2018-04-26 18:00:00	11.8	10	4	0	18.8375	18.8375	0.368229	2.56635
2018-04-26 19:00:00	10.8	0	0	0	18.0375	18.0375	0.334896	2.90125
2018-04-26 20:00:00	9.6	0	0	0	16.835	16.835	0.284792	3.18604
2018-04-26 21:00:00	8.6	0	0	0	15.745	15.745	0.239375	3.42542
2018-04-26 22:00:00	7.5	0	0	0	14.685	14.685	0.195208	3.62062
2018-04-26 23:00:00	7.6	0	0	0	13.7875	13.7875	0.157812	3.77844
2018-04-27	6.2	0	0	0	12.9075	12.9075	0.121146	3.89958
2018-04-27 01:00:00	5.8	0	0	0	12.0575	12.0575	0.0857292	3.98531
2018-04-27 02:00:00	6.5	0	0	0	11.375	11.375	0.0572917	4.0426
2018-04-27 03:00:00	5.3	0	0	0	10.91	10.91	0.0379167	4.08052
2018-04-27 04:00:00	5.8	0	2	0	10.4975	10.4975	0.0207292	4.10125
2018-04-27 05:00:00	7.1	28	12	0	9.9975	9.9975	0	4.10125
2018-04-27 06:00:00	10.5	80	40	0	9.5175	9.5175	0	4.10125
2018-04-27 07:00:00	12.4	136	68	0	9.18	9.18	0	4.10125
2018-04-27 08:00:00	14.3	196	98	0	9.075	9.075	0	4.10125
2018-04-27 09:00:00	15.8	264	132	0	10.15	10.15	0.00625	4.1075
2018-04-27 10:00:00	16.9	292	150	0	12.025	12.025	0.084375	4.19187
2018-04-27 11:00:00	17.6	296	150	0	14.11	14.11	0.17125	4.36312
2018-04-27 12:00:00	18.4	278	142	0	16.4275	16.4275	0.267812	4.63094
2018-04-27 13:00:00	16.9	174	88	0	18.455	18.455	0.352292	4.98323
2018-04-27 14:00:00	17	110	52	0	19.845	19.845	0.410208	5.39344
2018-04-27 15:00:00	17.1	100	50	0	20.555	20.555	0.439792	5.83323
2018-04-27 16:00:00	16.3	84	42	0	20.1925	20.1925	0.424687	6.25792
2018-04-27 17:00:00	14.6	20	10	0	19.3475	19.3475	0.389479	6.6474
2018-04-27 18:00:00	13.8	8	4	0	18.715	18.715	0.363125	7.01052
2018-04-27 19:00:00	13.4	0	0	0	17.9725	17.9725	0.332188	7.34271
2018-04-27 20:00:00	12.9	0	0	0	16.785	16.785	0.282708	7.62542
2018-04-27 21:00:00	12.3	0	0	0	15.88	15.88	0.245	7.87042
2018-04-27 22:00:00	11.3	0	0	0	15.26	15.26	0.219167	8.08958
2018-04-27 23:00:00	11.1	0	0	0	14.8	14.8	0.2	8.28958
2018-04-28	10.7	0	0	0	14.395	14.395	0.183125	8.47271
2018-04-28 01:00:00	10.6	0	0	0	14.1025	14.1025	0.170937	8.64365
2018-04-28 02:00:00	10.4	0	0	0	13.7625	13.7625	0.156771	8.80042
2018-04-28 03:00:00	10.1	0	0	0	13.4125	13.4125	0.142187	8.9426
2018-04-28 04:00:00	10	0	0	0	13.04	13.04	0.126667	9.06927
2018-04-28 05:00:00	10.1	14	8	0	12.7375	12.7375	0.114063	9.18333
2018-04-28 06:00:00	10.7	38	18	0	12.6275	12.6275	0.109479	9.29281
2018-04-28 07:00:00	12	96	48	0	12.5475	12.5475	0.106146	9.39896
2018-04-28 08:00:00	12.1	128	64	0	12.5225	12.5225	0.105104	9.50406
2018-04-28 09:00:00	13.1	164	82	0	12.7725	12.7725	0.115521	9.61958
2018-04-28 10:00:00	13.6	152	78	0	13.565	13.565	0.148542	9.76812
2018-04-28 11:00:00	13.6	136	70	0	14.965	14.965	0.206875	9.975
2018-04-28 12:00:00	13.7	152	80	0	15.65	15.65	0.235417	10.2104
2018-04-28 13:00:00	14.2	184	92	0	16.765	16.765	0.281875	10.4923
2018-04-28 14:00:00	15.1	138	70	0	17.235	17.235	0.301458	10.7937
2018-04-28 15:00:00	14	64	30	0	17.9625	17.9625	0.331771	11.1255
2018-04-28 16:00:00	14.1	88	44	0	18.9225	18.9225	0.371771	11.4973
2018-04-28 17:00:00	13.4	32	16	0	19.1825	19.1825	0.382604	11.8799
2018-04-28 18:00:00	12.1	16	8	0	18.5975	18.5975	0.358229	12.2381
2018-04-28 19:00:00	11.2	0	0	0	18.27	18.27	0.344583	12.5827
2018-04-28 20:00:00	9.4	0	0	0	17.425	17.425	0.309375	12.8921
2018-04-28 21:00:00	8.3	0	0	0	16.405	16.405	0.266875	13.159
2018-04-28 22:00:00	9.5	0	0	0	15.0825	15.0825	0.211771	13.3707
2018-04-28 23:00:00	8.7	0	0	0.5	14.1325	14.1325	0.172188	13.5429
2018-04-29	8.9	0	0	0.5	13.1625	13.1625	0.131771	13.6747
2018-04-29 01:00:00	8.6	0	0	0.5	12.77	12.77	0.115417	13.7901
2018-04-29 02:00:00	8.7	0	0	0	12.805	12.805	0.116875	13.907
2018-04-29 03:00:00	8.8	0	0	0.5	12.595	12.595	0.108125	14.0151
2018-04-29 04:00:00	9	0	0	0	12.415	12.415	0.100625	14.1157
2018-04-29 05:00:00	9	4	2	0	12.2175	12.2175	0.0923958	14.2081
2018-04-29 06:00:00	9.1	12	6	0	12.0225	12.0225	0.0842708	14.2924
2018-04-29 07:00:00	9.9	48	28	0	11.9	11.9	0.0791667	14.3716
2018-04-29 08:00:00	10.3	80	44	0	11.86	11.86	0.0775	14.4491
2018-04-29 09:00:00	10.4	36	20	0	11.8375	11.8375	0.0765625	14.5256
2018-04-29 10:00:00	10.7	56	30	0.5	12.0775	12.0775	0.0865625	14.6122
2018-04-29 11:00:00	10.7	34	22	0	12.695	12.695	0.112292	14.7245
2018-04-29 12:00:00	10.8	34	18	0	12.6675	12.6675	0.111146	14.8356
2018-04-29 13:00:00	11	36	22	0	12.8575	12.8575	0.119063	14.9547
2018-04-29 14:00:00	11.2	22	12	0	12.9325	12.9325	0.122187	15.0769
2018-04-29 15:00:00	10.8	16	10	0	13.0175	13.0175	0.125729	15.2026
2018-04-29 16:00:00	10.5	12	6	0	13.2175	13.2175	0.134062	15.3367
2018-04-29 17:00:00	10	4	2	1.5	13.0475	13.0475	0.126979	15.4636
2018-04-29 18:00:00	9.9	0	2	0.5	12.85	12.85	0.11875	15.5824
2018-04-29 19:00:00	9.7	0	0	0.5	12.655	12.655	0.110625	15.693
2018-04-29 20:00:00	9.5	0	0	0	12.3125	12.3125	0.0963542	15.7894
2018-04-29 21:00:00	9.4	0	0	0.5	11.985	11.985	0.0827083	15.8721
2018-04-29 22:00:00	9.2	0	0	1	11.78	11.78	0.0741667	15.9462
2018-04-29 23:00:00	9	0	0	0.5	11.665	11.665	0.069375	16.0156
2018-04-30	8.6	0	0	1.5	11.55	11.55	0.0645833	16.0802
2018-04-30 01:00:00	8.4	0	0	0.5	11.4025	11.4025	0.0584375	16.1386
2018-04-30 02:00:00	8.2	0	0	0	11.2625	11.2625	0.0526042	16.1912
2018-04-30 03:00:00	7.9	0	0	0.5	11.0225	11.0225	0.0426042	16.2339
2018-04-30 04:00:00	6.7	2	0	0.5	10.805	10.805	0.0335417	16.2674
2018-04-30 05:00:00	5	10	4	0	10.6125	10.6125	0.0255208	16.2929
2018-04-30 06:00:00	3.6	18	10	0.5	10.4025	10.4025	0.0167708	16.3097
2018-04-30 07:00:00	4	22	12	1	10.035	10.035	0.00145833	16.3111
2018-04-30 08:00:00	4.4	28	16	1	9.3975	9.3975	0	16.3111
2018-04-30 09:00:00	4.8	24	14	0.5	8.6175	8.6175	0	16.3111
2018-04-30 10:00:00	4.8	28	16	0.5	7.8825	7.8825	0	16.3111
2018-04-30 11:00:00	4.7	30	18	1.5	7.605	7.605	0	16.3111
2018-04-30 12:00:00	4.5	28	16	1	7.5825	7.5825	0	16.3111
2018-04-30 13:00:00	4.7	30	18	1	7.665	7.665	0	16.3111
2018-04-30 14:00:00	4.9	34	18	0.5	7.6625	7.6625	0	16.3111
2018-04-30 15:00:00	4.6	26	14	0	7.505	7.505	0	16.3111
2018-04-30 16:00:00	4.5	14	6	0	7.4625	7.4625	0	16.3111
2018-04-30 17:00:00	4.7	6	4	0.5	7.5475	7.5475	0	16.3111
2018-04-30 18:00:00	4.7	4	2	0	7.5825	7.5825	0	16.3111
2018-04-30 19:00:00	4.6	0	0	0	7.52	7.52	0	16.3111
2018-04-30 20:00:00	4.5	0	0	0	7.39	7.39	0	16.3111
2018-04-30 21:00:00	4.3	0	0	0	7.2925	7.2925	0	16.3111
2018-04-30 22:00:00	4.5	0	0	0	7.15075	7.15075	0	16.3111
2018-04-30 23:00:00	4.5	0	0	0	7.06875	7.06875	0	16.3111
2018-05-01	4.4	0	0	0	6.92325	6.92325	0	16.3111
2018-05-01 01:00:00	4.2	0	0	0	6.77625	6.77625	0	16.3111
2018-05-01 02:00:00	4	0	0	0	6.765	6.765	0	16.3111
2018-05-01 03:00:00	3.9	0	0	0	6.5005	6.5005	0	16.3111
2018-05-01 04:00:00	3.6	2	2	0	6.308	6.308	0	16.3111
2018-05-01 05:00:00	4	20	10	0	6.1285	6.1285	0	16.3111
2018-05-01 06:00:00	5.5	52	26	0.5	5.7965	5.7965	0	16.3111
2018-05-01 07:00:00	8	120	56	0	5.46675	5.46675	0	16.3111
2018-05-01 08:00:00	9.3	166	80	0	5.47775	5.47775	0	16.3111
2018-05-01 09:00:00	10.3	226	108	0	6.009	6.009	0	16.3111
2018-05-01 10:00:00	11.4	276	136	0	7.755	7.755	0	16.3111
2018-05-01 11:00:00	11.6	274	132	0	9.7825	9.7825	0	16.3111
2018-05-01 12:00:00	12.4	198	96	0	12.2925	12.2925	0.0955208	16.4067
2018-05-01 13:00:00	11.6	154	74	0	13.6475	13.6475	0.151979	16.5586
2018-05-01 14:00:00	11.9	106	52	0	15.015	15.015	0.208958	16.7676
2018-05-01 15:00:00	12.1	102	48	0	14.8625	14.8625	0.202604	16.9702
2018-05-01 16:00:00	11.2	36	18	0	14.9525	14.9525	0.206354	17.1766
2018-05-01 17:00:00	11.2	32	14	0	14.4875	14.4875	0.186979	17.3635
2018-05-01 18:00:00	10	10	4	0	13.905	13.905	0.162708	17.5262
2018-05-01 19:00:00	8.9	0	0	0	13.18	13.18	0.1325	17.6587
2018-05-01 20:00:00	7.1	0	0	0	12.425	12.425	0.101042	17.7598
2018-05-01 21:00:00	6.3	0	0	0	11.865	11.865	0.0777083	17.8375
2018-05-01 22:00:00	5	0	0	0	11.0325	11.0325	0.0430208	17.8805
2018-05-01 23:00:00	5.6	0	0	0	10.1225	10.1225	0.00510417	17.8856
2018-05-02	5.2	0	0	0	9.03	9.03	0	17.8856
2018-05-02 01:00:00	4.9	0	0	0	8.0125	8.0125	0	17.8856
2018-05-02 02:00:00	4.6	0	0	0	7.204	7.204	0	17.8856
2018-05-02 03:00:00	3.8	0	0	0	6.5865	6.5865	0	17.8856
2018-05-02 04:00:00	4.7	4	2	0	6.01225	6.01225	0	17.8856
2018-05-02 05:00:00	7.1	46	20	0	5.51525	5.51525	0	17.8856
2018-05-02 06:00:00	9.4	104	46	0	5.09225	5.09225	0	17.8856
2018-05-02 07:00:00	10.3	148	70	0	4.756	4.756	0	17.8856
2018-05-02 08:00:00	12.2	204	96	0	4.9055	4.9055	0	17.8856
2018-05-02 09:00:00	13.3	264	128	0	6.72425	6.72425	0	17.8856
2018-05-02 10:00:00	13.9	306	148	0	9.025	9.025	0	17.8856
2018-05-02 11:00:00	15.2	322	156	0	10.8025	10.8025	0.0334375	17.9191
2018-05-02 12:00:00	14.4	204	100	0	12.41	12.41	0.100417	18.0195
2018-05-02 13:00:00	14.9	220	110	0	14.0175	14.0175	0.167396	18.1869
2018-05-02 14:00:00	14.6	160	80	0	15.3525	15.3525	0.223021	18.4099
2018-05-02 15:00:00	14.5	128	62	0	15.7325	15.7325	0.238854	18.6487
2018-05-02 16:00:00	13.7	60	30	0	15.93	15.93	0.247083	18.8958
2018-05-02 17:00:00	12.1	22	10	0	15.9725	15.9725	0.248854	19.1447
2018-05-02 18:00:00	11.6	4	2	0	15.76	15.76	0.24	19.3847
2018-05-02 19:00:00	10.4	0	0	0	14.915	14.915	0.204792	19.5895
2018-05-02 20:00:00	9.7	0	0	0	14.0675	14.0675	0.169479	19.759
2018-05-02 21:00:00	9.3	0	0	0	13.26	13.26	0.135833	19.8948
2018-05-02 22:00:00	9	0	0	0	12.6825	12.6825	0.111771	20.0066
2018-05-02 23:00:00	8.7	0	0	0	12.295	12.295	0.095625	20.1022
2018-05-03	6.6	0	0	0	11.865	11.865	0.0777083	20.1799
2018-05-03 01:00:00	5.4	0	0	0	11.495	11.495	0.0622917	20.2422
2018-05-03 02:00:00	4.7	0	0	0	11.13	11.13	0.0470833	20.2893
2018-05-03 03:00:00	4.1	0	0	0	10.22	10.22	0.00916667	20.2984
2018-05-03 04:00:00	3.8	4	2	0	9.195	9.195	0	20.2984
2018-05-03 05:00:00	5.4	36	18	0	8.4025	8.4025	0	20.2984
2018-05-03 06:00:00	8.8	100	48	0	7.75	7.75	0	20.2984
2018-05-03 07:00:00	11.1	158	74	0	7.17775	7.17775	0	20.2984
2018-05-03 08:00:00	12.7	198	94	0	7.16925	7.16925	0	20.2984
2018-05-03 09:00:00	13.5	262	124	0	8.7675	8.7675	0	20.2984
2018-05-03 10:00:00	14.3	282	136	0	11.23	11.23	0.05125	20.3497
2018-05-03 11:00:00	14.5	318	156	0	13.53	13.53	0.147083	20.4968
2018-05-03 12:00:00	15.3	272	132	0	15.32	15.32	0.221667	20.7184
2018-05-03 13:00:00	15.6	256	126	0	17.1575	17.1575	0.298229	21.0167
2018-05-03 14:00:00	15.4	204	98	0	18.96	18.96	0.373333	21.39
2018-05-03 15:00:00	14.5	118	54	0	19.8525	19.8525	0.410521	21.8005
2018-05-03 16:00:00	14.3	90	42	0	19.86	19.86	0.410833	22.2114
2018-05-03 17:00:00	13.3	50	24	0	19.4275	19.4275	0.392812	22.6042
2018-05-03 18:00:00	11.3	18	8	0	18.6475	18.6475	0.360313	22.9645
2018-05-03 19:00:00	9.7	0	0	0	17.5975	17.5975	0.316563	23.281
2018-05-03 20:00:00	8.6	0	0	0	16.6325	16.6325	0.276354	23.5574
2018-05-03 21:00:00	7.9	0	0	0	15.2475	15.2475	0.218646	23.776
2018-05-03 22:00:00	8.2	0	0	0	13.7825	13.7825	0.157604	23.9336
2018-05-03 23:00:00	5.8	0	0	0	12.6225	12.6225	0.109271	24.0429
2018-05-04	4.9	0	0	0	11.685	11.685	0.0702083	24.1131
2018-05-04 01:00:00	4.8	0	0	0	10.8325	10.8325	0.0346875	24.1478
2018-05-04 02:00:00	3.9	0	0	0	10.0725	10.0725	0.00302083	24.1508
2018-05-04 03:00:00	3.7	0	0	0	9.39	9.39	0	24.1508
2018-05-04 04:00:00	3.2	4	2	0	8.7625	8.7625	0	24.1508
2018-05-04 05:00:00	4.9	38	18	0	8.21	8.21	0	24.1508
2018-05-04 06:00:00	7.8	100	46	0	7.695	7.695	0	24.1508
2018-05-04 07:00:00	11.8	158	76	0	7.29275	7.29275	0	24.1508
2018-05-04 08:00:00	13.4	222	104	0	7.4125	7.4125	0	24.1508
2018-05-04 09:00:00	14.6	268	130	0	9.015	9.015	0	24.1508
2018-05-04 10:00:00	15.3	300	146	0	11.4475	11.4475	0.0603125	24.2111
2018-05-04 11:00:00	16.1	314	154	0	13.99	13.99	0.16625	24.3774
2018-05-04 12:00:00	17.3	308	150	0	16.1	16.1	0.254167	24.6316
2018-05-04 13:00:00	17.8	280	140	0	17.8175	17.8175	0.325729	24.9573
2018-05-04 14:00:00	17.6	244	118	0	19.4425	19.4425	0.393437	25.3507
2018-05-04 15:00:00	17.5	198	90	0	20.6725	20.6725	0.444687	25.7954
2018-05-04 16:00:00	17	136	62	0	21.03	21.03	0.459583	26.255
2018-05-04 17:00:00	15.9	74	34	0	20.7375	20.7375	0.447396	26.7024
2018-05-04 18:00:00	13.7	20	10	0	20.215	20.215	0.425625	27.128
2018-05-04 19:00:00	12	2	0	0	19.3625	19.3625	0.390104	27.5181
2018-05-04 20:00:00	10.4	0	0	0	18.18	18.18	0.340833	27.859
2018-05-04 21:00:00	11	0	0	0	16.83	16.83	0.284583	28.1435
2018-05-04 22:00:00	10.9	0	0	0	15.6675	15.6675	0.236146	28.3797
2018-05-04 23:00:00	9.5	0	0	0	14.6225	14.6225	0.192604	28.5723
2018-05-05	9.3	0	0	0	13.755	13.755	0.156458	28.7287
2018-05-05 01:00:00	9.2	0	0	0	12.945	12.945	0.122708	28.8515
2018-05-05 02:00:00	9.1	0	0	0	12.265	12.265	0.094375	28.9458
2018-05-05 03:00:00	8.6	0	0	0	11.6525	11.6525	0.0688542	29.0147
2018-05-05 04:00:00	9.3	4	2	0	11.155	11.155	0.048125	29.0628
2018-05-05 05:00:00	10.7	44	18	0	10.78	10.78	0.0325	29.0953
2018-05-05 06:00:00	12.1	100	48	0	10.4425	10.4425	0.0184375	29.1137
2018-05-05 07:00:00	14	162	76	0	10.0975	10.0975	0.0040625	29.1178
2018-05-05 08:00:00	16	220	106	0	10.1125	10.1125	0.0046875	29.1225
2018-05-05 09:00:00	18.1	264	128	0	11.2775	11.2775	0.0532292	29.1757
2018-05-05 10:00:00	19.2	298	148	0	13.53	13.53	0.147083	29.3228
2018-05-05 11:00:00	20.7	308	152	0	16.2375	16.2375	0.259896	29.5827
2018-05-05 12:00:00	21.4	302	150	0	18.715	18.715	0.363125	29.9458
2018-05-05 13:00:00	22.2	272	136	0	20.3525	20.3525	0.431354	30.3772
2018-05-05 14:00:00	22.3	236	116	0	21.85	21.85	0.49375	30.8709
2018-05-05 15:00:00	22.2	188	88	0	22.8025	22.8025	0.533437	31.4044
2018-05-05 16:00:00	21.5	130	60	0	23.4325	23.4325	0.559688	31.9641
2018-05-05 17:00:00	20.6	68	32	0	23.615	23.615	0.567292	32.5314
2018-05-05 18:00:00	17.9	20	10	0	23.2875	23.2875	0.553646	33.085
2018-05-05 19:00:00	15.8	2	0	0	22.5775	22.5775	0.524062	33.6091
2018-05-05 20:00:00	15.4	0	0	0	21.5675	21.5675	0.481979	34.091
2018-05-05 21:00:00	15.3	0	0	0	20.3775	20.3775	0.432396	34.5234
2018-05-05 22:00:00	15	0	0	0	19.1825	19.1825	0.382604	34.906
2018-05-05 23:00:00	14.8	0	0	0	18.04	18.04	0.335	35.241
2018-05-06	13.4	0	0	0	17.0575	17.0575	0.294063	35.5351
2018-05-06 01:00:00	13.2	0	0	0	16.2125	16.2125	0.258854	35.794
2018-05-06 02:00:00	12	0	0	0	15.55	15.55	0.23125	36.0252
2018-05-06 03:00:00	11.1	0	0	0	15.06	15.06	0.210833	36.236
2018-05-06 04:00:00	11.1	4	2	0	14.6275	14.6275	0.192812	36.4289
2018-05-06 05:00:00	12.7	40	18	0	14.165	14.165	0.173542	36.6024
2018-05-06 06:00:00	16.2	94	46	0	13.68	13.68	0.153333	36.7557
2018-05-06 07:00:00	18.1	152	74	0	13.2125	13.2125	0.133854	36.8896
2018-05-06 08:00:00	19.7	212	102	0	13.1575	13.1575	0.131563	37.0211
2018-05-06 09:00:00	21.5	256	126	0	14.1575	14.1575	0.173229	37.1944
2018-05-06 10:00:00	23.3	288	144	0	16.315	16.315	0.263125	37.4575
2018-05-06 11:00:00	24.5	300	150	0	18.9075	18.9075	0.371146	37.8286
2018-05-06 12:00:00	25.2	296	146	0	21.54	21.54	0.480833	38.3095
2018-05-06 13:00:00	25.4	270	134	0	23.885	23.885	0.578542	38.888
2018-05-06 14:00:00	26.1	232	114	0	25.675	25.675	0.653125	39.5411
2018-05-06 15:00:00	25.2	186	90	0	26.525	26.525	0.688542	40.2297
2018-05-06 16:00:00	24.6	130	60	0	26.935	26.935	0.705625	40.9353
2018-05-06 17:00:00	22.7	70	32	0	26.7825	26.7825	0.699271	41.6346
2018-05-06 18:00:00	20.8	20	10	0	26.38	26.38	0.6825	42.3171
2018-05-06 19:00:00	19.5	0	0	0	25.6825	25.6825	0.653438	42.9705
2018-05-06 20:00:00	17.9	0	0	0	24.6375	24.6375	0.609896	43.5804
2018-05-06 21:00:00	16.9	0	0	0	23.2975	23.2975	0.554063	44.1345
2018-05-06 22:00:00	16.9	0	0	0	21.8675	21.8675	0.494479	44.629
2018-05-06 23:00:00	16.1	0	0	0	20.6775	20.6775	0.444896	45.0739
2018-05-07	15.4	0	0	0	19.66	19.66	0.4025	45.4764
2018-05-07 01:00:00	14.8	0	0	0	18.6775	18.6775	0.361562	45.8379
2018-05-07 02:00:00	13.4	0	0	0	17.81	17.81	0.325417	46.1633
2018-05-07 03:00:00	12	0	0	0	17.055	17.055	0.293958	46.4573
2018-05-07 04:00:00	12.6	6	2	0	16.2525	16.2525	0.260521	46.7178
2018-05-07 05:00:00	16.5	44	24	0	15.4925	15.4925	0.228854	46.9467
2018-05-07 06:00:00	17	106	50	0	14.7975	14.7975	0.199896	47.1466
2018-05-07 07:00:00	20	164	78	0	14.1875	14.1875	0.174479	47.321
2018-05-07 08:00:00	21.8	230	110	0	13.965	13.965	0.165208	47.4863
2018-05-07 09:00:00	22.9	282	136	0	15.6325	15.6325	0.234688	47.7209
2018-05-07 10:00:00	23.9	314	152	0	17.9775	17.9775	0.332396	48.0533
2018-05-07 11:00:00	24.7	328	162	0	20.6475	20.6475	0.443646	48.497
2018-05-07 12:00:00	24.9	322	156	0	23.1025	23.1025	0.545937	49.0429
2018-05-07 13:00:00	25.5	298	144	0	24.8875	24.8875	0.620312	49.6632
2018-05-07 14:00:00	25.5	254	124	0	26.115	26.115	0.671458	50.3347
2018-05-07 15:00:00	25	202	96	0	27.0875	27.0875	0.711979	51.0467
2018-05-07 16:00:00	24.2	140	68	0	27.6525	27.6525	0.735521	51.7822
2018-05-07 17:00:00	22.1	74	38	0	27.59	27.59	0.732917	52.5151
2018-05-07 18:00:00	20.2	22	10	0	27.075	27.075	0.711458	53.2266
2018-05-07 19:00:00	18.7	0	2	0	26.1575	26.1575	0.673229	53.8998
2018-05-07 20:00:00	16.7	0	0	0	25.0075	25.0075	0.625313	54.5251
2018-05-07 21:00:00	15.8	0	0	0	23.4925	23.4925	0.562187	55.0873
2018-05-07 22:00:00	14.5	0	0	0	22.165	22.165	0.506875	55.5942
2018-05-07 23:00:00	13.8	0	0	0	20.92	20.92	0.455	56.0492
2018-05-08	12.7	0	0	0	19.7075	19.7075	0.404479	56.4536
2018-05-08 01:00:00	12.2	0	0	0	18.6875	18.6875	0.361979	56.8156
2018-05-08 02:00:00	11.6	0	0	0	17.825	17.825	0.326042	57.1417
2018-05-08 03:00:00	10.5	0	0	0	17.0625	17.0625	0.294271	57.4359
2018-05-08 04:00:00	10.9	6	2	0	16.3775	16.3775	0.265729	57.7017
2018-05-08 05:00:00	13.1	54	24	0	15.7325	15.7325	0.238854	57.9405
2018-05-08 06:00:00	15.7	110	50	0	15.1275	15.1275	0.213646	58.1542
2018-05-08 07:00:00	19	172	82	0	14.6125	14.6125	0.192188	58.3464
2018-05-08 08:00:00	22.6	232	110	0	14.475	14.475	0.186458	58.5328
2018-05-08 09:00:00	23.7	276	136	0	16.0225	16.0225	0.250938	58.7838
2018-05-08 10:00:00	24.7	310	150	0	18.31	18.31	0.34625	59.13
2018-05-08 11:00:00	25.4	322	160	0	21.325	21.325	0.471875	59.6019
2018-05-08 12:00:00	25.6	316	158	0	24.2775	24.2775	0.594896	60.1968
2018-05-08 13:00:00	25.9	294	144	0	26.495	26.495	0.687292	60.8841
2018-05-08 14:00:00	25.7	230	112	0	28.1075	28.1075	0.754479	61.6385
2018-05-08 15:00:00	25.6	186	92	0	29.235	29.235	0.801458	62.44
2018-05-08 16:00:00	24.6	124	60	0	29.895	29.895	0.828958	63.269
2018-05-08 17:00:00	22.8	72	36	0	29.685	29.685	0.820208	64.0892
2018-05-08 18:00:00	19.5	18	10	0	29.3575	29.3575	0.806563	64.8957
2018-05-08 19:00:00	17.6	2	0	0	28.5225	28.5225	0.771771	65.6675
2018-05-08 20:00:00	14	0	0	0	27.0775	27.0775	0.711562	66.3791
2018-05-08 21:00:00	12.7	0	0	0	25.3525	25.3525	0.639687	67.0187
2018-05-08 22:00:00	11.2	0	0	0	23.51	23.51	0.562917	67.5817
2018-05-08 23:00:00	11.2	0	0	0	22.0725	22.0725	0.503021	68.0847
2018-05-09	12.2	0	0	0	20.605	20.605	0.441875	68.5266
2018-05-09 01:00:00	12.5	0	0	0	19.425	19.425	0.392708	68.9193
2018-05-09 02:00:00	12.4	0	0	0	18.54	18.54	0.355833	69.2751
2018-05-09 03:00:00	12.3	0	0	0	18.18	18.18	0.340833	69.6159
2018-05-09 04:00:00	11.6	6	2	0	17.93	17.93	0.330417	69.9464
2018-05-09 05:00:00	12.7	40	18	0	17.69	17.69	0.320417	70.2668
2018-05-09 06:00:00	14	116	52	0	17.37	17.37	0.307083	70.5739
2018-05-09 07:00:00	14.7	154	72	0	16.8975	16.8975	0.287396	70.8613
2018-05-09 08:00:00	14.9	220	106	0	16.825	16.825	0.284375	71.1456
2018-05-09 09:00:00	16.8	266	130	0	17.6775	17.6775	0.319896	71.4655
2018-05-09 10:00:00	17.7	300	148	0	18.8775	18.8775	0.369896	0
2018-05-09 11:00:00	18.9	314	156	0	20.875	20.875	0.453125	0.453125
2018-05-09 12:00:00	19.5	298	148	0	23.0625	23.0625	0.544271	0.997396
2018-05-09 13:00:00	20.3	272	134	0	25.0125	25.0125	0.625521	1.62292
2018-05-09 14:00:00	21	244	120	0	26.5725	26.5725	0.690521	2.31344
2018-05-09 15:00:00	20.7	192	94	0	27.445	27.445	0.726875	3.04031
2018-05-09 16:00:00	20.2	130	64	0	27.965	27.965	0.748542	3.78885
2018-05-09 17:00:00	19	68	32	0	28.145	28.145	0.756042	4.5449
2018-05-09 18:00:00	17.1	16	8	0	27.62	27.62	0.734167	5.27906
2018-05-09 19:00:00	16.1	0	0	0	26.6	26.6	0.691667	5.97073
2018-05-09 20:00:00	14.2	0	0	0	25.38	25.38	0.640833	6.61156
2018-05-09 21:00:00	13.3	0	0	0	23.9275	23.9275	0.580312	7.19187
2018-05-09 22:00:00	12.2	0	0	0	22.49	22.49	0.520417	7.71229
2018-05-09 23:00:00	12.2	0	0	0	21.1125	21.1125	0.463021	8.17531
2018-05-10	11.5	0	0	0	20.1125	20.1125	0.421354	8.59667
2018-05-10 01:00:00	10.9	0	0	0	19.2025	19.2025	0.383438	8.9801
2018-05-10 02:00:00	9.5	0	0	0	18.715	18.715	0.363125	9.34323
2018-05-10 03:00:00	8.8	0	0	0	18.2175	18.2175	0.342396	9.68562
2018-05-10 04:00:00	9.4	2	2	0	17.775	17.775	0.323958	10.0096
2018-05-10 05:00:00	9.9	10	6	0	16.9925	16.9925	0.291354	10.3009
2018-05-10 06:00:00	12.4	100	46	0	16.2275	16.2275	0.259479	10.5604
2018-05-10 07:00:00	11.6	92	44	0	15.85	15.85	0.24375	10.8042
2018-05-10 08:00:00	12.3	112	54	0	15.825	15.825	0.242708	11.0469
2018-05-10 09:00:00	14.1	152	74	0	16.445	16.445	0.268542	11.3154
2018-05-10 10:00:00	13.3	196	94	0	17.3875	17.3875	0.307812	11.6232
2018-05-10 11:00:00	14.2	270	132	0	17.7575	17.7575	0.323229	11.9465
2018-05-10 12:00:00	14.9	218	106	0	18.795	18.795	0.366458	12.3129
2018-05-10 13:00:00	16.3	234	112	0	20.3875	20.3875	0.432812	12.7457
2018-05-10 14:00:00	14.8	188	90	0	21.8575	21.8575	0.494063	13.2398
2018-05-10 15:00:00	15.8	136	64	0	22.485	22.485	0.520208	13.76
2018-05-10 16:00:00	15.6	150	72	0	23.465	23.465	0.561042	14.321
2018-05-10 17:00:00	14.5	84	40	0	24.44	24.44	0.601667	14.9227
2018-05-10 18:00:00	12.6	24	12	0	23.705	23.705	0.571042	15.4938
2018-05-10 19:00:00	11.1	2	2	0	22.915	22.915	0.538125	16.0319
2018-05-10 20:00:00	9.8	0	0	0	21.865	21.865	0.494375	16.5263
2018-05-10 21:00:00	8.3	0	0	0	20.325	20.325	0.430208	16.9565
2018-05-10 22:00:00	7.9	0	0	0	18.8775	18.8775	0.369896	17.3264
2018-05-10 23:00:00	6.6	0	0	0	17.55	17.55	0.314583	17.6409
2018-05-11	6.8	0	0	0	16.36	16.36	0.265	17.9059
2018-05-11 01:00:00	6.1	0	0	0	15.3125	15.3125	0.221354	18.1273
2018-05-11 02:00:00	5.7	0	0	0	14.435	14.435	0.184792	18.3121
2018-05-11 03:00:00	4.7	0	0	0	13.665	13.665	0.152708	18.4648
2018-05-11 04:00:00	5.7	6	4	0	12.965	12.965	0.123542	18.5883
2018-05-11 05:00:00	8.9	52	24	0	12.3775	12.3775	0.0990625	18.6874
2018-05-11 06:00:00	12.1	114	52	0	11.86	11.86	0.0775	18.7649
2018-05-11 07:00:00	14.2	182	84	0	11.5	11.5	0.0625	18.8274
2018-05-11 08:00:00	15.6	240	114	0	11.7775	11.7775	0.0740625	18.9015
2018-05-11 09:00:00	17.2	286	136	0	13.4325	13.4325	0.143021	19.0445
2018-05-11 10:00:00	18.2	316	154	0	15.63	15.63	0.234583	19.2791
2018-05-11 11:00:00	18.8	328	160	0	17.845	17.845	0.326875	19.6059
2018-05-11 12:00:00	19.6	328	160	0	19.995	19.995	0.416458	20.0224
2018-05-11 13:00:00	20.2	298	146	0	22.175	22.175	0.507292	20.5297
2018-05-11 14:00:00	20.2	252	122	0	24.1975	24.1975	0.591563	21.1213
2018-05-11 15:00:00	21	190	90	0	24.8875	24.8875	0.620312	21.7416
2018-05-11 16:00:00	20.6	122	60	0	25.5275	25.5275	0.646979	22.3885
2018-05-11 17:00:00	19.1	66	32	0	25.6675	25.6675	0.652813	23.0414
2018-05-11 18:00:00	17.8	20	10	0	25.065	25.065	0.627708	23.6691
2018-05-11 19:00:00	14.7	0	0	0	24.195	24.195	0.591458	24.2605
2018-05-11 20:00:00	16.3	0	0	0	23.32	23.32	0.555	24.8155
2018-05-11 21:00:00	13.3	0	0	0	22.3175	22.3175	0.513229	25.3288
2018-05-11 22:00:00	13.9	0	0	0	21.055	21.055	0.460625	25.7894
2018-05-11 23:00:00	15.6	0	0	0	20.045	20.045	0.418542	26.2079
2018-05-12	15.4	0	0	0	19.265	19.265	0.386042	26.594
2018-05-12 01:00:00	13.2	0	0	0	18.605	18.605	0.358542	26.9525
2018-05-12 02:00:00	12.6	0	0	0	18.0375	18.0375	0.334896	27.2874
2018-05-12 03:00:00	11.7	0	0	0	17.7625	17.7625	0.323437	27.6108
2018-05-12 04:00:00	11.6	4	2	0	17.3475	17.3475	0.306146	27.917
2018-05-12 05:00:00	12.3	16	8	0	16.6775	16.6775	0.278229	28.1952
2018-05-12 06:00:00	13.7	40	20	0	16.4125	16.4125	0.267188	28.4624
2018-05-12 07:00:00	15.1	126	62	0	16.24	16.24	0.26	28.7224
2018-05-12 08:00:00	16.2	198	96	0	16.2775	16.2775	0.261562	28.984
2018-05-12 09:00:00	16.6	172	84	0	16.6775	16.6775	0.278229	29.2622
2018-05-12 10:00:00	16.7	112	58	0	17.6925	17.6925	0.320521	29.5827
2018-05-12 11:00:00	17.1	120	62	0	19.9175	19.9175	0.413229	29.9959
2018-05-12 12:00:00	15.5	66	36	0.5	21.315	21.315	0.471458	30.4674
2018-05-12 13:00:00	15.9	82	42	0	22.0225	22.0225	0.500938	30.9683
2018-05-12 14:00:00	14.9	48	26	3	22.115	22.115	0.504792	31.4731
2018-05-12 15:00:00	15.3	56	30	1	21.3	21.3	0.470833	31.944
2018-05-12 16:00:00	10.2	36	18	0	20.5675	20.5675	0.440312	32.3843
2018-05-12 17:00:00	10.1	14	8	0	20.09	20.09	0.420417	32.8047
2018-05-12 18:00:00	9.6	6	4	0.5	19.4475	19.4475	0.393646	33.1983
2018-05-12 19:00:00	9.3	0	0	0	18.8875	18.8875	0.370312	33.5686
2018-05-12 20:00:00	9.3	0	0	0	17.1425	17.1425	0.297604	33.8663
2018-05-12 21:00:00	9.1	0	0	0	16.0425	16.0425	0.251771	34.118
2018-05-12 22:00:00	9	0	0	0	15.335	15.335	0.222292	34.3403
2018-05-12 23:00:00	8.9	0	0	0	14.6725	14.6725	0.194687	34.535
2018-05-13	8.7	0	0	0	14.2325	14.2325	0.176354	34.7114
2018-05-13 01:00:00	8.7	0	0	0	13.9375	13.9375	0.164062	34.8754
2018-05-13 02:00:00	8.4	0	0	0	13.555	13.555	0.148125	35.0235
2018-05-13 03:00:00	8.4	0	0	0	13.18	13.18	0.1325	35.156
2018-05-13 04:00:00	8.5	2	0	0	12.8925	12.8925	0.120521	35.2766
2018-05-13 05:00:00	8.8	14	8	0	12.6775	12.6775	0.111563	35.3881
2018-05-13 06:00:00	8.9	30	16	0	12.5175	12.5175	0.104896	35.493
2018-05-13 07:00:00	9	46	24	0	12.3625	12.3625	0.0984375	35.5915
2018-05-13 08:00:00	9.8	80	40	0	12.395	12.395	0.0997917	35.6913
2018-05-13 09:00:00	10.9	110	56	0	12.59	12.59	0.107917	35.7992
2018-05-13 10:00:00	11.3	128	64	0	13.0575	13.0575	0.127396	35.9266
2018-05-13 11:00:00	12.2	128	64	0	13.61	13.61	0.150417	36.077
2018-05-13 12:00:00	13.1	160	80	0	14.5775	14.5775	0.190729	36.2677
2018-05-13 13:00:00	14.1	224	110	0	15.6475	15.6475	0.235313	36.503
2018-05-13 14:00:00	14.1	182	90	0	16.19	16.19	0.257917	36.7609
2018-05-13 15:00:00	12.5	56	26	0	17.1275	17.1275	0.296979	37.0579
2018-05-13 16:00:00	12.4	24	14	0	18.7125	18.7125	0.363021	37.4209
2018-05-13 17:00:00	12.2	18	8	0	19.505	19.505	0.396042	37.817
2018-05-13 18:00:00	11.9	6	4	0	19.0325	19.0325	0.376354	38.1933
2018-05-13 19:00:00	11.6	2	0	0	17.4725	17.4725	0.311354	38.5047
2018-05-13 20:00:00	11.3	0	0	0	16.5325	16.5325	0.272187	38.7769
2018-05-13 21:00:00	10.6	0	0	0	15.8275	15.8275	0.242813	39.0197
2018-05-13 22:00:00	10.3	0	0	0	15.2525	15.2525	0.218854	39.2385
2018-05-13 23:00:00	9.7	0	0	0	14.6975	14.6975	0.195729	39.4343
2018-05-14	9.5	0	0	0	14.19	14.19	0.174583	39.6089
2018-05-14 01:00:00	9.5	0	0	0	13.735	13.735	0.155625	39.7645
2018-05-14 02:00:00	9.6	0	0	0	13.28	13.28	0.136667	39.9011
2018-05-14 03:00:00	9.6	0	0	0	12.8525	12.8525	0.118854	40.02
2018-05-14 04:00:00	9.7	2	2	0	12.625	12.625	0.109375	40.1294
2018-05-14 05:00:00	10.8	16	8	0	12.43	12.43	0.10125	40.2306
2018-05-14 06:00:00	11.2	26	14	0	12.2575	12.2575	0.0940625	40.3247
2018-05-14 07:00:00	11.1	24	14	1	12.225	12.225	0.0927083	40.4174
2018-05-14 08:00:00	11	22	12	1.5	12.375	12.375	0.0989583	40.5164
2018-05-14 09:00:00	11.4	28	16	0.5	12.8025	12.8025	0.116771	40.6331
2018-05-14 10:00:00	12.1	34	18	0	13.0075	13.0075	0.125313	40.7584
2018-05-14 11:00:00	12.5	36	20	0	13.1875	13.1875	0.132812	40.8912
2018-05-14 12:00:00	12.8	42	22	0	13.305	13.305	0.137708	41.029
2018-05-14 13:00:00	13.2	46	24	0	13.53	13.53	0.147083	41.176
2018-05-14 14:00:00	13.9	54	28	0	13.685	13.685	0.153542	41.3296
2018-05-14 15:00:00	14.1	22	12	0	13.805	13.805	0.158542	41.4881
2018-05-14 16:00:00	13.9	14	8	0	13.9725	13.9725	0.165521	41.6536
2018-05-14 17:00:00	13.7	8	4	0	14.4475	14.4475	0.185312	41.839
2018-05-14 18:00:00	13.6	4	2	0	14.5	14.5	0.1875	42.0265
2018-05-14 19:00:00	13.6	0	0	0	14.3525	14.3525	0.181354	42.2078
2018-05-14 20:00:00	13.6	0	0	0	14.11	14.11	0.17125	42.3791
2018-05-14 21:00:00	13.3	0	0	0	13.86	13.86	0.160833	42.5399
2018-05-14 22:00:00	13.2	0	0	0	13.665	13.665	0.152708	42.6926
2018-05-14 23:00:00	13	0	0	0	13.575	13.575	0.148958	42.8416
2018-05-15	12.7	0	0	0	13.5225	13.5225	0.146771	42.9883
2018-05-15 01:00:00	11.8	0	0	0	13.4675	13.4675	0.144479	43.1328
2018-05-15 02:00:00	11.2	0	0	0	13.46	13.46	0.144167	43.277
2018-05-15 03:00:00	10.7	0	0	0	13.42	13.42	0.1425	43.4195
2018-05-15 04:00:00	10.7	2	0	0	13.3725	13.3725	0.140521	43.56
2018-05-15 05:00:00	11	10	6	0	13.1025	13.1025	0.129271	43.6893
2018-05-15 06:00:00	11.5	20	10	0	12.835	12.835	0.118125	43.8074
2018-05-15 07:00:00	11.7	26	14	0	12.6575	12.6575	0.110729	43.9181
2018-05-15 08:00:00	12.8	46	22	0	12.6975	12.6975	0.112396	44.0305
2018-05-15 09:00:00	15.5	198	96	0	12.9125	12.9125	0.121354	44.1519
2018-05-15 10:00:00	16.8	186	94	0	13.2225	13.2225	0.134271	44.2861
2018-05-15 11:00:00	19.3	252	124	0	13.4575	13.4575	0.144062	44.4302
2018-05-15 12:00:00	19.7	208	100	0	14.935	14.935	0.205625	44.6358
2018-05-15 13:00:00	19.9	228	110	0	17.2975	17.2975	0.304062	44.9399
2018-05-15 14:00:00	18.7	212	104	0	19.42	19.42	0.3925	45.3324
2018-05-15 15:00:00	18.1	166	80	0	21.295	21.295	0.470625	45.803
2018-05-15 16:00:00	18	136	66	0	21.7675	21.7675	0.490312	46.2933
2018-05-15 17:00:00	16.5	64	32	0	21.975	21.975	0.498958	46.7923
2018-05-15 18:00:00	15.3	18	10	0	22.1025	22.1025	0.504271	47.2966
2018-05-15 19:00:00	13.4	2	0	0	21.48	21.48	0.478333	47.7749
2018-05-15 20:00:00	12.4	0	0	0	20.425	20.425	0.434375	48.2093
2018-05-15 21:00:00	11.2	0	0	0	19.2625	19.2625	0.385937	48.5952
2018-05-15 22:00:00	10.5	0	0	0	18.0325	18.0325	0.334687	48.9299
2018-05-15 23:00:00	10.2	0	0	0	16.785	16.785	0.282708	49.2126
2018-05-16	9.9	0	0	0	15.795	15.795	0.241458	49.4541
2018-05-16 01:00:00	8.9	0	0	0.5	15.0125	15.0125	0.208854	49.6629
2018-05-16 02:00:00	8.5	0	0	0	14.36	14.36	0.181667	49.8446
2018-05-16 03:00:00	8.2	0	0	0	13.8	13.8	0.158333	50.0029
2018-05-16 04:00:00	8.5	8	4	0	13.3075	13.3075	0.137812	50.1407
2018-05-16 05:00:00	10.1	46	22	0	12.835	12.835	0.118125	50.2589
2018-05-16 06:00:00	12.2	112	54	0	12.3575	12.3575	0.0982292	50.3571
2018-05-16 07:00:00	14.2	182	84	0	11.98	11.98	0.0825	50.4396
2018-05-16 08:00:00	14.2	152	74	0	12.24	12.24	0.0933333	50.5329
2018-05-16 09:00:00	15.2	230	112	0	13.61	13.61	0.150417	50.6833
2018-05-16 10:00:00	17.2	306	154	0	15.64	15.64	0.235	50.9183
2018-05-16 11:00:00	19.1	322	160	0	16.515	16.515	0.271458	51.1898
2018-05-16 12:00:00	19.9	298	150	0	18.09	18.09	0.337083	51.5269
2018-05-16 13:00:00	20.6	146	74	0	20.755	20.755	0.448125	51.975
2018-05-16 14:00:00	19.9	252	124	0	22.775	22.775	0.532292	52.5073
2018-05-16 15:00:00	19.9	178	86	0	23.9775	23.9775	0.582396	53.0897
2018-05-16 16:00:00	18.3	90	44	0	23.4725	23.4725	0.561354	53.651
2018-05-16 17:00:00	16.3	70	34	0	23.2725	23.2725	0.553021	54.2041
2018-05-16 18:00:00	14	22	10	0	23.2475	23.2475	0.551979	54.756
2018-05-16 19:00:00	12.4	2	0	0	22.95	22.95	0.539583	55.2956
2018-05-16 20:00:00	11	0	0	0	21.765	21.765	0.490208	55.7858
2018-05-16 21:00:00	11.3	0	0	0	20.3925	20.3925	0.433021	56.2189
2018-05-16 22:00:00	10.6	0	0	0	18.9575	18.9575	0.373229	56.5921
2018-05-16 23:00:00	10.4	0	0	0	17.685	17.685	0.320208	56.9123
2018-05-17	10.6	0	0	0	16.805	16.805	0.283542	57.1958
2018-05-17 01:00:00	10.5	0	0	0	16.1	16.1	0.254167	57.45
2018-05-17 02:00:00	10.1	0	0	0	15.2975	15.2975	0.220729	57.6707
2018-05-17 03:00:00	9.7	0	0	0	15.06	15.06	0.210833	57.8816
2018-05-17 04:00:00	9.3	2	2	0	14.915	14.915	0.204792	58.0864
2018-05-17 05:00:00	9.1	10	6	0	14.7125	14.7125	0.196354	58.2827
2018-05-17 06:00:00	9.5	30	14	0	14.3275	14.3275	0.180313	58.463
2018-05-17 07:00:00	10.7	92	46	0	13.9825	13.9825	0.165937	58.629
2018-05-17 08:00:00	12.8	228	110	0	13.785	13.785	0.157708	58.7867
2018-05-17 09:00:00	13.8	282	138	0	13.8075	13.8075	0.158646	58.9453
2018-05-17 10:00:00	14.9	312	158	0	14.325	14.325	0.180208	59.1255
2018-05-17 11:00:00	16.2	328	164	0	16.1725	16.1725	0.257187	59.3827
2018-05-17 12:00:00	17.1	320	160	0	18.51	18.51	0.354583	59.7373
2018-05-17 13:00:00	17.7	296	148	0	20.4725	20.4725	0.436354	60.1736
2018-05-17 14:00:00	17.8	252	124	0	22.095	22.095	0.503958	60.6776
2018-05-17 15:00:00	17.8	202	100	0	23.2525	23.2525	0.552188	61.2298
2018-05-17 16:00:00	17.1	124	62	0	23.69	23.69	0.570417	61.8002
2018-05-17 17:00:00	16.2	90	44	0	23.7875	23.7875	0.574479	62.3747
2018-05-17 18:00:00	14	32	16	0	23.315	23.315	0.554792	62.9295
2018-05-17 19:00:00	11.8	2	2	0	22.395	22.395	0.516458	63.4459
2018-05-17 20:00:00	10.8	0	0	0	21.39	21.39	0.474583	63.9205
2018-05-17 21:00:00	10	0	0	0	20.23	20.23	0.42625	64.3468
2018-05-17 22:00:00	8.5	0	0	0	19.07	19.07	0.377917	64.7247
2018-05-17 23:00:00	7.4	0	0	0	17.7225	17.7225	0.321771	65.0465
2018-05-18	6.9	0	0	0	16.5525	16.5525	0.273021	65.3195
2018-05-18 01:00:00	5.9	0	0	0	15.5875	15.5875	0.232813	65.5523
2018-05-18 02:00:00	5.1	0	0	0	14.735	14.735	0.197292	65.7496
2018-05-18 03:00:00	4.9	0	0	0	14.0025	14.0025	0.166771	65.9164
2018-05-18 04:00:00	6.1	8	4	0	13.34	13.34	0.139167	66.0555
2018-05-18 05:00:00	6.9	40	20	0	12.6675	12.6675	0.111146	66.1667
2018-05-18 06:00:00	7.8	76	36	0	12.0925	12.0925	0.0871875	66.2539
2018-05-18 07:00:00	9.8	182	84	0	11.7475	11.7475	0.0728125	66.3267
2018-05-18 08:00:00	11.6	244	114	0	11.9275	11.9275	0.0803125	66.407
2018-05-18 09:00:00	13.3	290	140	0	12.635	12.635	0.109792	66.5168
2018-05-18 10:00:00	14.5	322	158	0	13.6375	13.6375	0.151562	66.6683
2018-05-18 11:00:00	15.7	330	162	0	15.465	15.465	0.227708	66.896
2018-05-18 12:00:00	16.7	322	158	0	17.8625	17.8625	0.327604	67.2236
2018-05-18 13:00:00	17.4	294	144	0	20.125	20.125	0.421875	67.6455
2018-05-18 14:00:00	17.7	262	126	0	21.9525	21.9525	0.498021	68.1435
2018-05-18 15:00:00	17.5	210	100	0	23.0725	23.0725	0.544688	68.6882
2018-05-18 16:00:00	17.2	144	70	0	23.785	23.785	0.574375	69.2626
2018-05-18 17:00:00	16	88	42	0	23.905	23.905	0.579375	69.842
2018-05-18 18:00:00	13.7	26	14	0	23.375	23.375	0.557292	70.3993
2018-05-18 19:00:00	11.1	2	2	0	22.4925	22.4925	0.520521	70.9198
2018-05-18 20:00:00	10.2	0	0	0	21.4	21.4	0.475	71.3948
2018-05-18 21:00:00	10.2	0	0	0	20.31	20.31	0.429583	71.8244
2018-05-18 22:00:00	8.9	0	0	0	19.0975	19.0975	0.379063	72.2034
2018-05-18 23:00:00	8	0	0	0	17.8825	17.8825	0.328437	72.5319
2018-05-19	8.1	0	0	0	16.81	16.81	0.28375	72.8156
2018-05-19 01:00:00	7.1	0	0	0	15.9	15.9	0.245833	73.0615
2018-05-19 02:00:00	6.5	0	0	0	15.15	15.15	0.214583	73.276
2018-05-19 03:00:00	5.7	0	0	0	14.4125	14.4125	0.183854	73.4599
2018-05-19 04:00:00	6	10	4	0	13.8175	13.8175	0.159063	73.619
2018-05-19 05:00:00	8	56	28	0	13.2	13.2	0.133333	73.7523
2018-05-19 06:00:00	9.8	120	54	0	12.5925	12.5925	0.108021	73.8603
2018-05-19 07:00:00	11.2	186	86	0	12.1025	12.1025	0.0876042	73.9479
2018-05-19 08:00:00	13.5	244	116	0	12.19	12.19	0.09125	74.0392
2018-05-19 09:00:00	15.4	290	140	0	13.385	13.385	0.141042	74.1802
2018-05-19 10:00:00	15.8	318	156	0	15.34	15.34	0.2225	74.4027
2018-05-19 11:00:00	16.8	328	162	0	17.8425	17.8425	0.326771	74.7295
2018-05-19 12:00:00	18	324	160	0	20.22	20.22	0.425833	75.1553
2018-05-19 13:00:00	18.1	306	150	0	21.9025	21.9025	0.495937	75.6512
2018-05-19 14:00:00	18.4	264	130	0	23.5525	23.5525	0.564687	76.2159
2018-05-19 15:00:00	18.7	214	102	0	24.7625	24.7625	0.615104	76.831
2018-05-19 16:00:00	17.8	160	78	0	25.2425	25.2425	0.635104	77.4661
2018-05-19 17:00:00	16.7	92	44	0	25.2625	25.2625	0.635937	78.1021
2018-05-19 18:00:00	14.8	30	16	0	24.7275	24.7275	0.613646	78.7157
2018-05-19 19:00:00	12.8	2	2	0	23.7675	23.7675	0.573646	79.2894
2018-05-19 20:00:00	10.7	0	0	0	22.665	22.665	0.527708	79.8171
2018-05-19 21:00:00	9.5	0	0	0	21.4325	21.4325	0.476354	80.2934
2018-05-19 22:00:00	8.7	0	0	0	20.1125	20.1125	0.421354	80.7148
2018-05-19 23:00:00	7.3	0	0	0	18.7575	18.7575	0.364896	81.0797
2018-05-20	6.8	0	0	0	17.6175	17.6175	0.317396	81.3971
2018-05-20 01:00:00	7.1	0	0	0	16.58	16.58	0.274167	81.6712
2018-05-20 02:00:00	6.4	0	0	0	15.7225	15.7225	0.238437	81.9097
2018-05-20 03:00:00	6.5	0	0	0	14.885	14.885	0.203542	82.1132
2018-05-20 04:00:00	7.8	8	2	0	14.08	14.08	0.17	82.2832
2018-05-20 05:00:00	8.2	32	16	0	13.455	13.455	0.143958	82.4272
2018-05-20 06:00:00	9.1	56	28	0	12.9675	12.9675	0.123646	82.5508
2018-05-20 07:00:00	11.4	136	66	0	12.9325	12.9325	0.122187	82.673
2018-05-20 08:00:00	13.9	238	114	0	13.3975	13.3975	0.141563	82.8146
2018-05-20 09:00:00	15.6	286	138	0	13.9725	13.9725	0.165521	82.9801
2018-05-20 10:00:00	18	314	154	0	15.485	15.485	0.228542	83.2086
2018-05-20 11:00:00	19.5	322	160	0	18.1625	18.1625	0.340104	83.5487
2018-05-20 12:00:00	21.2	298	148	0	20.5625	20.5625	0.440104	83.9889
2018-05-20 13:00:00	21.2	280	136	0	22.7275	22.7275	0.530312	84.5192
2018-05-20 14:00:00	21.8	240	116	0	24.7575	24.7575	0.614896	85.1341
2018-05-20 15:00:00	21.9	188	92	0	25.705	25.705	0.654375	85.7884
2018-05-20 16:00:00	21.3	138	66	0	25.455	25.455	0.643958	86.4324
2018-05-20 17:00:00	20.1	82	40	0	25.4825	25.4825	0.645104	87.0775
2018-05-20 18:00:00	18	28	14	0	25.25	25.25	0.635417	87.7129
2018-05-20 19:00:00	15.3	4	2	0	24.58	24.58	0.6075	88.3204
2018-05-20 20:00:00	14.1	0	0	0	23.54	23.54	0.564167	88.8846
2018-05-20 21:00:00	13.9	0	0	0	22.4875	22.4875	0.520313	89.4049
2018-05-20 22:00:00	12.4	0	0	0	21.3675	21.3675	0.473646	89.8785
2018-05-20 23:00:00	11.7	0	0	0	20.225	20.225	0.426042	90.3046
2018-05-21	11.3	0	0	0	19.3325	19.3325	0.388854	90.6934
2018-05-21 01:00:00	11.5	0	0	0	18.4075	18.4075	0.350312	91.0437
2018-05-21 02:00:00	11	0	0	0	17.64	17.64	0.318333	91.3621
2018-05-21 03:00:00	10.1	0	0	0	16.955	16.955	0.289792	91.6519
2018-05-21 04:00:00	10.2	8	6	0	16.33	16.33	0.26375	91.9156
2018-05-21 05:00:00	13	46	22	0	15.83	15.83	0.242917	92.1585
2018-05-21 06:00:00	15	116	56	0	15.3325	15.3325	0.222187	92.3807
2018-05-21 07:00:00	16.8	176	84	0	14.855	14.855	0.202292	92.583
2018-05-21 08:00:00	17.7	232	112	0	15.055	15.055	0.210625	92.7936
2018-05-21 09:00:00	19	278	136	0	16.4225	16.4225	0.267604	93.0613
2018-05-21 10:00:00	19.3	270	134	0	18.55	18.55	0.35625	93.4175
2018-05-21 11:00:00	20.7	232	116	0	21.12	21.12	0.463333	93.8808
2018-05-21 12:00:00	21.4	278	140	0	23.6225	23.6225	0.567604	94.4484
2018-05-21 13:00:00	21.8	164	82	0	24.7125	24.7125	0.613021	95.0615
2018-05-21 14:00:00	21.9	156	78	0	26.115	26.115	0.671458	95.7329
2018-05-21 15:00:00	21.8	186	90	0	27.3775	27.3775	0.724063	96.457
2018-05-21 16:00:00	22.5	144	72	0	27.6725	27.6725	0.736354	97.1933
2018-05-21 17:00:00	21.7	68	34	0	28.5	28.5	0.770833	97.9642
2018-05-21 18:00:00	18.6	30	16	0	28.4025	28.4025	0.766771	98.7309
2018-05-21 19:00:00	16.9	6	4	0	27.3025	27.3025	0.720937	99.4519
2018-05-21 20:00:00	16.5	0	0	0	25.94	25.94	0.664167	100.116
2018-05-21 21:00:00	14.5	0	0	0	24.7225	24.7225	0.613437	100.729
2018-05-21 22:00:00	14.9	0	0	0	23.635	23.635	0.568125	101.298
2018-05-21 23:00:00	13	0	0	0	22.3975	22.3975	0.516563	101.814
2018-05-22	12.2	0	0	0	21.23	21.23	0.467917	102.282
2018-05-22 01:00:00	11.7	0	0	0	20.24	20.24	0.426667	102.709
2018-05-22 02:00:00	11.2	0	0	0	19.4325	19.4325	0.393021	103.102
2018-05-22 03:00:00	10.8	0	0	0	18.7125	18.7125	0.363021	103.465
2018-05-22 04:00:00	11.3	12	4	0	18.0325	18.0325	0.334687	103.799
2018-05-22 05:00:00	13.3	52	26	0	17.4675	17.4675	0.311146	104.111
2018-05-22 06:00:00	15.8	118	56	0	16.9325	16.9325	0.288854	104.399
2018-05-22 07:00:00	16.6	102	50	0	16.5275	16.5275	0.271979	104.671
2018-05-22 08:00:00	19.8	206	102	0	16.775	16.775	0.282292	104.954
2018-05-22 09:00:00	20.8	292	142	0	18.2075	18.2075	0.341979	105.296
2018-05-22 10:00:00	21.9	310	154	0	19.35	19.35	0.389583	105.685
2018-05-22 11:00:00	22.4	328	164	0	20.6775	20.6775	0.444896	106.13
2018-05-22 12:00:00	22.3	290	144	0	24.3	24.3	0.595833	106.726
2018-05-22 13:00:00	23.9	206	104	0	26.8225	26.8225	0.700938	107.427
2018-05-22 14:00:00	24	254	124	0	28.7475	28.7475	0.781146	108.208
2018-05-22 15:00:00	19.8	228	112	0	30.3125	30.3125	0.846354	109.054
2018-05-22 16:00:00	15.6	24	14	3.5	30.0075	30.0075	0.833646	109.888
2018-05-22 17:00:00	16.1	24	12	0	30.8125	30.8125	0.867188	110.755
2018-05-22 18:00:00	15.4	14	6	0	30.6675	30.6675	0.861146	111.616
2018-05-22 19:00:00	14.8	2	2	0	25.93	25.93	0.66375	112.28
2018-05-22 20:00:00	14.3	0	0	0	22.1225	22.1225	0.505104	112.785
2018-05-22 21:00:00	13.8	0	0	0	21.165	21.165	0.465208	113.251
2018-05-22 22:00:00	13.2	0	0	0	20.1025	20.1025	0.420937	113.671
2018-05-22 23:00:00	12.5	0	0	0	19.105	19.105	0.379375	114.051
2018-05-23	11.5	0	0	0	18.275	18.275	0.344792	114.396
2018-05-23 01:00:00	11.8	0	0	0	17.515	17.515	0.313125	114.709
2018-05-23 02:00:00	11.9	0	0	0	16.855	16.855	0.285625	114.994
2018-05-23 03:00:00	11.2	0	0	0	16.235	16.235	0.259792	115.254
2018-05-23 04:00:00	10.7	6	4	0.5	16.005	16.005	0.250208	115.504
2018-05-23 05:00:00	11.6	26	14	0	15.8875	15.8875	0.245312	115.75
2018-05-23 06:00:00	12.4	44	22	0	15.42	15.42	0.225833	115.976
2018-05-23 07:00:00	12.3	64	32	0	14.8725	14.8725	0.203021	116.179
2018-05-23 08:00:00	14	110	56	0	14.9	14.9	0.204167	116.383
2018-05-23 09:00:00	16.9	238	118	0	15.445	15.445	0.226875	116.61
2018-05-23 10:00:00	18.7	278	138	0	16.2	16.2	0.258333	116.868
2018-05-23 11:00:00	19.3	288	142	0	16.95	16.95	0.289583	117.158
2018-05-23 12:00:00	19.8	248	124	0	18.985	18.985	0.374375	117.532
2018-05-23 13:00:00	20.2	206	100	0	21.3025	21.3025	0.470937	118.003
2018-05-23 14:00:00	19.3	226	112	0	22.8525	22.8525	0.535521	118.538
2018-05-23 15:00:00	18.5	186	90	0	23.4275	23.4275	0.559479	119.098
2018-05-23 16:00:00	18.1	138	68	0	23.2975	23.2975	0.554063	119.652
2018-05-23 17:00:00	17.1	82	38	0	23.2925	23.2925	0.553854	120.206
2018-05-23 18:00:00	16.5	38	20	0	23.1825	23.1825	0.549271	120.755
2018-05-23 19:00:00	14.8	4	2	0	22.465	22.465	0.519375	121.274
2018-05-23 20:00:00	14.9	0	0	0	21.5	21.5	0.479167	121.754
2018-05-23 21:00:00	15.1	0	0	0	20.6575	20.6575	0.444062	122.198
2018-05-23 22:00:00	14.6	0	0	0	19.6625	19.6625	0.402604	122.6
2018-05-23 23:00:00	14.5	0	0	0	18.745	18.745	0.364375	122.965
2018-05-24	14.2	0	0	0	18.16	18.16	0.34	123.305
2018-05-24 01:00:00	13.2	0	0	0	17.905	17.905	0.329375	123.634
2018-05-24 02:00:00	13.3	0	0	0	17.51	17.51	0.312917	123.947
2018-05-24 03:00:00	13	0	0	0	17.275	17.275	0.303125	124.25
2018-05-24 04:00:00	13.3	4	2	0	16.8725	16.8725	0.286354	124.536
2018-05-24 05:00:00	13.4	14	8	0	16.2825	16.2825	0.261771	124.798
2018-05-24 06:00:00	13.6	28	14	0	16.1425	16.1425	0.255937	125.054
2018-05-24 07:00:00	14.3	50	24	0	16.2125	16.2125	0.258854	125.313
2018-05-24 08:00:00	15.1	68	34	0	16.465	16.465	0.269375	125.582
2018-05-24 09:00:00	17.4	132	66	0	16.725	16.725	0.280208	125.863
2018-05-24 10:00:00	19.2	290	144	0	17.34	17.34	0.305833	126.168
2018-05-24 11:00:00	20.2	316	160	0	18.1975	18.1975	0.341563	126.51
2018-05-24 12:00:00	21.6	320	162	0	19.5025	19.5025	0.395938	126.906
2018-05-24 13:00:00	22.5	288	146	0	22.74	22.74	0.530833	127.437
2018-05-24 14:00:00	23.4	232	116	0	26.185	26.185	0.674375	128.111
2018-05-24 15:00:00	22.7	176	88	0	28.1575	28.1575	0.756562	128.868
2018-05-24 16:00:00	23	148	74	0	29.2775	29.2775	0.803229	129.671
2018-05-24 17:00:00	22.1	92	46	0	29.3525	29.3525	0.806354	130.477
2018-05-24 18:00:00	19.6	30	14	0	28.5925	28.5925	0.774688	131.252
2018-05-24 19:00:00	17.6	2	2	0	28.0475	28.0475	0.751979	132.004
2018-05-24 20:00:00	16.7	0	0	0	26.7	26.7	0.695833	132.7
2018-05-24 21:00:00	14.6	0	0	0	25.0075	25.0075	0.625313	133.325
2018-05-24 22:00:00	13.7	0	0	0	23.445	23.445	0.560208	133.885
2018-05-24 23:00:00	13.1	0	0	0	22.08	22.08	0.503333	134.389
2018-05-25	12.1	0	0	0	20.8075	20.8075	0.450313	134.839
2018-05-25 01:00:00	11.3	0	0	0	19.705	19.705	0.404375	135.243
2018-05-25 02:00:00	11.3	0	0	0	18.7475	18.7475	0.364479	135.608
2018-05-25 03:00:00	10.7	0	0	0	17.925	17.925	0.330208	135.938
2018-05-25 04:00:00	11	8	6	0	17.26	17.26	0.3025	136.24
2018-05-25 05:00:00	11.9	36	18	0	16.6725	16.6725	0.278021	136.518
2018-05-25 06:00:00	13.7	82	40	0	16.3025	16.3025	0.262604	136.781
2018-05-25 07:00:00	16.5	160	78	0	16.195	16.195	0.258125	137.039
2018-05-25 08:00:00	20.1	228	114	0	16.5625	16.5625	0.273438	137.313
2018-05-25 09:00:00	22.3	280	138	0	17.5725	17.5725	0.315521	137.628
2018-05-25 10:00:00	23.6	310	156	0	19.3675	19.3675	0.390313	138.018
2018-05-25 11:00:00	24.4	298	150	0	21.875	21.875	0.494792	138.513
2018-05-25 12:00:00	24.5	166	84	0	24.8775	24.8775	0.619896	139.133
2018-05-25 13:00:00	24.5	208	104	0	27.24	27.24	0.718333	139.851
2018-05-25 14:00:00	22.4	128	66	0	28.995	28.995	0.791458	140.643
2018-05-25 15:00:00	19.4	46	24	1.5	28.98	28.98	0.790833	141.434
2018-05-25 16:00:00	18.9	44	22	0	29.875	29.875	0.828125	142.262
2018-05-25 17:00:00	15.5	4	2	5	29.365	29.365	0.806875	143.069
2018-05-25 18:00:00	15.4	2	2	11	27.0225	27.0225	0.709271	143.778
2018-05-25 19:00:00	15.8	0	0	3.5	24.7225	24.7225	0.613437	144.391
2018-05-25 20:00:00	15.7	0	0	0	22.8475	22.8475	0.535312	144.927
2018-05-25 21:00:00	15.5	0	0	4	19.4025	19.4025	0.391771	145.319
2018-05-25 22:00:00	15.4	0	0	1	18.3175	18.3175	0.346562	145.665
2018-05-25 23:00:00	15.3	0	0	0	18.3225	18.3225	0.346771	146.012
2018-05-26	14.9	0	0	0	18.2025	18.2025	0.341771	146.354
2018-05-26 01:00:00	14.5	0	0	0	17.805	17.805	0.325208	146.679
2018-05-26 02:00:00	14.2	0	0	0	17.755	17.755	0.323125	147.002
2018-05-26 03:00:00	14.4	0	0	0	17.5925	17.5925	0.316354	147.318
2018-05-26 04:00:00	15.5	12	6	0	17.1225	17.1225	0.296771	147.615
2018-05-26 05:00:00	17.2	52	26	0	16.7175	16.7175	0.279896	147.895
2018-05-26 06:00:00	18.4	94	46	0	16.4075	16.4075	0.266979	148.162
2018-05-26 07:00:00	20.7	148	72	0	16.325	16.325	0.263542	148.426
2018-05-26 08:00:00	22	228	114	0	16.8975	16.8975	0.287396	148.713
2018-05-26 09:00:00	24	282	140	0	17.925	17.925	0.330208	149.043
2018-05-26 10:00:00	25.4	306	154	0	19.13	19.13	0.380417	149.424
2018-05-26 11:00:00	25.1	234	118	0	20.93	20.93	0.455417	149.879
2018-05-26 12:00:00	24.8	230	118	0	22.655	22.655	0.527292	150.406
2018-05-26 13:00:00	24.4	136	68	0	24.0175	24.0175	0.584062	150.99
2018-05-26 14:00:00	23.8	120	62	0	24.3975	24.3975	0.599896	151.59
2018-05-26 15:00:00	25.8	134	68	0	24.315	24.315	0.596458	152.187
2018-05-26 16:00:00	25.5	144	72	0	23.605	23.605	0.566875	152.754
2018-05-26 17:00:00	24.7	86	44	0	22.835	22.835	0.534792	153.288
2018-05-26 18:00:00	22.2	20	12	0	22.6825	22.6825	0.528438	153.817
2018-05-26 19:00:00	20.8	4	0	0	22.675	22.675	0.528125	154.345
2018-05-26 20:00:00	19	0	0	0	21.9425	21.9425	0.497604	154.842
2018-05-26 21:00:00	17.4	0	0	0	21.385	21.385	0.474375	155.317
2018-05-26 22:00:00	17.3	0	0	0	20.715	20.715	0.446458	155.763
2018-05-26 23:00:00	16.7	0	0	0	20.215	20.215	0.425625	156.189
2018-05-27	16.2	0	0	0	19.3425	19.3425	0.389271	156.578
2018-05-27 01:00:00	17	0	0	0	18.7525	18.7525	0.364688	156.943
2018-05-27 02:00:00	15.7	0	0	0	18.2275	18.2275	0.342812	157.286
2018-05-27 03:00:00	15.4	0	0	0	17.85	17.85	0.327083	157.613
2018-05-27 04:00:00	15.5	10	6	0	17.53	17.53	0.31375	157.927
2018-05-27 05:00:00	17	40	20	0	17.575	17.575	0.315625	158.242
2018-05-27 06:00:00	18.6	78	40	0	17.2025	17.2025	0.300104	158.542
2018-05-27 07:00:00	20.5	148	74	0	17.07	17.07	0.294583	158.837
2018-05-27 08:00:00	23.2	194	98	0	17.3275	17.3275	0.305313	159.142
2018-05-27 09:00:00	23.8	278	140	0	18.3175	18.3175	0.346562	159.489
2018-05-27 10:00:00	24.7	292	148	0	19.7375	19.7375	0.405729	159.894
2018-05-27 11:00:00	24.8	294	150	0	21.605	21.605	0.483542	160.378
2018-05-27 12:00:00	26.1	296	150	0	24.0075	24.0075	0.583646	160.962
2018-05-27 13:00:00	27.4	298	152	0	25.695	25.695	0.653958	161.616
2018-05-27 14:00:00	27	246	124	0	26.575	26.575	0.690625	162.306
2018-05-27 15:00:00	26.6	218	112	0	27.2625	27.2625	0.719271	163.026
2018-05-27 16:00:00	24.6	70	36	0	28.4075	28.4075	0.766979	163.792
2018-05-27 17:00:00	23.6	34	16	0	28.51	28.51	0.77125	164.564
2018-05-27 18:00:00	22.8	8	6	0	28.9225	28.9225	0.788438	165.352
2018-05-27 19:00:00	21.2	0	0	0	27.915	27.915	0.746458	166.099
2018-05-27 20:00:00	18.8	0	0	0	26.45	26.45	0.685417	166.784
2018-05-27 21:00:00	19	0	0	0	25.0925	25.0925	0.628854	167.413
2018-05-27 22:00:00	18.4	0	0	0	23.9675	23.9675	0.581979	167.995
2018-05-27 23:00:00	18.2	0	0	0	22.5575	22.5575	0.523229	168.518
2018-05-28	18.3	0	0	0	21.68	21.68	0.486667	169.005
2018-05-28 01:00:00	17.8	0	0	0	20.99	20.99	0.457917	169.463
2018-05-28 02:00:00	16.9	0	0	0	20.58	20.58	0.440833	169.904
2018-05-28 03:00:00	17.2	0	0	0	20.265	20.265	0.427708	170.331
2018-05-28 04:00:00	17.6	6	2	0	19.98	19.98	0.415833	170.747
2018-05-28 05:00:00	18	28	14	0	19.6375	19.6375	0.401562	171.149
2018-05-28 06:00:00	18.4	44	24	0	19.26	19.26	0.385833	171.534
2018-05-28 07:00:00	21	126	64	0	19.1	19.1	0.379167	171.914
2018-05-28 08:00:00	23	198	100	0	19.34	19.34	0.389167	172.303
2018-05-28 09:00:00	24.3	252	126	0	19.6875	19.6875	0.403646	172.706
2018-05-28 10:00:00	25.2	284	144	0	20.765	20.765	0.448542	173.155
2018-05-28 11:00:00	26.4	282	144	0	22.445	22.445	0.518542	173.674
2018-05-28 12:00:00	25.9	266	136	0	25.2275	25.2275	0.634479	174.308
2018-05-28 13:00:00	26	222	114	0	27.655	27.655	0.735625	175.044
2018-05-28 14:00:00	25.1	140	72	0	29.2975	29.2975	0.804063	175.848
2018-05-28 15:00:00	24.8	104	54	0	30.605	30.605	0.858542	176.706
2018-05-28 16:00:00	23.4	56	30	0	30.6475	30.6475	0.860313	177.567
2018-05-28 17:00:00	21.8	30	16	0	30.385	30.385	0.849375	178.416
2018-05-28 18:00:00	18.3	2	0	1	29.2275	29.2275	0.801146	179.217
2018-05-28 19:00:00	17.2	0	0	2.5	28.0525	28.0525	0.752187	179.969
2018-05-28 20:00:00	17.3	0	0	2	26.755	26.755	0.698125	180.667
2018-05-28 21:00:00	16.9	0	0	0	25.125	25.125	0.630208	181.298
2018-05-28 22:00:00	17	0	0	0	23.0525	23.0525	0.543854	181.841
2018-05-28 23:00:00	16.4	0	0	0	21.75	21.75	0.489583	182.331
2018-05-29	15	0	0	0	21.0975	21.0975	0.462396	182.793
2018-05-29 01:00:00	14.5	0	0	0	20.4725	20.4725	0.436354	183.23
2018-05-29 02:00:00	14.9	0	0	0	20.005	20.005	0.416875	183.647
2018-05-29 03:00:00	14.1	0	2	0.5	19.3375	19.3375	0.389062	184.036
2018-05-29 04:00:00	15.7	8	4	0	18.675	18.675	0.361458	184.397
2018-05-29 05:00:00	16.1	26	14	0	18.1125	18.1125	0.338021	184.735
2018-05-29 06:00:00	16.7	36	18	0	17.7025	17.7025	0.320938	185.056
2018-05-29 07:00:00	17.9	58	30	0	17.7975	17.7975	0.324896	185.381
2018-05-29 08:00:00	19.2	108	58	0	18.34	18.34	0.3475	185.729
2018-05-29 09:00:00	18.6	68	38	0	18.995	18.995	0.374792	186.103
2018-05-29 10:00:00	18.6	74	42	0	19.4575	19.4575	0.394062	186.497
2018-05-29 11:00:00	19.2	118	64	0.5	20.4675	20.4675	0.436146	186.934
2018-05-29 12:00:00	19.5	64	36	0	21.3375	21.3375	0.472396	187.406
2018-05-29 13:00:00	19.8	92	48	0	21.3775	21.3775	0.474063	187.88
2018-05-29 14:00:00	20.9	168	86	0	22.085	22.085	0.503542	188.384
2018-05-29 15:00:00	21.7	182	94	0	22.0575	22.0575	0.502396	188.886
2018-05-29 16:00:00	22.3	142	72	0	21.975	21.975	0.498958	189.385
2018-05-29 17:00:00	20.5	52	26	0	22.8725	22.8725	0.536354	189.921
2018-05-29 18:00:00	16.6	6	4	6.5	23.4325	23.4325	0.559688	190.481
2018-05-29 19:00:00	15.9	0	0	2	23.3475	23.3475	0.556146	191.037
2018-05-29 20:00:00	15.5	0	0	0.5	22.6225	22.6225	0.525937	191.563
2018-05-29 21:00:00	15.4	0	0	0	21.3825	21.3825	0.474271	192.037
2018-05-29 22:00:00	15.8	0	0	0	19.98	19.98	0.415833	192.453
2018-05-29 23:00:00	15.5	0	0	0	19.26	19.26	0.385833	192.839
2018-05-30	15.1	0	0	0	18.7925	18.7925	0.366354	193.205
2018-05-30 01:00:00	15.3	0	0	0	18.44	18.44	0.351667	193.557
2018-05-30 02:00:00	15.1	0	0	0	18.2775	18.2775	0.344896	193.902
2018-05-30 03:00:00	15.2	0	0	0	17.83	17.83	0.32625	194.228
2018-05-30 04:00:00	15.3	10	4	0	17.35	17.35	0.30625	194.534
2018-05-30 05:00:00	15.8	50	26	0	17.1225	17.1225	0.296771	194.831
2018-05-30 06:00:00	16.8	84	42	0	16.9	16.9	0.2875	195.119
2018-05-30 07:00:00	18.1	150	76	0	17.055	17.055	0.293958	195.413
2018-05-30 08:00:00	20	226	112	0	17.3625	17.3625	0.306771	195.719
2018-05-30 09:00:00	20.2	168	84	0	18.1575	18.1575	0.339896	196.059
2018-05-30 10:00:00	21.5	206	116	0	19.415	19.415	0.392292	196.452
2018-05-30 11:00:00	21.9	226	120	0	20.975	20.975	0.457292	196.909
2018-05-30 12:00:00	23.3	290	150	0	21.8375	21.8375	0.493229	197.402
2018-05-30 13:00:00	23.8	280	142	0	22.765	22.765	0.531875	197.934
2018-05-30 14:00:00	23.7	214	110	0	23.6325	23.6325	0.568021	198.502
2018-05-30 15:00:00	25.5	208	104	0	24.5025	24.5025	0.604271	199.106
2018-05-30 16:00:00	25.2	178	90	0	25.3025	25.3025	0.637604	199.744
2018-05-30 17:00:00	24.2	108	54	0	25.0375	25.0375	0.626563	200.37
2018-05-30 18:00:00	21.9	28	14	0	25.5325	25.5325	0.647187	201.018
2018-05-30 19:00:00	20.2	4	2	0	25.3225	25.3225	0.638438	201.656
2018-05-30 20:00:00	18.6	0	0	3	24.61	24.61	0.60875	202.265
2018-05-30 21:00:00	17.9	0	0	0.5	23.875	23.875	0.578125	202.843
2018-05-30 22:00:00	17.4	0	0	0	23.0675	23.0675	0.544479	203.387
2018-05-30 23:00:00	17.1	0	0	0	21.805	21.805	0.491875	203.879
2018-05-31	16.9	0	0	0	20.9825	20.9825	0.457604	204.337
2018-05-31 01:00:00	16.5	0	0	0	20.43	20.43	0.434583	204.771
2018-05-31 02:00:00	16.1	0	0	0	19.895	19.895	0.412292	205.184
2018-05-31 03:00:00	15.7	0	0	0	19.495	19.495	0.395625	205.579
2018-05-31 04:00:00	16.6	16	8	0	19.215	19.215	0.383958	205.963
2018-05-31 05:00:00	18	64	32	0	18.8725	18.8725	0.369687	206.333
2018-05-31 06:00:00	19	122	62	0	18.53	18.53	0.355417	206.688
2018-05-31 07:00:00	19.5	166	82	0	18.225	18.225	0.342708	207.031
2018-05-31 08:00:00	20.9	218	108	0	18.52	18.52	0.355	207.386
2018-05-31 09:00:00	20.8	204	102	0	19.4875	19.4875	0.395313	207.781
2018-05-31 10:00:00	21.5	270	138	0	20.845	20.845	0.451875	208.233
2018-05-31 11:00:00	22	236	120	0	21.7275	21.7275	0.488646	208.722
2018-05-31 12:00:00	23	276	140	0	22.9125	22.9125	0.538021	209.26
2018-05-31 13:00:00	24.2	286	146	0	23.83	23.83	0.57625	209.836
2018-05-31 14:00:00	22.1	182	92	0	24.2625	24.2625	0.594271	210.431
2018-05-31 15:00:00	20.8	76	40	0	24.9525	24.9525	0.623021	211.054
2018-05-31 16:00:00	21.5	134	68	0	26.09	26.09	0.670417	211.724
2018-05-31 17:00:00	21.8	82	42	0	25.66	25.66	0.6525	212.376
2018-05-31 18:00:00	19	30	16	0	23.6575	23.6575	0.569062	212.946
2018-05-31 19:00:00	17.9	4	2	0	23.255	23.255	0.552292	213.498
2018-05-31 20:00:00	17	0	0	0	22.7725	22.7725	0.532188	214.03
2018-05-31 21:00:00	16.4	0	0	0	22.1575	22.1575	0.506562	214.537
2018-05-31 22:00:00	16.2	0	0	0	21.3275	21.3275	0.471979	215.009
2018-05-31 23:00:00	15	0	0	0	20.435	20.435	0.434792	215.443
2018-06-01	15.1	0	0	0	19.56	19.56	0.398333	215.842
2018-06-01 01:00:00	15.2	0	0	0	18.8275	18.8275	0.367813	216.209
2018-06-01 02:00:00	15.5	0	0	0	18.2	18.2	0.341667	216.551
2018-06-01 03:00:00	15.6	0	0	0	17.6725	17.6725	0.319687	216.871
2018-06-01 04:00:00	15.9	4	2	0	17.3925	17.3925	0.308021	217.179
2018-06-01 05:00:00	16.3	16	8	0	17.5475	17.5475	0.314479	217.493
2018-06-01 06:00:00	16.7	34	18	0	17.665	17.665	0.319375	217.813
2018-06-01 07:00:00	17.5	62	32	0	17.6725	17.6725	0.319687	218.132
2018-06-01 08:00:00	18.2	110	58	0	17.7475	17.7475	0.322812	218.455
2018-06-01 09:00:00	18.3	98	50	0	18.09	18.09	0.337083	218.792
2018-06-01 10:00:00	18.7	112	58	0	18.66	18.66	0.360833	219.153
2018-06-01 11:00:00	17.6	132	72	0	19.59	19.59	0.399583	219.553
2018-06-01 12:00:00	19.4	166	88	0	20.0675	20.0675	0.419479	219.972
2018-06-01 13:00:00	18.2	80	44	3.5	20.4275	20.4275	0.434479	220.407
2018-06-01 14:00:00	17.7	88	48	0	21.1375	21.1375	0.464062	220.871
2018-06-01 15:00:00	19.6	134	70	0	22.1225	22.1225	0.505104	221.376
2018-06-01 16:00:00	18.1	76	40	0	21.845	21.845	0.493542	221.869
2018-06-01 17:00:00	18.4	56	30	0	21.635	21.635	0.484792	222.354
2018-06-01 18:00:00	17.6	32	16	0	21.795	21.795	0.491458	222.846
2018-06-01 19:00:00	16.9	4	2	0	21.955	21.955	0.498125	223.344
2018-06-01 20:00:00	16.6	0	0	0	21.5025	21.5025	0.479271	223.823
2018-06-01 21:00:00	16.4	0	0	0	20.885	20.885	0.453542	224.277
2018-06-01 22:00:00	15.8	0	0	0	20.1525	20.1525	0.423021	224.7
2018-06-01 23:00:00	15.6	0	0	0	19.4125	19.4125	0.392188	225.092
2018-06-02	14.8	0	0	0	18.9975	18.9975	0.374896	225.467
2018-06-02 01:00:00	13.5	0	0	0	18.6	18.6	0.358333	225.825
2018-06-02 02:00:00	12.8	0	0	0	18.0075	18.0075	0.333646	226.159
2018-06-02 03:00:00	12.6	0	0	0	17.6625	17.6625	0.319271	226.478
2018-06-02 04:00:00	12.8	12	6	0	16.8925	16.8925	0.287187	226.765
2018-06-02 05:00:00	14.8	58	30	0	16.31	16.31	0.262917	227.028
2018-06-02 06:00:00	16	124	62	0	15.775	15.775	0.240625	227.269
2018-06-02 07:00:00	18.4	186	90	0	15.6475	15.6475	0.235313	227.504
2018-06-02 08:00:00	19.2	200	98	0	16.04	16.04	0.251667	227.756
2018-06-02 09:00:00	20.1	214	108	0	17.52	17.52	0.313333	228.069
2018-06-02 10:00:00	20.3	210	106	0	19.22	19.22	0.384167	228.453
2018-06-02 11:00:00	21.5	216	110	0	20.8825	20.8825	0.453437	228.907
2018-06-02 12:00:00	21.3	294	148	0	22.3025	22.3025	0.512604	229.419
2018-06-02 13:00:00	22.1	292	148	0	23.335	23.335	0.555625	229.975
2018-06-02 14:00:00	22.6	256	128	0	24.315	24.315	0.596458	230.571
2018-06-02 15:00:00	23.3	216	108	0	26.4375	26.4375	0.684896	231.256
2018-06-02 16:00:00	21.5	58	30	0	28.41	28.41	0.767083	232.023
2018-06-02 17:00:00	22.2	90	46	0	28.5325	28.5325	0.772187	232.795
2018-06-02 18:00:00	20	38	22	0	28.7825	28.7825	0.782604	233.578
2018-06-02 19:00:00	17.4	6	2	0	27.6375	27.6375	0.734896	234.313
2018-06-02 20:00:00	16.3	0	0	0	25.715	25.715	0.654792	234.968
2018-06-02 21:00:00	15.7	0	0	0	24.1575	24.1575	0.589896	235.558
2018-06-02 22:00:00	15.4	0	0	0	22.8575	22.8575	0.535729	236.093
2018-06-02 23:00:00	14.7	0	0	0	21.7225	21.7225	0.488438	236.582
2018-06-03	14.6	0	0	0	20.515	20.515	0.438125	237.02
2018-06-03 01:00:00	13.9	0	0	0	19.485	19.485	0.395208	237.415
2018-06-03 02:00:00	14.3	0	0	0	18.705	18.705	0.362708	237.778
2018-06-03 03:00:00	13.3	0	2	0.5	18.0775	18.0775	0.336563	238.114
2018-06-03 04:00:00	14.6	16	8	0	17.56	17.56	0.315	238.429
2018-06-03 05:00:00	16.8	62	30	0	17.1025	17.1025	0.295937	238.725
2018-06-03 06:00:00	19	124	60	0	16.7	16.7	0.279167	239.004
2018-06-03 07:00:00	20.4	184	90	0	16.375	16.375	0.265625	239.27
2018-06-03 08:00:00	21.9	240	118	0	16.9325	16.9325	0.288854	239.559
2018-06-03 09:00:00	22.5	276	140	0	18.535	18.535	0.355625	239.915
2018-06-03 10:00:00	23.6	286	144	0	20.5025	20.5025	0.437604	240.352
2018-06-03 11:00:00	24.2	282	144	0	22.6925	22.6925	0.528854	240.881
2018-06-03 12:00:00	24	258	130	0	25.1225	25.1225	0.630104	241.511
2018-06-03 13:00:00	24.4	220	110	0	26.98	26.98	0.7075	242.219
2018-06-03 14:00:00	25	226	114	0	28.4575	28.4575	0.769062	242.988
2018-06-03 15:00:00	24	158	80	0	29.7925	29.7925	0.824688	243.812
2018-06-03 16:00:00	22.8	90	46	0	30.2	30.2	0.841667	244.654
2018-06-03 17:00:00	21.6	52	26	0	30.53	30.53	0.855417	245.509
2018-06-03 18:00:00	20.4	24	14	0	29.7675	29.7675	0.823646	246.333
2018-06-03 19:00:00	18	6	2	0	28.3625	28.3625	0.765104	247.098
2018-06-03 20:00:00	17.6	0	0	0	26.8575	26.8575	0.702396	247.801
2018-06-03 21:00:00	17.5	0	0	0	25.32	25.32	0.638333	248.439
2018-06-03 22:00:00	16.5	0	0	0	23.93	23.93	0.580417	249.019
2018-06-03 23:00:00	16.8	0	0	0	22.6975	22.6975	0.529063	249.548
2018-06-04	17.1	0	0	0	21.7075	21.7075	0.487812	250.036
2018-06-04 01:00:00	16.4	0	0	0	20.975	20.975	0.457292	250.494
2018-06-04 02:00:00	17	0	0	0	20.425	20.425	0.434375	250.928
2018-06-04 03:00:00	16.8	0	0	0	20.205	20.205	0.425208	251.353
2018-06-04 04:00:00	16.6	6	4	0	19.895	19.895	0.412292	251.765
2018-06-04 05:00:00	17.1	22	12	0	19.58	19.58	0.399167	252.165
2018-06-04 06:00:00	17.7	44	22	0	19.2975	19.2975	0.387396	252.552
2018-06-04 07:00:00	17.9	46	24	0	19.21	19.21	0.38375	252.936
2018-06-04 08:00:00	19.5	102	52	0	19.31	19.31	0.387917	253.324
2018-06-04 09:00:00	20.2	246	126	0	19.68	19.68	0.403333	253.727
2018-06-04 10:00:00	21.5	250	128	0	20.115	20.115	0.421458	254.148
2018-06-04 11:00:00	23.3	316	164	0	20.6075	20.6075	0.441979	254.59
2018-06-04 12:00:00	23.9	278	140	0	23.38	23.38	0.5575	255.148
2018-06-04 13:00:00	24.3	206	104	0	25.755	25.755	0.656458	255.804
2018-06-04 14:00:00	22.5	88	46	0	27.81	27.81	0.742083	256.546
2018-06-04 15:00:00	21.4	32	16	0	29.8275	29.8275	0.826146	257.373
2018-06-04 16:00:00	21.6	78	42	0	30.33	30.33	0.847083	258.22
2018-06-04 17:00:00	22.2	52	28	0	29.1175	29.1175	0.796562	259.016
2018-06-04 18:00:00	21.2	10	4	0	27.0975	27.0975	0.712396	259.729
2018-06-04 19:00:00	20.1	2	2	0	25.6225	25.6225	0.650937	260.38
2018-06-04 20:00:00	19.6	0	0	0	24.8325	24.8325	0.618021	260.998
2018-06-04 21:00:00	18.7	0	0	0	24.22	24.22	0.5925	261.59
2018-06-04 22:00:00	18	0	0	0	23.55	23.55	0.564583	262.155
2018-06-04 23:00:00	17.4	0	0	0	22.6575	22.6575	0.527396	262.682
2018-06-05	17.2	0	0	0	21.9025	21.9025	0.495937	263.178
2018-06-05 01:00:00	16.9	0	0	0	21.2375	21.2375	0.468229	263.646
2018-06-05 02:00:00	16.5	0	0	0	20.715	20.715	0.446458	264.093
2018-06-05 03:00:00	16.1	0	0	0	20.365	20.365	0.431875	264.525
2018-06-05 04:00:00	15.3	0	2	2.5	20.165	20.165	0.423542	264.948
2018-06-05 05:00:00	15.1	10	4	0.5	19.9725	19.9725	0.415521	265.364
2018-06-05 06:00:00	15.3	20	12	0	19.7125	19.7125	0.404687	265.768
2018-06-05 07:00:00	15.3	18	10	2	19.185	19.185	0.382708	266.151
2018-06-05 08:00:00	15.9	44	24	2.5	18.665	18.665	0.361042	266.512
2018-06-05 09:00:00	16	24	16	1	18.685	18.685	0.361875	266.874
2018-06-05 10:00:00	16.5	28	14	0	18.515	18.515	0.354792	267.229
2018-06-05 12:00:00	16.7	40	24	0	18.75	18.75	0.364583	267.593
2018-06-05 13:00:00	16.7	26	16	0	18.9175	18.9175	0.371563	267.965
2018-06-05 14:00:00	17.8	60	30	0	19.1525	19.1525	0.381354	268.346
2018-06-05 15:00:00	19.2	134	68	0	19.19	19.19	0.382917	268.729
2018-06-05 16:00:00	19.6	104	52	0	19.5	19.5	0.395833	269.125
2018-06-05 17:00:00	19.8	82	42	0	20.4125	20.4125	0.433854	269.559
2018-06-05 18:00:00	19.7	42	22	0	21.12	21.12	0.463333	270.022
2018-06-05 19:00:00	19.6	20	8	0	21.3025	21.3025	0.470937	270.493
2018-06-05 20:00:00	18.1	2	2	0	21.375	21.375	0.473958	270.967
2018-06-05 21:00:00	17	0	0	0	20.9275	20.9275	0.455312	271.422
2018-06-05 22:00:00	16.5	0	0	0	20.195	20.195	0.424792	271.847
2018-06-05 23:00:00	16.1	0	0	0.5	19.17	19.17	0.382083	272.229
2018-06-06	15.6	0	0	1	18.41	18.41	0.350417	272.58
2018-06-06 01:00:00	15.2	0	0	0.5	18.0775	18.0775	0.336563	272.916
2018-06-06 02:00:00	14.4	0	0	1.5	17.8475	17.8475	0.326979	273.243
2018-06-06 03:00:00	13.9	0	0	3	17.6025	17.6025	0.316771	273.56
2018-06-06 04:00:00	13.5	0	0	0	17.35	17.35	0.30625	273.866
2018-06-06 05:00:00	13.4	4	2	0.5	16.88	16.88	0.286667	274.153
2018-06-06 06:00:00	13.4	6	4	1.5	16.61	16.61	0.275417	274.428
2018-06-06 07:00:00	14	32	18	0	16.37	16.37	0.265417	274.694
2018-06-06 08:00:00	14.1	30	16	0	16.1175	16.1175	0.254896	274.949
2018-06-06 09:00:00	14.6	32	18	0	16.4275	16.4275	0.267812	275.216
2018-06-06 10:00:00	15.3	60	32	0	16.895	16.895	0.287292	275.504
2018-06-06 11:00:00	16.9	108	56	0	17.0175	17.0175	0.292396	275.796
2018-06-06 12:00:00	17.6	102	52	0	17.495	17.495	0.312292	276.108
2018-06-06 13:00:00	18.6	114	58	0	18.6325	18.6325	0.359687	276.468
2018-06-06 14:00:00	20.1	154	78	0	19.7975	19.7975	0.408229	276.876
2018-06-06 15:00:00	20.7	168	86	0	20.245	20.245	0.426875	277.303
2018-06-06 16:00:00	21.7	208	104	0	21.1225	21.1225	0.463437	277.767
2018-06-06 17:00:00	20.3	38	20	0.5	22.6925	22.6925	0.528854	278.296
2018-06-06 18:00:00	19.4	30	18	0	23.3975	23.3975	0.558229	278.854
2018-06-06 19:00:00	18.8	8	2	0	22.895	22.895	0.537292	279.391
2018-06-06 20:00:00	18.1	2	2	0	22.425	22.425	0.517708	279.909
2018-06-06 21:00:00	17.9	0	0	0	21.405	21.405	0.475208	280.384
2018-06-06 22:00:00	17.6	0	0	0	20.6425	20.6425	0.443437	280.827
2018-06-06 23:00:00	17.4	0	0	0	20.0375	20.0375	0.418229	281.246
2018-06-07	16.7	0	0	0	19.6325	19.6325	0.401354	281.647
2018-06-07 01:00:00	16.6	0	0	0	19.325	19.325	0.388542	282.036
2018-06-07 02:00:00	16.6	0	0	0	18.98	18.98	0.374167	282.41
2018-06-07 03:00:00	17	0	0	0.5	18.49	18.49	0.35375	282.763
2018-06-07 04:00:00	17.1	0	0	0	18.32	18.32	0.346667	283.11
2018-06-07 05:00:00	17.2	6	4	0	18.305	18.305	0.346042	283.456
2018-06-07 06:00:00	16.8	20	10	0	18.3425	18.3425	0.347604	283.804
2018-06-07 07:00:00	17.5	70	36	0	18.3225	18.3225	0.346771	284.151
2018-06-07 08:00:00	18.2	188	92	0	18.335	18.335	0.347292	284.498
2018-06-07 09:00:00	20	208	104	0	18.6225	18.6225	0.359271	284.857
2018-06-07 10:00:00	20.7	284	140	0	19.38	19.38	0.390833	285.248
2018-06-07 11:00:00	21.4	298	152	0	20.4875	20.4875	0.436979	285.685
2018-06-07 12:00:00	22.2	304	154	0	21.955	21.955	0.498125	286.183
2018-06-07 13:00:00	22.2	292	148	0	23.3625	23.3625	0.556771	286.74
2018-06-07 14:00:00	22.8	282	146	0	24.495	24.495	0.603958	287.344
2018-06-07 15:00:00	23.9	232	118	0	25.6325	25.6325	0.651354	287.995
2018-06-07 16:00:00	24.1	174	86	0	25.78	25.78	0.6575	288.653
2018-06-07 17:00:00	22.4	136	68	0	26.16	26.16	0.673333	289.326
2018-06-07 18:00:00	23.5	94	50	0	26.0525	26.0525	0.668854	289.995
2018-06-07 19:00:00	22.4	46	24	0	25.5975	25.5975	0.649896	290.645
2018-06-07 20:00:00	20.8	8	4	0	24.6	24.6	0.608333	291.253
2018-06-07 21:00:00	18.7	0	2	0	23.325	23.325	0.555208	291.808
2018-06-07 22:00:00	17.3	0	0	0	22.345	22.345	0.514375	292.323
2018-06-07 23:00:00	16.8	0	0	0	21.5975	21.5975	0.483229	292.806
2018-06-08	15.2	0	0	0	20.61	20.61	0.442083	293.248
2018-06-08 01:00:00	15.2	0	0	0	19.755	19.755	0.406458	293.654
2018-06-08 02:00:00	15.2	0	0	0	19.0475	19.0475	0.376979	294.031
2018-06-08 03:00:00	14.5	0	0	0	18.355	18.355	0.348125	294.379
2018-06-08 04:00:00	14	0	0	0	17.82	17.82	0.325833	294.705
2018-06-08 05:00:00	15.1	22	8	0	17.3225	17.3225	0.305104	295.01
2018-06-08 06:00:00	16.8	62	34	0	16.8425	16.8425	0.285104	295.296
2018-06-08 07:00:00	19.4	98	50	0	16.5925	16.5925	0.274688	295.57
2018-06-08 08:00:00	21.1	164	82	0	17.3975	17.3975	0.308229	295.878
2018-06-08 09:00:00	21.7	262	130	0	18.8875	18.8875	0.370312	296.249
2018-06-08 10:00:00	21.3	232	116	0	20.26	20.26	0.4275	296.676
2018-06-08 11:00:00	21.3	214	110	0	22.5375	22.5375	0.522396	297.199
2018-06-08 12:00:00	21.8	306	156	0	24.105	24.105	0.587708	297.786
2018-06-08 13:00:00	23.6	262	132	0	24.2475	24.2475	0.593646	298.38
2018-06-08 14:00:00	23.9	308	156	0	25.6	25.6	0.65	299.03
2018-06-08 15:00:00	24.2	234	118	0	28.05	28.05	0.752083	299.782
2018-06-08 16:00:00	23.5	160	80	0	29.2625	29.2625	0.802604	300.585
2018-06-08 17:00:00	23.3	114	58	0	29.35	29.35	0.80625	301.391
2018-06-08 18:00:00	22.7	98	50	0	28.8175	28.8175	0.784062	302.175
2018-06-08 19:00:00	21.3	36	18	0	27.785	27.785	0.741042	302.916
2018-06-08 20:00:00	19.5	10	6	0	26.7425	26.7425	0.697604	303.614
2018-06-08 21:00:00	18.4	0	0	0	25.6625	25.6625	0.652604	304.266
2018-06-08 22:00:00	17.8	0	0	0	24.495	24.495	0.603958	304.87
2018-06-08 23:00:00	17.1	0	0	0	23.225	23.225	0.551042	305.421
2018-06-09	16.8	0	0	0	22.1475	22.1475	0.506146	305.927
2018-06-09 01:00:00	16.2	0	0	0	21.2275	21.2275	0.467812	306.395
2018-06-09 02:00:00	16.5	0	0	0	20.5125	20.5125	0.438021	306.833
2018-06-09 03:00:00	16	0	0	0	19.965	19.965	0.415208	307.248
2018-06-09 04:00:00	15.5	0	0	0	19.7	19.7	0.404167	307.653
2018-06-09 05:00:00	15.3	6	2	0	19.5	19.5	0.395833	308.048
2018-06-09 06:00:00	14.9	16	8	0	19.24	19.24	0.385	308.433
2018-06-09 07:00:00	15.5	44	22	0	19.0525	19.0525	0.377187	308.811
2018-06-09 08:00:00	16.9	74	38	0	18.9375	18.9375	0.372396	309.183
2018-06-09 09:00:00	17.7	100	50	0	19.155	19.155	0.381458	309.564
2018-06-09 10:00:00	18	132	66	0	19.805	19.805	0.408542	309.973
2018-06-09 11:00:00	20.1	242	120	0	20.775	20.775	0.448958	310.422
2018-06-09 12:00:00	21.2	294	150	0	21.8525	21.8525	0.493854	310.916
2018-06-09 13:00:00	23.1	302	150	0	23.5525	23.5525	0.564687	311.481
2018-06-09 14:00:00	23.6	288	146	0	26.09	26.09	0.670417	312.151
2018-06-09 15:00:00	23.1	224	110	0	28.6	28.6	0.775	312.926
2018-06-09 16:00:00	22.6	108	56	0	29.91	29.91	0.829583	313.756
2018-06-09 17:00:00	21.3	80	40	0	30.19	30.19	0.84125	314.597
2018-06-09 18:00:00	20.5	24	12	0	28.97	28.97	0.790417	315.387
2018-06-09 19:00:00	20.5	10	6	0	27.755	27.755	0.739792	316.127
2018-06-09 20:00:00	19.2	6	2	0	26.2825	26.2825	0.678437	316.805
2018-06-09 21:00:00	18.3	0	0	0	25.0675	25.0675	0.627812	317.433
2018-06-09 22:00:00	18	0	0	0	23.8875	23.8875	0.578646	318.012
2018-06-09 23:00:00	17.1	0	0	0	22.8425	22.8425	0.535104	318.547
2018-06-10	16.6	0	0	0	21.98	21.98	0.499167	319.046
2018-06-10 01:00:00	16.3	0	0	0	21.3825	21.3825	0.474271	319.52
2018-06-10 02:00:00	16.2	0	0	0	20.89	20.89	0.45375	319.974
2018-06-10 03:00:00	15.3	0	0	0	20.2525	20.2525	0.427188	320.401
2018-06-10 04:00:00	14.8	0	2	0	19.6675	19.6675	0.402813	320.804
2018-06-10 05:00:00	15.7	10	6	0	19.1175	19.1175	0.379896	321.184
2018-06-10 06:00:00	16.4	38	18	0	18.665	18.665	0.361042	321.545
2018-06-10 07:00:00	18	92	46	0	18.41	18.41	0.350417	321.896
2018-06-10 08:00:00	20.3	176	86	0	18.7675	18.7675	0.365312	322.261
2018-06-10 09:00:00	22	212	104	0	19.7025	19.7025	0.404271	322.665
2018-06-10 10:00:00	22.1	222	110	0	21.265	21.265	0.469375	323.134
2018-06-10 11:00:00	22.3	152	78	0	23.1475	23.1475	0.547813	323.682
2018-06-10 12:00:00	22.8	174	90	0	25.49	25.49	0.645417	324.328
2018-06-10 13:00:00	23.6	214	110	0	26.2775	26.2775	0.678229	325.006
2018-06-10 14:00:00	23.3	124	64	0	27.03	27.03	0.709583	325.716
2018-06-10 15:00:00	22.7	124	64	0	27.9575	27.9575	0.748229	326.464
2018-06-10 16:00:00	21.3	42	22	0	27.975	27.975	0.748958	327.213
2018-06-10 17:00:00	20.6	20	10	0	28.1175	28.1175	0.754896	327.968
2018-06-10 18:00:00	20.4	36	20	0.5	27.0025	27.0025	0.708438	328.676
2018-06-10 19:00:00	19.7	32	16	0	25.4475	25.4475	0.643646	329.32
2018-06-10 20:00:00	18.4	6	4	0	24.295	24.295	0.595625	329.915
2018-06-10 21:00:00	18.1	0	0	0	23.535	23.535	0.563958	330.479
2018-06-10 22:00:00	17.3	0	0	0	22.75	22.75	0.53125	331.011
2018-06-10 23:00:00	17.2	0	0	0	22.0075	22.0075	0.500313	331.511
2018-06-11	16.8	0	0	0	21.35	21.35	0.472917	331.984
2018-06-11 01:00:00	17.4	0	0	0	20.64	20.64	0.443333	332.427
2018-06-11 02:00:00	17.3	0	0	0	20.11	20.11	0.42125	332.848
2018-06-11 03:00:00	17	0	0	0	19.845	19.845	0.410208	333.259
2018-06-11 04:00:00	16.5	0	0	0	19.79	19.79	0.407917	333.666
2018-06-11 05:00:00	16.4	2	0	0.5	19.6525	19.6525	0.402187	334.069
2018-06-11 06:00:00	16.7	10	6	1	19.4225	19.4225	0.392604	334.461
2018-06-11 07:00:00	17.4	36	20	0.5	19.14	19.14	0.380833	334.842
2018-06-11 08:00:00	17.9	70	36	0	18.9775	18.9775	0.374062	335.216
2018-06-11 09:00:00	18	54	30	0	19.255	19.255	0.385625	335.602
2018-06-11 10:00:00	19.2	74	38	0	20.005	20.005	0.416875	336.019
2018-06-11 11:00:00	19.6	62	34	0	20.46	20.46	0.435833	336.454
2018-06-11 12:00:00	19.1	62	34	0	20.59	20.59	0.44125	336.896
2018-06-11 13:00:00	19	52	30	6	20.9625	20.9625	0.456771	337.352
2018-06-11 14:00:00	21.3	202	104	0	21.1075	21.1075	0.462813	337.815
2018-06-11 15:00:00	19.9	128	66	0	20.655	20.655	0.443958	338.259
2018-06-11 16:00:00	20.1	70	38	0	21.8275	21.8275	0.492813	338.752
2018-06-11 17:00:00	20.8	68	36	0	22.9275	22.9275	0.538646	339.291
2018-06-11 18:00:00	19.2	38	22	2	22.6175	22.6175	0.525729	339.816
2018-06-11 19:00:00	18	4	2	16	22.2875	22.2875	0.511979	340.328
2018-06-11 20:00:00	18	2	0	3.5	22.175	22.175	0.507292	340.836
2018-06-11 21:00:00	17.3	0	0	0.5	20.89	20.89	0.45375	341.289
2018-06-11 22:00:00	16.5	0	0	0.5	20.0775	20.0775	0.419896	341.709
2018-06-11 23:00:00	16.4	0	0	0.5	19.9025	19.9025	0.412604	342.122
2018-06-12	16.5	0	0	4.5	19.5075	19.5075	0.396146	342.518
2018-06-12 01:00:00	16.2	0	0	3.5	19.0875	19.0875	0.378646	342.897
2018-06-12 02:00:00	15.8	0	0	0.5	18.92	18.92	0.371667	343.268
2018-06-12 03:00:00	15.2	0	0	16.5	18.4925	18.4925	0.353854	343.622
2018-06-12 04:00:00	15.1	0	0	3.5	18.2975	18.2975	0.345729	343.968
2018-06-12 05:00:00	15.2	2	0	1.5	17.9075	17.9075	0.329479	344.297
2018-06-12 06:00:00	15.2	10	4	0	17.3275	17.3275	0.305313	344.603
2018-06-12 07:00:00	15.3	18	6	0	17.2075	17.2075	0.300312	344.903
2018-06-12 08:00:00	14.7	20	8	0	17.3175	17.3175	0.304896	345.208
2018-06-12 09:00:00	15.1	80	42	0.5	17.45	17.45	0.310417	345.518
2018-06-12 10:00:00	15.6	96	50	0	17.4525	17.4525	0.310521	345.829
2018-06-12 11:00:00	16	164	86	0	17.595	17.595	0.316458	346.145
2018-06-12 12:00:00	15.4	80	42	0	18.075	18.075	0.336458	346.482
2018-06-12 13:00:00	16.9	126	66	0	18.6575	18.6575	0.360729	346.843
2018-06-12 14:00:00	17.5	136	68	0	18.475	18.475	0.353125	347.196
2018-06-12 15:00:00	18.2	112	56	0	18.54	18.54	0.355833	347.552
2018-06-12 16:00:00	18.2	112	56	0	19.0325	19.0325	0.376354	347.928
2018-06-12 17:00:00	18.3	88	42	0	19.7625	19.7625	0.406771	348.335
2018-06-12 18:00:00	18	58	28	0	20.1075	20.1075	0.421146	348.756
2018-06-12 19:00:00	17.1	26	12	0	20.0125	20.0125	0.417187	349.173
2018-06-12 20:00:00	16.3	4	0	0	19.56	19.56	0.398333	349.571
2018-06-12 21:00:00	14.9	0	0	0	19.1225	19.1225	0.380104	349.951
2018-06-12 22:00:00	14.3	0	0	0	18.64	18.64	0.36	350.311
2018-06-12 23:00:00	12.8	0	0	0	17.8975	17.8975	0.329063	350.641
2018-06-13	11.7	0	0	0	17.0025	17.0025	0.291771	350.932
2018-06-13 01:00:00	10.8	0	0	0	16.4325	16.4325	0.268021	351.2
2018-06-13 02:00:00	10.3	0	0	0	15.5275	15.5275	0.230313	351.431
2018-06-13 03:00:00	9.6	0	0	0	14.785	14.785	0.199375	351.63
2018-06-13 04:00:00	9.4	0	0	0	14.16	14.16	0.173333	351.803
2018-06-13 05:00:00	10.3	18	8	0	13.5225	13.5225	0.146771	351.95
2018-06-13 06:00:00	11.5	70	34	0	12.985	12.985	0.124375	352.074
2018-06-13 07:00:00	12.6	102	50	0	12.6725	12.6725	0.111354	352.186
2018-06-13 08:00:00	13.5	124	60	0	13.6325	13.6325	0.151354	352.337
2018-06-13 09:00:00	13.9	118	58	0	15.17	15.17	0.215417	352.553
2018-06-13 10:00:00	14	118	58	0	16.21	16.21	0.25875	352.811
2018-06-13 11:00:00	14.3	74	38	0	16.9425	16.9425	0.289271	353.101
2018-06-13 12:00:00	16.1	150	74	0	17.3925	17.3925	0.308021	353.409
2018-06-13 13:00:00	16.4	136	68	0	17.535	17.535	0.313958	353.723
2018-06-13 14:00:00	16.6	156	78	0	17.945	17.945	0.331042	354.054
2018-06-13 15:00:00	16.5	116	58	0	18.785	18.785	0.366042	354.42
2018-06-13 16:00:00	16.8	122	60	0	19.545	19.545	0.397708	354.817
2018-06-13 17:00:00	16.9	92	46	0	19.6275	19.6275	0.401146	355.219
2018-06-13 18:00:00	16.6	50	26	0	19.635	19.635	0.401458	355.62
2018-06-13 19:00:00	16.3	34	16	0	20	20	0.416667	356.037
2018-06-13 20:00:00	14	4	2	0	19.565	19.565	0.398542	356.435
2018-06-13 21:00:00	12.7	0	0	0	18.7425	18.7425	0.364271	356.799
2018-06-13 22:00:00	12.3	0	0	0	17.7725	17.7725	0.323854	357.123
2018-06-13 23:00:00	11.3	0	0	0	16.8	16.8	0.283333	357.407
2018-06-14	10.8	0	0	0		10.8	0.0333333	357.44
2018-06-14 01:00:00	10.8	0	0	0		10.8	0.0333333	357.473
2018-06-14 02:00:00	9.9	0	0	0		9.9	0	357.473
2018-06-14 03:00:00	9.4	0	0	0		9.4	0	357.473
2018-06-14 04:00:00	9.1	2	0	0		9.1	0	357.473
2018-06-14 05:00:00	11.3	18	8	0.5		11.3	0.0541667	357.527
2018-06-14 06:00:00	14.3	68	36	0		14.3	0.179167	357.707
2018-06-14 07:00:00	15.7	116	56	0		15.7	0.2375	357.944
2018-06-14 08:00:00	15.8	98	50	0		15.8	0.241667	358.186
2018-06-14 09:00:00	16.9	120	62	0		16.9	0.2875	358.473
2018-06-14 10:00:00	17.7	178	90	0		17.7	0.320833	358.794
2018-06-14 11:00:00	17.9	170	88	0		17.9	0.329167	359.123
2018-06-14 12:00:00	18	102	54	0		18	0.333333	359.457
2018-06-14 13:00:00	19.1	148	78	0		19.1	0.379167	359.836
2018-06-14 14:00:00	19.6	174	78	0		19.6	0.4	360.236
2018-06-14 15:00:00	19.4	116	60	0		19.4	0.391667	360.627
2018-06-14 16:00:00	18.5	66	34	0		18.5	0.354167	360.982
2018-06-14 17:00:00	17.7	32	18	0		17.7	0.320833	361.302
2018-06-14 18:00:00	17.2	18	10	0		17.2	0.3	361.602
2018-06-14 19:00:00	17.3	32	14	0		17.3	0.304167	361.907
2018-06-14 20:00:00	16.3	12	6	0		16.3	0.2625	362.169
2018-06-14 21:00:00	16.1	0	0	0		16.1	0.254167	362.423
2018-06-14 22:00:00	15.2	0	0	0		15.2	0.216667	362.64
2018-06-14 23:00:00	14.8	0	0	0		14.8	0.2	362.84
2018-06-15	14.2	0	0	0		14.2	0.175	363.015
2018-06-15 01:00:00	14.2	0	0	0		14.2	0.175	363.19
2018-06-15 02:00:00	13.6	0	0	0		13.6	0.15	363.34
2018-06-15 03:00:00	12.9	0	0	0		12.9	0.120833	363.461
2018-06-15 04:00:00	12.5	0	0	0		12.5	0.104167	363.565
2018-06-15 05:00:00	12.7	16	8	0		12.7	0.1125	363.677
2018-06-15 06:00:00	14.5	54	26	0		14.5	0.1875	363.865
2018-06-15 07:00:00	16	130	60	0		16	0.25	364.115
2018-06-15 08:00:00	17.7	186	90	0		17.7	0.320833	364.436
2018-06-15 09:00:00	18.3	232	110	0		18.3	0.345833	364.782
2018-06-15 10:00:00	19.4	254	124	0		19.4	0.391667	365.173
2018-06-15 11:00:00	20.2	288	142	0		20.2	0.425	365.598
2018-06-15 12:00:00	20.6	280	140	0		20.6	0.441667	366.04
2018-06-15 13:00:00	21.6	258	128	0		21.6	0.483333	366.523
2018-06-15 14:00:00	22.3	282	142	0		22.3	0.5125	367.036
2018-06-15 15:00:00	22.9	272	138	0		22.9	0.5375	367.573
2018-06-15 16:00:00	22.6	232	116	0		22.6	0.525	368.098
2018-06-15 17:00:00	21.4	146	76	0		21.4	0.475	368.573
2018-06-15 18:00:00	21.2	98	52	0		21.2	0.466667	369.04
2018-06-15 19:00:00	18.9	36	20	0		18.9	0.370833	369.411
2018-06-15 20:00:00	17.1	4	2	0		17.1	0.295833	369.707
2018-06-15 21:00:00	14.9	0	0	0		14.9	0.204167	369.911
2018-06-15 22:00:00	14	0	0	0		14	0.166667	370.077
2018-06-15 23:00:00	14.2	0	0	0		14.2	0.175	370.252
2018-06-16	14.1	0	0	0		14.1	0.170833	370.423
2018-06-16 01:00:00	13.8	0	0	0		13.8	0.158333	370.582
2018-06-16 02:00:00	12.5	0	0	0		12.5	0.104167	370.686
2018-06-16 03:00:00	12.5	0	0	0		12.5	0.104167	370.79
2018-06-16 04:00:00	12.7	0	0	0		12.7	0.1125	370.902
2018-06-16 05:00:00	12.9	6	4	0		12.9	0.120833	371.023
2018-06-16 06:00:00	13.3	26	12	0		13.3	0.1375	371.161
2018-06-16 07:00:00	14.8	68	34	0		14.8	0.2	371.361
2018-06-16 08:00:00	15.8	166	78	0		15.8	0.241667	371.602
2018-06-16 09:00:00	17.3	240	116	0		17.3	0.304167	371.907
2018-06-16 10:00:00	18.1	238	118	0		18.1	0.3375	372.244
2018-06-16 11:00:00	19.1	306	152	0		19.1	0.379167	372.623
2018-06-16 12:00:00	19.5	330	166	0		19.5	0.395833	373.019
2018-06-16 13:00:00	20.6	278	140	0		20.6	0.441667	373.461
2018-06-16 14:00:00	21.2	264	134	0		21.2	0.466667	373.927
2018-06-16 15:00:00	21.1	186	94	0		21.1	0.4625	374.39
2018-06-16 16:00:00	20.2	146	72	0		20.2	0.425	374.815
2018-06-16 17:00:00	19.9	92	48	0		19.9	0.4125	375.227
2018-06-16 18:00:00	19.2	52	26	0		19.2	0.383333	375.611
2018-06-16 19:00:00	18.2	14	8	0		18.2	0.341667	375.952
2018-06-16 20:00:00	17.4	4	0	0		17.4	0.308333	376.261
2018-06-16 21:00:00	16.7	0	0	0		16.7	0.279167	376.54
2018-06-16 22:00:00	16.2	0	0	0		16.2	0.258333	376.798
2018-06-16 23:00:00	15.2	0	0	0		15.2	0.216667	377.015
2018-06-17	14.8	0	0	0		14.8	0.2	377.215
2018-06-17 01:00:00	13.4	0	0	0		13.4	0.141667	377.357
2018-06-17 02:00:00	13.7	0	0	0		13.7	0.154167	377.511
2018-06-17 03:00:00	13.5	0	0	0		13.5	0.145833	377.657
2018-06-17 04:00:00	12.3	0	0	0		12.3	0.0958333	377.752
2018-06-17 05:00:00	12.2	10	6	0		12.2	0.0916667	377.844
2018-06-17 06:00:00	13.2	40	20	0		13.2	0.133333	377.977
2018-06-17 07:00:00	14	68	34	0		14	0.166667	378.144
2018-06-17 08:00:00	14.4	84	44	0		14.4	0.183333	378.327
2018-06-17 09:00:00	15.8	124	64	0		15.8	0.241667	378.569
2018-06-17 10:00:00	16.2	194	96	0		16.2	0.258333	378.827
2018-06-17 11:00:00	16.3	136	68	0		16.3	0.2625	379.09
2018-06-17 12:00:00	17	154	78	0		17	0.291667	379.382
2018-06-17 13:00:00	18.3	218	112	0		18.3	0.345833	379.727
2018-06-17 14:00:00	18.5	198	100	0		18.5	0.354167	380.082
2018-06-17 15:00:00	19.5	252	128	0		19.5	0.395833	380.477
2018-06-17 16:00:00	19.8	226	116	0		19.8	0.408333	380.886
2018-06-17 17:00:00	20.2	148	76	0		20.2	0.425	381.311
2018-06-17 18:00:00	18.8	52	26	0		18.8	0.366667	381.677
2018-06-17 19:00:00	18.4	22	12	0		18.4	0.35	382.027
2018-06-17 20:00:00	17.9	4	2	0		17.9	0.329167	382.357
2018-06-17 21:00:00	17.5	0	0	0		17.5	0.3125	382.669
2018-06-17 22:00:00	17.4	0	0	0		17.4	0.308333	382.977
2018-06-17 23:00:00	16.8	0	0	0		16.8	0.283333	383.261
2018-06-18	15.6	0	0	0		15.6	0.233333	383.494
2018-06-18 01:00:00	16	0	0	0		16	0.25	383.744
2018-06-18 02:00:00	15.9	0	0	0		15.9	0.245833	383.99
2018-06-18 03:00:00	15.7	0	0	0		15.7	0.2375	384.227
2018-06-18 04:00:00	15.6	0	0	0		15.6	0.233333	384.461
2018-06-18 05:00:00	15.8	8	4	0		15.8	0.241667	384.702
2018-06-18 06:00:00	15.6	18	10	0		15.6	0.233333	384.936
2018-06-18 07:00:00	16.1	36	18	0		16.1	0.254167	385.19
2018-06-18 08:00:00	16.5	56	30	0		16.5	0.270833	385.461
2018-06-18 09:00:00	18.9	130	68	0		18.9	0.370833	385.832
2018-06-18 10:00:00	16.6	92	48	0		16.6	0.275	386.107
2018-06-18 11:00:00	20	182	94	0		20	0.416667	386.523
2018-06-18 12:00:00	20.4	198	102	0		20.4	0.433333	386.957
2018-06-18 13:00:00	20.2	192	96	0		20.2	0.425	387.382
2018-06-18 14:00:00	21.9	258	134	0		21.9	0.495833	387.877
2018-06-18 15:00:00	21.6	208	104	0		21.6	0.483333	388.361
2018-06-18 16:00:00	22.4	180	94	0		22.4	0.516667	388.877
2018-06-18 17:00:00	22.2	156	80	0		22.2	0.508333	389.386
2018-06-18 18:00:00	21.7	100	56	0		21.7	0.4875	389.873
2018-06-18 19:00:00	20.5	44	26	0		20.5	0.4375	390.311
2018-06-18 20:00:00	17.8	8	6	0		17.8	0.325	390.636
2018-06-18 21:00:00	16.4	0	0	0		16.4	0.266667	390.902
2018-06-18 22:00:00	15.4	0	0	0		15.4	0.225	391.127
2018-06-18 23:00:00	15.4	0	0	0		15.4	0.225	391.352
2018-06-19	15.6	0	0	0		15.6	0.233333	391.586
2018-06-19 01:00:00	16.2	0	0	0		16.2	0.258333	391.844
2018-06-19 02:00:00	16.4	0	0	0		16.4	0.266667	392.111
2018-06-19 03:00:00	16.5	0	0	0		16.5	0.270833	392.382
2018-06-19 04:00:00	16.4	0	0	0		16.4	0.266667	392.648
2018-06-19 05:00:00	16.4	4	2	0		16.4	0.266667	392.915
2018-06-19 06:00:00	16.7	22	12	0		16.7	0.279167	393.194
2018-06-19 07:00:00	17	40	20	0		17	0.291667	393.486
2018-06-19 08:00:00	17.8	84	44	0		17.8	0.325	393.811
2018-06-19 09:00:00	18.1	76	38	0		18.1	0.3375	394.148
2018-06-19 10:00:00	18.6	112	58	0		18.6	0.358333	394.507
2018-06-19 11:00:00	19.9	136	70	0		19.9	0.4125	394.919
2018-06-19 12:00:00	21.2	160	82	0		21.2	0.466667	395.386
2018-06-19 13:00:00	21.8	210	112	0		21.8	0.491667	395.877
2018-06-19 14:00:00	22.6	180	92	0		22.6	0.525	396.402
2018-06-19 15:00:00	22.9	166	86	0		22.9	0.5375	396.94
2018-06-19 16:00:00	24.2	232	118	0		24.2	0.591667	397.532
2018-06-19 17:00:00	22.2	160	82	0		22.2	0.508333	398.04
2018-06-19 18:00:00	21.5	62	34	0		21.5	0.479167	398.519
2018-06-19 19:00:00	21.2	38	24	0		21.2	0.466667	398.986
2018-06-19 20:00:00	18.4	8	4	0		18.4	0.35	399.336
2018-06-19 21:00:00	17	0	0	0		17	0.291667	399.627
2018-06-19 22:00:00	16.4	0	0	0		16.4	0.266667	399.894
2018-06-19 23:00:00	15.7	0	0	0		15.7	0.2375	400.132
2018-06-20	15.7	0	0	0		15.7	0.2375	400.369
2018-06-20 01:00:00	15.6	0	0	0		15.6	0.233333	400.602
2018-06-20 02:00:00	15.1	0	0	0		15.1	0.2125	400.815
2018-06-20 03:00:00	14.7	0	0	0		14.7	0.195833	401.011
2018-06-20 04:00:00	14.8	0	2	0		14.8	0.2	401.211
2018-06-20 05:00:00	15	22	8	0		15	0.208333	401.419
2018-06-20 06:00:00	17.9	70	36	0		17.9	0.329167	401.748
2018-06-20 07:00:00	20.9	134	62	0		20.9	0.454167	402.202
2018-06-20 08:00:00	22	198	92	0		22	0.5	402.702
2018-06-20 09:00:00	22.3	174	86	0		22.3	0.5125	403.215
2018-06-20 10:00:00	23	288	142	0		23	0.541667	403.757
2018-06-20 11:00:00	25.3	268	134	0		25.3	0.6375	404.394
2018-06-20 12:00:00	25.7	316	160	0		25.7	0.654167	405.048
2018-06-20 13:00:00	25.7	310	158	0		25.7	0.654167	405.702
2018-06-20 14:00:00	27.2	302	154	0		27.2	0.716667	406.419
2018-06-20 15:00:00	27.1	276	142	0		27.1	0.7125	407.132
2018-06-20 16:00:00	27.1	220	112	0		27.1	0.7125	407.844
2018-06-20 17:00:00	27.2	164	84	0		27.2	0.716667	408.561
2018-06-20 18:00:00	26.4	96	52	0		26.4	0.683333	409.244
2018-06-20 19:00:00	24.9	42	26	0		24.9	0.620833	409.865
2018-06-20 20:00:00	22.1	6	4	0		22.1	0.504167	410.369
2018-06-20 21:00:00	21	0	0	0		21	0.458333	410.827
2018-06-20 22:00:00	19.8	0	0	0		19.8	0.408333	411.236
2018-06-20 23:00:00	18.7	0	0	0		18.7	0.3625	411.598
2018-06-21	17.8	0	0	0		17.8	0.325	411.923
2018-06-21 01:00:00	16.6	0	0	0		16.6	0.275	412.198
2018-06-21 02:00:00	15.4	0	0	0		15.4	0.225	412.423
2018-06-21 03:00:00	15	0	0	0		15	0.208333	412.632
2018-06-21 04:00:00	15.1	0	0	0		15.1	0.2125	412.844
2018-06-21 05:00:00	15.3	6	4	0		15.3	0.220833	413.065
2018-06-21 06:00:00	15.5	12	6	0		15.5	0.229167	413.294
2018-06-21 07:00:00	15.9	26	14	0		15.9	0.245833	413.54
2018-06-21 08:00:00	16.7	66	34	0		16.7	0.279167	413.819
2018-06-21 09:00:00	17.5	136	66	0		17.5	0.3125	414.132
2018-06-21 10:00:00	18.1	292	142	0		18.1	0.3375	414.469
2018-06-21 11:00:00	18.8	266	130	0		18.8	0.366667	414.836
2018-06-21 12:00:00	18.7	330	164	0		18.7	0.3625	415.198
2018-06-21 13:00:00	19.3	332	166	0		19.3	0.3875	415.586
2018-06-21 14:00:00	18.5	264	134	0		18.5	0.354167	415.94
2018-06-21 15:00:00	19.4	232	116	0		19.4	0.391667	416.332
2018-06-21 16:00:00	18.7	202	100	0		18.7	0.3625	416.694
2018-06-21 17:00:00	18.4	130	66	0		18.4	0.35	417.044
2018-06-21 18:00:00	17.4	96	50	0		17.4	0.308333	417.352
2018-06-21 19:00:00	15.7	46	26	0		15.7	0.2375	417.59
2018-06-21 20:00:00	13.7	8	6	0		13.7	0.154167	417.744
2018-06-21 21:00:00	12	0	0	0		12	0.0833333	417.827
2018-06-21 22:00:00	10.6	0	0	0		10.6	0.025	417.852
2018-06-21 23:00:00	9.3	0	0	0		9.3	0	417.852
2018-06-22	9	0	0	0		9	0	417.852
2018-06-22 01:00:00	8.2	0	0	0		8.2	0	417.852
2018-06-22 02:00:00	9	0	0	0		9	0	417.852
2018-06-22 03:00:00	8	0	0	0		8	0	417.852
2018-06-22 04:00:00	6.4	2	0	0		6.4	0	417.852
2018-06-22 05:00:00	7.8	24	10	0		7.8	0	417.852
2018-06-22 06:00:00	10.6	76	36	0		10.6	0.025	417.877
2018-06-22 07:00:00	12.8	138	64	0		12.8	0.116667	417.994
2018-06-22 08:00:00	14.8	202	94	0		14.8	0.2	418.194
2018-06-22 09:00:00	16.3	256	122	0		16.3	0.2625	418.457
2018-06-22 10:00:00	16.9	302	146	0		16.9	0.2875	418.744
2018-06-22 11:00:00	17.1	308	154	0		17.1	0.295833	419.04
2018-06-22 12:00:00	18.5	274	138	0		18.5	0.354167	419.394
2018-06-22 13:00:00	19.1	270	136	0		19.1	0.379167	419.773
2018-06-22 14:00:00	19.7	266	134	0		19.7	0.404167	420.177
2018-06-22 15:00:00	19.2	156	78	0		19.2	0.383333	420.561
2018-06-22 16:00:00	18.9	152	76	0		18.9	0.370833	420.932
2018-06-22 17:00:00	18	108	56	0		18	0.333333	421.265
2018-06-22 18:00:00	19	80	42	0		19	0.375	421.64
2018-06-22 19:00:00	17.5	46	26	0		17.5	0.3125	421.952
2018-06-22 20:00:00	15	8	6	0		15	0.208333	422.161
2018-06-22 21:00:00	13	0	0	0		13	0.125	422.286
2018-06-22 22:00:00	11.9	0	0	0		11.9	0.0791667	422.365
2018-06-22 23:00:00	11.5	0	0	0		11.5	0.0625	422.427
2018-06-23	10.2	0	0	0		10.2	0.00833333	422.436
2018-06-23 01:00:00	9.5	0	0	0		9.5	0	422.436
2018-06-23 02:00:00	8.6	0	0	0		8.6	0	422.436
2018-06-23 03:00:00	8.9	0	0	0		8.9	0	422.436
2018-06-23 04:00:00	7.8	0	0	0		7.8	0	422.436
2018-06-23 05:00:00	9.9	22	10	0		9.9	0	422.436
2018-06-23 06:00:00	11.8	74	34	0		11.8	0.075	422.511
2018-06-23 07:00:00	13.2	140	64	0		13.2	0.133333	422.644
2018-06-23 08:00:00	14.4	202	94	0		14.4	0.183333	422.827
2018-06-23 09:00:00	15.8	254	122	0		15.8	0.241667	423.069
2018-06-23 10:00:00	17.4	298	146	0		17.4	0.308333	423.377
2018-06-23 11:00:00	18.7	328	164	0		18.7	0.3625	423.74
2018-06-23 12:00:00	19.5	318	162	0		19.5	0.395833	424.136
2018-06-23 13:00:00	20.3	306	156	0		20.3	0.429167	424.565
2018-06-23 14:00:00	21.1	288	148	0		21.1	0.4625	425.027
2018-06-23 15:00:00	21.1	284	144	0		21.1	0.4625	425.49
2018-06-23 16:00:00	21.2	226	116	0		21.2	0.466667	425.957
2018-06-23 17:00:00	20.5	160	82	0		20.5	0.4375	426.394
2018-06-23 18:00:00	19.1	92	48	0		19.1	0.379167	426.773
2018-06-23 19:00:00	16.8	18	10	0		16.8	0.283333	427.057
2018-06-23 20:00:00	15.4	4	2	0		15.4	0.225	427.282
2018-06-23 21:00:00	14.3	0	0	0		14.3	0.179167	427.461
2018-06-23 22:00:00	13.7	0	0	0		13.7	0.154167	427.615
2018-06-23 23:00:00	13.7	0	0	0		13.7	0.154167	427.769
2018-06-24	12.5	0	0	0		12.5	0.104167	427.873
2018-06-24 01:00:00	12.9	0	0	0		12.9	0.120833	427.994
2018-06-24 02:00:00	12	0	0	0		12	0.0833333	428.077
2018-06-24 03:00:00	11.6	0	0	0		11.6	0.0666667	428.144
2018-06-24 04:00:00	11.4	0	0	0		11.4	0.0583333	428.202
2018-06-24 05:00:00	11.2	12	6	0		11.2	0.05	428.252
2018-06-24 06:00:00	12	42	20	0		12	0.0833333	428.336
2018-06-24 07:00:00	15.9	110	52	0		15.9	0.245833	428.582
2018-06-24 08:00:00	17	138	66	0		17	0.291667	428.873
2018-06-24 09:00:00	18.6	216	104	0		18.6	0.358333	429.232
2018-06-24 10:00:00	19.9	276	134	0		19.9	0.4125	429.644
2018-06-24 11:00:00	20.3	284	138	0		20.3	0.429167	430.073
2018-06-24 12:00:00	20.5	294	148	0		20.5	0.4375	430.511
2018-06-24 13:00:00	21	282	142	0		21	0.458333	430.969
2018-06-24 14:00:00	21.7	270	136	0		21.7	0.4875	431.457
2018-06-24 15:00:00	21.8	238	120	0		21.8	0.491667	431.948
2018-06-24 16:00:00	21.7	208	104	0		21.7	0.4875	432.436
2018-06-24 17:00:00	21.3	146	74	0		21.3	0.470833	432.907
2018-06-24 18:00:00	20.7	92	48	0		20.7	0.445833	433.352
2018-06-24 19:00:00	19.3	42	26	0		19.3	0.3875	433.74
2018-06-24 20:00:00	16.4	10	6	0		16.4	0.266667	434.007
2018-06-24 21:00:00	14.4	0	0	0		14.4	0.183333	434.19
2018-06-24 22:00:00	13.7	0	0	0		13.7	0.154167	434.344
2018-06-24 23:00:00	14.1	0	0	0		14.1	0.170833	434.515
2018-06-25	13	0	0	0		13	0.125	434.64
2018-06-25 01:00:00	12.2	0	0	0		12.2	0.0916667	434.732
2018-06-25 02:00:00	11.8	0	0	0		11.8	0.075	434.807
2018-06-25 03:00:00	11.2	0	0	0		11.2	0.05	434.857
2018-06-25 04:00:00	11.2	2	0	0		11.2	0.05	434.907
2018-06-25 05:00:00	12.9	20	10	0		12.9	0.120833	435.027
2018-06-25 06:00:00	14.2	72	34	0		14.2	0.175	435.202
2018-06-25 07:00:00	15.6	134	62	0		15.6	0.233333	435.436
2018-06-25 08:00:00	17	196	94	0		17	0.291667	435.727
2018-06-25 09:00:00	18	250	120	0		18	0.333333	436.061
2018-06-25 10:00:00	19.4	292	146	0		19.4	0.391667	436.452
2018-06-25 11:00:00	20.7	322	162	0		20.7	0.445833	436.898
2018-06-25 12:00:00	22	334	172	0		22	0.5	437.398
2018-06-25 13:00:00	23.2	328	170	0		23.2	0.55	437.948
2018-06-25 14:00:00	23.7	304	158	0		23.7	0.570833	438.519
2018-06-25 15:00:00	23.9	270	138	0		23.9	0.579167	439.098
2018-06-25 16:00:00	23.5	200	102	0		23.5	0.5625	439.661
2018-06-25 17:00:00	23.4	156	82	0		23.4	0.558333	440.219
2018-06-25 18:00:00	22.6	100	54	0		22.6	0.525	440.744
2018-06-25 19:00:00	21.2	44	24	0		21.2	0.466667	441.211
2018-06-25 20:00:00	18.1	8	6	0		18.1	0.3375	441.548
2018-06-25 21:00:00	16.6	0	0	0		16.6	0.275	441.823
2018-06-25 22:00:00	16.3	0	0	0		16.3	0.2625	442.086
2018-06-25 23:00:00	16.3	0	0	0		16.3	0.2625	442.348
2018-06-26	15.3	0	0	0		15.3	0.220833	442.569
2018-06-26 01:00:00	14.1	0	0	0		14.1	0.170833	442.74
2018-06-26 02:00:00	13.7	0	0	0		13.7	0.154167	442.894
2018-06-26 03:00:00	13.4	0	0	0		13.4	0.141667	443.036
2018-06-26 04:00:00	13	0	0	0		13	0.125	443.161
2018-06-26 05:00:00	14	18	8	0		14	0.166667	443.327
2018-06-26 06:00:00	16.8	70	32	0		16.8	0.283333	443.611
2018-06-26 07:00:00	17.9	132	62	0		17.9	0.329167	443.94
2018-06-26 08:00:00	19.5	194	92	0		19.5	0.395833	444.336
2018-06-26 09:00:00	21.5	250	118	0		21.5	0.479167	444.815
2018-06-26 10:00:00	22.6	294	144	0		22.6	0.525	445.34
2018-06-26 11:00:00	23.6	322	162	0		23.6	0.566667	445.907
2018-06-26 12:00:00	24.4	338	170	0		24.4	0.6	446.507
2018-06-26 13:00:00	24.8	330	168	0		24.8	0.616667	447.123
2018-06-26 14:00:00	25.6	308	158	0		25.6	0.65	447.773
2018-06-26 15:00:00	25.7	274	138	0		25.7	0.654167	448.427
2018-06-26 16:00:00	25.7	226	114	0		25.7	0.654167	449.082
2018-06-26 17:00:00	25.2	166	86	0		25.2	0.633333	449.715
2018-06-26 18:00:00	24.3	104	54	0		24.3	0.595833	450.311
2018-06-26 19:00:00	22.3	46	28	0		22.3	0.5125	450.823
2018-06-26 20:00:00	19.2	8	4	0		19.2	0.383333	451.207
2018-06-26 21:00:00	17.2	0	0	0		17.2	0.3	451.507
2018-06-26 22:00:00	16.3	0	0	0		16.3	0.2625	451.769
2018-06-26 23:00:00	14.8	0	0	0		14.8	0.2	451.969
2018-06-27	13.7	0	0	0		13.7	0.154167	452.123
2018-06-27 01:00:00	14.2	0	0	0		14.2	0.175	452.298
2018-06-27 02:00:00	13.6	0	0	0		13.6	0.15	452.448
2018-06-27 03:00:00	12.5	0	0	0		12.5	0.104167	452.552
2018-06-27 04:00:00	12.3	2	2	0		12.3	0.0958333	452.648
2018-06-27 05:00:00	14.6	18	8	0		14.6	0.191667	452.84
2018-06-27 06:00:00	16.5	68	32	0		16.5	0.270833	453.111
2018-06-27 07:00:00	18.4	130	60	0		18.4	0.35	453.461
2018-06-27 08:00:00	20.6	194	92	0		20.6	0.441667	453.902
2018-06-27 09:00:00	22.5	250	118	0		22.5	0.520833	454.423
2018-06-27 10:00:00	23.7	292	144	0		23.7	0.570833	454.994
2018-06-27 11:00:00	25	318	158	0		25	0.625	455.619
2018-06-27 12:00:00	26.3	332	168	0		26.3	0.679167	456.298
2018-06-27 13:00:00	26.7	326	166	0		26.7	0.695833	456.994
2018-06-27 14:00:00	27.2	304	156	0		27.2	0.716667	457.711
2018-06-27 15:00:00	27.4	268	136	0		27.4	0.725	458.436
2018-06-27 16:00:00	27.3	220	112	0		27.3	0.720833	459.157
2018-06-27 17:00:00	26.9	162	82	0		26.9	0.704167	459.861
2018-06-27 18:00:00	26.1	100	52	0		26.1	0.670833	460.532
2018-06-27 19:00:00	24.3	42	24	0		24.3	0.595833	461.127
2018-06-27 20:00:00	22.4	8	6	0		22.4	0.516667	461.644
2018-06-27 21:00:00	20.4	0	0	0		20.4	0.433333	462.077
2018-06-27 22:00:00	18.9	0	0	0		18.9	0.370833	462.448
2018-06-27 23:00:00	18.5	0	0	0		18.5	0.354167	462.802
2018-06-28	17.6	0	0	0		17.6	0.316667	463.119
2018-06-28 01:00:00	17.4	0	0	0		17.4	0.308333	463.427
2018-06-28 02:00:00	16.2	0	0	0		16.2	0.258333	463.686
2018-06-28 03:00:00	15.1	0	0	0		15.1	0.2125	463.898
2018-06-28 04:00:00	14.6	0	0	0		14.6	0.191667	464.09
2018-06-28 05:00:00	15.2	18	8	0		15.2	0.216667	464.307
2018-06-28 06:00:00	17.7	66	30	0		17.7	0.320833	464.627
2018-06-28 07:00:00	19.6	128	60	0		19.6	0.4	465.027
2018-06-28 08:00:00	21.1	192	90	0		21.1	0.4625	465.49
2018-06-28 09:00:00	22.9	250	118	0		22.9	0.5375	466.027
2018-06-28 10:00:00	24.5	294	144	0		24.5	0.604167	466.632
2018-06-28 11:00:00	25.4	324	160	0		25.4	0.641667	467.273
2018-06-28 12:00:00	25.6	330	166	0		25.6	0.65	467.923
2018-06-28 13:00:00	26.3	332	166	0		26.3	0.679167	468.602
2018-06-28 14:00:00	26.5	300	152	0		26.5	0.6875	469.29
2018-06-28 15:00:00	26.8	268	136	0		26.8	0.7	469.99
2018-06-28 16:00:00	26.7	220	110	0		26.7	0.695833	470.686
2018-06-28 17:00:00	26.3	162	84	0		26.3	0.679167	471.365
2018-06-28 18:00:00	25.7	100	52	0		25.7	0.654167	472.019
2018-06-28 19:00:00	24.4	48	26	0		24.4	0.6	472.619
2018-06-28 20:00:00	21.3	10	6	0		21.3	0.470833	473.09
2018-06-28 21:00:00	19.6	0	0	0		19.6	0.4	473.49
2018-06-28 22:00:00	19.1	0	0	0		19.1	0.379167	473.869
2018-06-28 23:00:00	18.2	0	0	0		18.2	0.341667	474.211
2018-06-29	17.7	0	0	0		17.7	0.320833	474.532
2018-06-29 01:00:00	17	0	0	0		17	0.291667	474.823
2018-06-29 02:00:00	16.9	0	0	0		16.9	0.2875	475.111
2018-06-29 03:00:00	15.9	0	0	0		15.9	0.245833	475.357
2018-06-29 04:00:00	15.9	0	0	0		15.9	0.245833	475.602
2018-06-29 05:00:00	17.1	16	8	0		17.1	0.295833	475.898
2018-06-29 06:00:00	18.7	62	28	0		18.7	0.3625	476.261
2018-06-29 07:00:00	20.7	120	56	0		20.7	0.445833	476.707
2018-06-29 08:00:00	21.2	164	78	0		21.2	0.466667	477.173
2018-06-29 09:00:00	23.3	242	116	0		23.3	0.554167	477.727
2018-06-29 10:00:00	25	282	140	0		25	0.625	478.352
2018-06-29 11:00:00	26	306	154	0		26	0.666667	479.019
2018-06-29 12:00:00	26.4	316	160	0		26.4	0.683333	479.702
2018-06-29 13:00:00	26	238	120	0		26	0.666667	480.369
2018-06-29 14:00:00	26.8	196	102	0		26.8	0.7	481.069
2018-06-29 15:00:00	28.2	208	104	0		28.2	0.758333	481.827
2018-06-29 16:00:00	27.1	172	86	0		27.1	0.7125	482.54
2018-06-29 17:00:00	27.4	126	66	0		27.4	0.725	483.265
2018-06-29 18:00:00	26.5	88	44	0		26.5	0.6875	483.952
2018-06-29 19:00:00	25.4	32	18	0		25.4	0.641667	484.594
2018-06-29 20:00:00	22.5	8	6	0		22.5	0.520833	485.115
2018-06-29 21:00:00	21.4	0	0	0		21.4	0.475	485.59
2018-06-29 22:00:00	21	0	0	0		21	0.458333	486.048
2018-06-29 23:00:00	20.1	0	0	0		20.1	0.420833	486.469
2018-06-30	19.1	0	0	0		19.1	0.379167	486.848
2018-06-30 01:00:00	18.1	0	0	0		18.1	0.3375	487.186
2018-06-30 02:00:00	16.6	0	0	0		16.6	0.275	487.461
2018-06-30 03:00:00	16.1	0	0	0		16.1	0.254167	487.715
2018-06-30 04:00:00	15.9	0	0	0		15.9	0.245833	487.961
2018-06-30 05:00:00	16.6	16	6	0		16.6	0.275	488.236
2018-06-30 06:00:00	18.6	60	28	0		18.6	0.358333	488.594
2018-06-30 07:00:00	20.4	120	58	0		20.4	0.433333	489.027
2018-06-30 08:00:00	22.3	182	86	0		22.3	0.5125	489.54
2018-06-30 09:00:00	24.1	238	114	0		24.1	0.5875	490.127
2018-06-30 10:00:00	26.1	282	140	0		26.1	0.670833	490.798
2018-06-30 11:00:00	27.8	312	158	0		27.8	0.741667	491.54
2018-06-30 12:00:00	29	320	162	0		29	0.791667	492.332
2018-06-30 13:00:00	29.8	260	130	0		29.8	0.825	493.157
2018-06-30 14:00:00	29.6	252	128	0		29.6	0.816667	493.973
2018-06-30 15:00:00	30.7	184	92	0		30.7	0.8625	494.836
2018-06-30 16:00:00	30.9	222	114	0		30.9	0.870833	495.707
2018-06-30 17:00:00	29.9	108	56	0		29.9	0.829167	496.536
2018-06-30 18:00:00	28.8	70	38	0		28.8	0.783333	497.319
2018-06-30 19:00:00	27.2	40	22	0		27.2	0.716667	498.036
2018-06-30 20:00:00	24.3	8	4	0		24.3	0.595833	498.632
2018-06-30 21:00:00	23.1	0	0	0		23.1	0.545833	499.177
2018-06-30 22:00:00	22.3	0	0	0		22.3	0.5125	499.69
2018-06-30 23:00:00	20.7	0	0	0		20.7	0.445833	500.136
2018-07-01	20.7	0	0	0		20.7	0.445833	500.582
2018-07-01 01:00:00	19.8	0	0	0		19.8	0.408333	500.99
2018-07-01 02:00:00	20.7	0	0	0		20.7	0.445833	501.436
2018-07-01 03:00:00	20.3	0	0	0		20.3	0.429167	501.865
2018-07-01 04:00:00	18	0	0	0		18	0.333333	502.198
2018-07-01 05:00:00	20	16	8	0		20	0.416667	502.615
2018-07-01 06:00:00	22.3	62	28	0		22.3	0.5125	503.127
2018-07-01 07:00:00	24.2	122	58	0		24.2	0.591667	503.719
2018-07-01 08:00:00	26.4	184	88	0		26.4	0.683333	504.402
2018-07-01 09:00:00	27.5	242	118	0		27.5	0.729167	505.132
2018-07-01 10:00:00	28.5	258	128	0		28.5	0.770833	505.902
2018-07-01 11:00:00	30.1	300	152	0		30.1	0.8375	506.74
2018-07-01 12:00:00	31.3	312	160	0		31.3	0.8875	507.627
2018-07-01 13:00:00	31.6	294	150	0		31.6	0.9	508.527
2018-07-01 14:00:00	31	106	56	0		31	0.875	509.402
2018-07-01 15:00:00	30.1	128	66	0		30.1	0.8375	510.24
2018-07-01 16:00:00	28.5	64	34	0		28.5	0.770833	511.011
2018-07-01 17:00:00	28.3	46	26	0		28.3	0.7625	511.773
2018-07-01 18:00:00	27.7	40	20	0		27.7	0.7375	512.511
2018-07-01 19:00:00	25.9	10	6	0		25.9	0.6625	513.173
2018-07-01 20:00:00	25	0	0	0		25	0.625	513.798
2018-07-01 21:00:00	24.1	0	0	0		24.1	0.5875	514.386
2018-07-01 22:00:00	23	0	0	0		23	0.541667	514.927
2018-07-01 23:00:00	21.5	0	0	0		21.5	0.479167	515.407
2018-07-02	22.3	0	0	0		22.3	0.5125	515.919
2018-07-02 01:00:00	20.2	0	0	0		20.2	0.425	516.344
2018-07-02 02:00:00	21.5	0	0	0		21.5	0.479167	516.823
2018-07-02 03:00:00	19.4	0	0	0		19.4	0.391667	517.215
2018-07-02 04:00:00	18.6	2	0	0		18.6	0.358333	517.573
2018-07-02 05:00:00	19.6	12	6	0		19.6	0.4	517.973
2018-07-02 06:00:00	20.4	38	20	0		20.4	0.433333	518.407
2018-07-02 07:00:00	21.9	118	54	0		21.9	0.495833	518.902
2018-07-02 08:00:00	23.8	154	74	0		23.8	0.575	519.477
2018-07-02 09:00:00	22.5	150	74	0		22.5	0.520833	519.998
2018-07-02 10:00:00	24.2	108	56	0		24.2	0.591667	520.59
2018-07-02 11:00:00	25.2	284	142	0		25.2	0.633333	521.223
2018-07-02 12:00:00	27.6	310	164	0		27.6	0.733333	521.957
2018-07-02 13:00:00	28	334	170	0		28	0.75	522.707
2018-07-02 14:00:00	29	302	154	0		29	0.791667	523.498
2018-07-02 15:00:00	29.1	250	128	0		29.1	0.795833	524.294
2018-07-02 16:00:00	29.4	226	116	0		29.4	0.808333	525.102
2018-07-02 17:00:00	27.9	124	66	0		27.9	0.745833	525.848
2018-07-02 18:00:00	28.2	86	46	0		28.2	0.758333	526.607
2018-07-02 19:00:00	26.7	54	30	0		26.7	0.695833	527.302
2018-07-02 20:00:00	24.7	8	6	0		24.7	0.6125	527.915
2018-07-02 21:00:00	23.6	0	0	0		23.6	0.566667	528.482
2018-07-02 22:00:00	21.9	0	0	0		21.9	0.495833	528.977
2018-07-02 23:00:00	20.2	0	0	0		20.2	0.425	529.402
2018-07-03	19.6	0	0	0		19.6	0.4	529.802
2018-07-03 01:00:00	18.1	0	0	0		18.1	0.3375	530.14
2018-07-03 02:00:00	18.4	0	0	0		18.4	0.35	530.49
2018-07-03 03:00:00	16.6	0	0	0		16.6	0.275	530.765
2018-07-03 04:00:00	16.5	0	0	0		16.5	0.270833	531.036
2018-07-03 05:00:00	17.4	18	8	0		17.4	0.308333	531.344
2018-07-03 06:00:00	19.4	68	32	0		19.4	0.391667	531.736
2018-07-03 07:00:00	21.2	126	60	0		21.2	0.466667	532.202
2018-07-03 08:00:00	23.2	188	90	0		23.2	0.55	532.752
2018-07-03 09:00:00	24.1	244	118	0		24.1	0.5875	533.34
2018-07-03 10:00:00	25.1	276	138	0		25.1	0.629167	533.969
2018-07-03 11:00:00	26.6	324	164	0		26.6	0.691667	534.661
2018-07-03 12:00:00	27.5	324	164	0		27.5	0.729167	535.39
2018-07-03 13:00:00	28	336	172	0		28	0.75	536.14
2018-07-03 14:00:00	28.2	240	122	0		28.2	0.758333	536.898
2018-07-03 15:00:00	29	228	118	0		29	0.791667	537.69
2018-07-03 16:00:00	28.9	202	102	0		28.9	0.7875	538.477
2018-07-03 17:00:00	28.2	146	78	0		28.2	0.758333	539.236
2018-07-03 18:00:00	27.8	64	36	0		27.8	0.741667	539.977
2018-07-03 19:00:00	25.5	34	20	0		25.5	0.645833	540.623
2018-07-03 20:00:00	23.8	4	2	0		23.8	0.575	541.198
2018-07-03 21:00:00	21.5	0	0	0		21.5	0.479167	541.677
2018-07-03 22:00:00	19.9	0	0	0		19.9	0.4125	542.09
2018-07-03 23:00:00	20.1	0	0	0		20.1	0.420833	542.511
2018-07-04	19.1	0	0	0		19.1	0.379167	542.89
2018-07-04 01:00:00	18.7	0	0	0		18.7	0.3625	543.252
2018-07-04 02:00:00	17.8	0	0	0		17.8	0.325	543.577
2018-07-04 03:00:00	17.3	0	0	0		17.3	0.304167	543.882
2018-07-04 04:00:00	16.7	0	0	0		16.7	0.279167	544.161
2018-07-04 05:00:00	17.5	16	8	0		17.5	0.3125	544.473
2018-07-04 06:00:00	19.1	62	30	0		19.1	0.379167	544.852
2018-07-04 07:00:00	21.4	122	56	0		21.4	0.475	545.327
2018-07-04 08:00:00	22.7	136	66	0		22.7	0.529167	545.857
2018-07-04 09:00:00	24.8	218	108	0		24.8	0.616667	546.473
2018-07-04 10:00:00	26.2	274	136	0		26.2	0.675	547.148
2018-07-04 11:00:00	25.4	232	114	0		25.4	0.641667	547.79
2018-07-04 12:00:00	27.4	178	92	0		27.4	0.725	548.515
2018-07-04 13:00:00	28.3	298	154	0		28.3	0.7625	549.277
2018-07-04 14:00:00	28.3	264	134	0		28.3	0.7625	550.04
2018-07-04 15:00:00	28.1	232	116	0		28.1	0.754167	550.794
2018-07-04 16:00:00	28.5	214	108	0		28.5	0.770833	551.565
2018-07-04 17:00:00	27.9	156	82	0		27.9	0.745833	552.311
2018-07-04 18:00:00	27.5	100	54	0		27.5	0.729167	553.04
2018-07-04 19:00:00	26.2	46	26	0		26.2	0.675	553.715
2018-07-04 20:00:00	22.4	10	6	0		22.4	0.516667	554.232
2018-07-04 21:00:00	20.7	0	0	0		20.7	0.445833	554.677
2018-07-04 22:00:00	19.5	0	0	0		19.5	0.395833	555.073
2018-07-04 23:00:00	19.2	0	0	0		19.2	0.383333	555.457
2018-07-05	18.5	0	0	0		18.5	0.354167	555.811
2018-07-05 01:00:00	17.6	0	0	0		17.6	0.316667	556.127
2018-07-05 02:00:00	17.2	0	0	0		17.2	0.3	556.427
2018-07-05 03:00:00	16.7	0	0	0		16.7	0.279167	556.707
2018-07-05 04:00:00	16.4	0	0	0		16.4	0.266667	556.973
2018-07-05 05:00:00	17	14	6	0		17	0.291667	557.265
2018-07-05 06:00:00	18.9	52	28	0		18.9	0.370833	557.636
2018-07-05 07:00:00	19.5	76	38	0		19.5	0.395833	558.032
2018-07-05 08:00:00	20.5	88	44	0		20.5	0.4375	558.469
2018-07-05 09:00:00	22	190	94	0		22	0.5	558.969
2018-07-05 10:00:00	23	176	88	0		23	0.541667	559.511
2018-07-05 11:00:00	23.9	204	104	0		23.9	0.579167	560.09
2018-07-05 12:00:00	23.9	146	74	0		23.9	0.579167	560.669
2018-07-05 13:00:00	24.1	182	92	0		24.1	0.5875	561.257
2018-07-05 14:00:00	25.1	114	58	0		25.1	0.629167	561.886
2018-07-05 15:00:00	25.4	104	56	0		25.4	0.641667	562.527
2018-07-05 16:00:00	25.7	132	66	0		25.7	0.654167	563.182
2018-07-05 17:00:00	25.8	70	36	0		25.8	0.658333	563.84
2018-07-05 18:00:00	25.5	66	34	0		25.5	0.645833	564.486
2018-07-05 19:00:00	24.2	44	24	0		24.2	0.591667	565.077
2018-07-05 20:00:00	21.6	10	6	0		21.6	0.483333	565.561
2018-07-05 21:00:00	19.5	0	0	0		19.5	0.395833	565.957
2018-07-05 22:00:00	18.1	0	0	0		18.1	0.3375	566.294
2018-07-05 23:00:00	17.6	0	0	0		17.6	0.316667	566.611
2018-07-06	16.2	0	0	0		16.2	0.258333	566.869
2018-07-06 01:00:00	14.5	0	0	0		14.5	0.1875	567.057
2018-07-06 02:00:00	13.6	0	0	0		13.6	0.15	567.207
2018-07-06 03:00:00	13.5	0	0	0		13.5	0.145833	567.352
2018-07-06 04:00:00	13.3	0	0	0		13.3	0.1375	567.49
2018-07-06 05:00:00	13.8	14	6	0		13.8	0.158333	567.648
2018-07-06 06:00:00	16.1	60	28	0		16.1	0.254167	567.902
2018-07-06 07:00:00	18.7	120	56	0		18.7	0.3625	568.265
2018-07-06 08:00:00	21.7	180	84	0		21.7	0.4875	568.752
2018-07-06 09:00:00	23.5	234	114	0		23.5	0.5625	569.315
2018-07-06 10:00:00	25.2	282	138	0		25.2	0.633333	569.948
2018-07-06 11:00:00	25.5	314	158	0		25.5	0.645833	570.594
2018-07-06 12:00:00	26.8	328	166	0		26.8	0.7	571.294
2018-07-06 13:00:00	27	324	164	0		27	0.708333	572.002
2018-07-06 14:00:00	27.9	272	138	0		27.9	0.745833	572.748
2018-07-06 15:00:00	28.3	246	124	0		28.3	0.7625	573.511
2018-07-06 16:00:00	28.3	200	102	0		28.3	0.7625	574.273
2018-07-06 17:00:00	28.5	156	80	0		28.5	0.770833	575.044
2018-07-06 18:00:00	27.6	92	50	0		27.6	0.733333	575.777
2018-07-06 19:00:00	26.2	38	20	0		26.2	0.675	576.452
2018-07-06 20:00:00	23.5	8	6	0		23.5	0.5625	577.015
2018-07-06 21:00:00	21.3	0	0	0		21.3	0.470833	577.486
2018-07-06 22:00:00	19.6	0	0	0		19.6	0.4	577.886
2018-07-06 23:00:00	20.1	0	0	0		20.1	0.420833	578.307
2018-07-07	19.7	0	0	0		19.7	0.404167	578.711
2018-07-07 01:00:00	19.2	0	0	0		19.2	0.383333	579.094
2018-07-07 02:00:00	16.9	0	0	0		16.9	0.2875	579.382
2018-07-07 03:00:00	17	0	0	0		17	0.291667	579.673
2018-07-07 04:00:00	16.8	0	0	0		16.8	0.283333	579.957
2018-07-07 05:00:00	16.6	14	6	0		16.6	0.275	580.232
2018-07-07 06:00:00	18.9	52	24	0		18.9	0.370833	580.602
2018-07-07 07:00:00	22.3	114	54	0		22.3	0.5125	581.115
2018-07-07 08:00:00	25.4	176	84	0		25.4	0.641667	581.757
2018-07-07 09:00:00	26.2	234	112	0		26.2	0.675	582.432
2018-07-07 10:00:00	27.4	280	138	0		27.4	0.725	583.157
2018-07-07 11:00:00	27.9	238	120	0		27.9	0.745833	583.902
2018-07-07 12:00:00	28.9	338	170	0		28.9	0.7875	584.69
2018-07-07 13:00:00	28.6	246	126	0		28.6	0.775	585.465
2018-07-07 14:00:00	29.3	248	128	0		29.3	0.804167	586.269
2018-07-07 15:00:00	28.7	208	104	0		28.7	0.779167	587.048
2018-07-07 16:00:00	29.8	190	96	0		29.8	0.825	587.873
2018-07-07 17:00:00	29	138	70	0		29	0.791667	588.665
2018-07-07 18:00:00	27.8	56	30	0		27.8	0.741667	589.407
2018-07-07 19:00:00	26.7	42	22	0		26.7	0.695833	590.102
2018-07-07 20:00:00	23.4	8	4	0		23.4	0.558333	590.661
2018-07-07 21:00:00	22.3	0	2	0		22.3	0.5125	591.173
2018-07-07 22:00:00	21.4	0	0	0		21.4	0.475	591.648
2018-07-07 23:00:00	21.1	0	0	0		21.1	0.4625	592.111
2018-07-08	20	0	0	0		20	0.416667	592.527
2018-07-08 01:00:00	18.9	0	0	0		18.9	0.370833	592.898
2018-07-08 02:00:00	18.2	0	0	0		18.2	0.341667	593.24
2018-07-08 03:00:00	17.2	0	0	0		17.2	0.3	593.54
2018-07-08 04:00:00	16.2	0	0	0		16.2	0.258333	593.798
2018-07-08 05:00:00	16.5	12	4	0		16.5	0.270833	594.069
2018-07-08 06:00:00	18.8	54	24	0		18.8	0.366667	594.436
2018-07-08 07:00:00	22.1	116	54	0		22.1	0.504167	594.94
2018-07-08 08:00:00	25.3	172	82	0		25.3	0.6375	595.577
2018-07-08 09:00:00	26.2	232	112	0		26.2	0.675	596.252
2018-07-08 10:00:00	27.7	278	136	0		27.7	0.7375	596.99
2018-07-08 11:00:00	28.3	308	152	0		28.3	0.7625	597.752
2018-07-08 12:00:00	28.8	268	136	0		28.8	0.783333	598.536
2018-07-08 13:00:00	29.6	268	134	0		29.6	0.816667	599.352
2018-07-08 14:00:00	29.6	240	118	0		29.6	0.816667	600.169
2018-07-08 15:00:00	29.7	150	76	0		29.7	0.820833	600.99
2018-07-08 16:00:00	28.1	186	94	0		28.1	0.754167	601.744
2018-07-08 17:00:00	28.8	144	72	0		28.8	0.783333	602.527
2018-07-08 18:00:00	27.3	78	40	0		27.3	0.720833	603.248
2018-07-08 19:00:00	26	30	16	0		26	0.666667	603.915
2018-07-08 20:00:00	24.2	6	4	0		24.2	0.591667	604.507
2018-07-08 21:00:00	22.7	0	0	0		22.7	0.529167	605.036
2018-07-08 22:00:00	21.7	0	0	0		21.7	0.4875	605.523
2018-07-08 23:00:00	19.8	0	0	0		19.8	0.408333	605.932
2018-07-09	18.8	0	0	0		18.8	0.366667	606.298
2018-07-09 01:00:00	16.9	0	0	0		16.9	0.2875	606.586
2018-07-09 02:00:00	15.9	0	0	0		15.9	0.245833	606.832
2018-07-09 03:00:00	15.5	0	0	0		15.5	0.229167	607.061
2018-07-09 04:00:00	14.7	0	0	0		14.7	0.195833	607.257
2018-07-09 05:00:00	16	14	6	0		16	0.25	607.507
2018-07-09 06:00:00	18.2	62	28	0		18.2	0.341667	607.848
2018-07-09 07:00:00	19.6	124	58	0		19.6	0.4	608.248
2018-07-09 08:00:00	21.3	188	88	0		21.3	0.470833	608.719
2018-07-09 09:00:00	22.5	240	118	0		22.5	0.520833	609.24
2018-07-09 10:00:00	23.8	284	142	0		23.8	0.575	609.815
2018-07-09 11:00:00	23.8	284	144	0		23.8	0.575	610.39
2018-07-09 12:00:00	25.6	244	124	0		25.6	0.65	611.04
2018-07-09 13:00:00	25.3	278	140	0		25.3	0.6375	611.677
2018-07-09 14:00:00	24.9	250	126	0		24.9	0.620833	612.298
2018-07-09 15:00:00	25.9	190	94	0		25.9	0.6625	612.961
2018-07-09 16:00:00	26.2	208	104	0		26.2	0.675	613.636
2018-07-09 17:00:00	25	146	72	0		25	0.625	614.261
2018-07-09 18:00:00	24.4	80	38	0		24.4	0.6	614.861
2018-07-09 19:00:00	23.6	42	22	0		23.6	0.566667	615.427
2018-07-09 20:00:00	20.7	8	6	0		20.7	0.445833	615.873
2018-07-09 21:00:00	19.4	0	0	0		19.4	0.391667	616.265
2018-07-09 22:00:00	18.3	0	0	0		18.3	0.345833	616.611
2018-07-09 23:00:00	17.4	0	0	0		17.4	0.308333	616.919
2018-07-10	17	0	0	0		17	0.291667	617.211
2018-07-10 01:00:00	16.2	0	0	0		16.2	0.258333	617.469
2018-07-10 02:00:00	17.1	0	0	0		17.1	0.295833	617.765
2018-07-10 03:00:00	16.7	0	0	0		16.7	0.279167	618.044
2018-07-10 04:00:00	16.5	2	0	0		16.5	0.270833	618.315
2018-07-10 05:00:00	17	2	2	0		17	0.291667	618.607
2018-07-10 06:00:00	16.5	14	6	0		16.5	0.270833	618.877
2018-07-10 07:00:00	16.5	56	30	0		16.5	0.270833	619.148
2018-07-10 08:00:00	16.6	100	50	0		16.6	0.275	619.423
2018-07-10 09:00:00	18.3	166	82	0		18.3	0.345833	619.769
2018-07-10 10:00:00	19.5	276	138	0		19.5	0.395833	620.165
2018-07-10 11:00:00	20.6	316	160	0		20.6	0.441667	620.607
2018-07-10 12:00:00	21.9	272	138	0		21.9	0.495833	621.102
2018-07-10 13:00:00	22.1	312	158	0		22.1	0.504167	621.607
2018-07-10 14:00:00	22.3	298	148	0		22.3	0.5125	622.119
2018-07-10 15:00:00	21.6	268	134	0		21.6	0.483333	622.602
2018-07-10 16:00:00	21.6	236	118	0		21.6	0.483333	623.086
2018-07-10 17:00:00	20.5	174	86	0		20.5	0.4375	623.523
2018-07-10 18:00:00	19.5	108	54	0		19.5	0.395833	623.919
2018-07-10 19:00:00	18.3	48	24	0		18.3	0.345833	624.265
2018-07-10 20:00:00	16.4	8	4	0		16.4	0.266667	624.532
2018-07-10 21:00:00	15.1	0	0	0		15.1	0.2125	624.744
2018-07-10 22:00:00	14	0	0	0		14	0.166667	624.911
2018-07-10 23:00:00	13.6	0	0	0		13.6	0.15	625.061
2018-07-11	12.6	0	0	0		12.6	0.108333	625.169
2018-07-11 01:00:00	13.9	0	0	0		13.9	0.1625	625.332
2018-07-11 02:00:00	12.7	0	0	0		12.7	0.1125	625.444
2018-07-11 03:00:00	12.5	0	0	0		12.5	0.104167	625.548
2018-07-11 04:00:00	12.2	0	0	0		12.2	0.0916667	625.64
2018-07-11 05:00:00	13.4	6	4	0		13.4	0.141667	625.782
2018-07-11 06:00:00	14.9	12	6	0		14.9	0.204167	625.986
2018-07-11 07:00:00	15.8	36	18	0		15.8	0.241667	626.227
2018-07-11 08:00:00	17.5	172	84	0		17.5	0.3125	626.54
2018-07-11 09:00:00	18.4	162	80	0		18.4	0.35	626.89
2018-07-11 10:00:00	19.3	182	92	0		19.3	0.3875	627.277
2018-07-11 11:00:00	19.5	154	78	0		19.5	0.395833	627.673
2018-07-11 12:00:00	20.5	200	102	0		20.5	0.4375	628.111
2018-07-11 13:00:00	21.4	220	112	0		21.4	0.475	628.586
2018-07-11 14:00:00	22.5	184	94	0		22.5	0.520833	629.107
2018-07-11 15:00:00	20.4	82	42	0		20.4	0.433333	629.54
2018-07-11 16:00:00	21	108	54	0		21	0.458333	629.998
2018-07-11 17:00:00	21.2	74	38	0		21.2	0.466667	630.465
2018-07-11 18:00:00	20.8	66	34	0		20.8	0.45	630.915
2018-07-11 19:00:00	20	32	16	0		20	0.416667	631.332
2018-07-11 20:00:00	18.8	6	4	0		18.8	0.366667	631.698
2018-07-11 21:00:00	17.6	0	0	0		17.6	0.316667	632.015
2018-07-11 22:00:00	16.2	0	0	0		16.2	0.258333	632.273
2018-07-11 23:00:00	15.2	0	0	0		15.2	0.216667	632.49
2018-07-12	15.3	0	0	0		15.3	0.220833	632.711
2018-07-12 01:00:00	14.6	0	0	0		14.6	0.191667	632.902
2018-07-12 02:00:00	14	0	0	0		14	0.166667	633.069
2018-07-12 03:00:00	13.7	0	0	0		13.7	0.154167	633.223
2018-07-12 04:00:00	12.8	0	0	0		12.8	0.116667	633.34
2018-07-12 05:00:00	13.4	12	6	0		13.4	0.141667	633.482
2018-07-12 06:00:00	15.4	52	24	0		15.4	0.225	633.707
2018-07-12 07:00:00	17.3	110	52	0		17.3	0.304167	634.011
2018-07-12 08:00:00	18.8	168	80	0		18.8	0.366667	634.377
2018-07-12 09:00:00	20.4	226	110	0		20.4	0.433333	634.811
2018-07-12 10:00:00	22.2	274	136	0		22.2	0.508333	635.319
2018-07-12 11:00:00	22.2	300	152	0		22.2	0.508333	635.827
2018-07-12 12:00:00	22.8	310	160	0		22.8	0.533333	636.361
2018-07-12 13:00:00	24.2	270	136	0		24.2	0.591667	636.952
2018-07-12 14:00:00	23.4	222	112	0		23.4	0.558333	637.511
2018-07-12 15:00:00	23.8	174	88	0		23.8	0.575	638.086
2018-07-12 16:00:00	23.8	140	70	0		23.8	0.575	638.661
2018-07-12 17:00:00	23.8	112	56	0		23.8	0.575	639.236
2018-07-12 18:00:00	23.7	68	34	0		23.7	0.570833	639.807
2018-07-12 19:00:00	22.5	26	14	0		22.5	0.520833	640.327
2018-07-12 20:00:00	20.7	4	2	0		20.7	0.445833	640.773
2018-07-12 21:00:00	20.2	0	0	0		20.2	0.425	641.198
2018-07-12 22:00:00	20.7	0	0	0		20.7	0.445833	641.644
2018-07-12 23:00:00	20	0	0	0		20	0.416667	642.061
2018-07-13	19	0	0	0		19	0.375	642.436
2018-07-13 01:00:00	17.7	0	0	0		17.7	0.320833	642.757
2018-07-13 02:00:00	16.6	0	0	0		16.6	0.275	643.032
2018-07-13 03:00:00	16.7	0	0	0		16.7	0.279167	643.311
2018-07-13 04:00:00	16.1	0	0	0		16.1	0.254167	643.565
2018-07-13 05:00:00	16.5	10	6	0		16.5	0.270833	643.836
2018-07-13 06:00:00	18.2	50	22	0		18.2	0.341667	644.177
2018-07-13 07:00:00	20.1	110	52	0		20.1	0.420833	644.598
2018-07-13 08:00:00	20.1	132	64	0		20.1	0.420833	645.019
2018-07-13 09:00:00	21.8	164	80	0		21.8	0.491667	645.511
2018-07-13 10:00:00	23.8	260	130	0		23.8	0.575	646.086
2018-07-13 11:00:00	24.9	308	158	0		24.9	0.620833	646.707
2018-07-13 12:00:00	25.2	292	146	0		25.2	0.633333	647.34
2018-07-13 13:00:00	26	198	100	0		26	0.666667	648.007
2018-07-13 14:00:00	27	210	108	0		27	0.708333	648.715
2018-07-13 15:00:00	27.1	208	104	0		27.1	0.7125	649.427
2018-07-13 16:00:00	26.5	168	84	0		26.5	0.6875	650.115
2018-07-13 17:00:00	25.4	72	36	0		25.4	0.641667	650.757
2018-07-13 18:00:00	24.4	56	26	0		24.4	0.6	651.357
2018-07-13 19:00:00	23.6	26	14	0		23.6	0.566667	651.923
2018-07-13 20:00:00	22.5	4	4	0		22.5	0.520833	652.444
2018-07-13 21:00:00	20.1	0	0	0		20.1	0.420833	652.865
2018-07-13 22:00:00	19.2	0	0	0		19.2	0.383333	653.248
2018-07-13 23:00:00	18.8	0	0	0		18.8	0.366667	653.615
2018-07-14	18.4	0	0	0		18.4	0.35	653.965
2018-07-14 01:00:00	17.5	0	0	0		17.5	0.3125	654.277
2018-07-14 02:00:00	17.2	0	0	0		17.2	0.3	654.577
2018-07-14 03:00:00	17	0	0	0		17	0.291667	654.869
2018-07-14 04:00:00	16.3	0	0	0		16.3	0.2625	655.132
2018-07-14 05:00:00	16.7	10	4	0		16.7	0.279167	655.411
2018-07-14 06:00:00	18.4	50	24	0		18.4	0.35	655.761
2018-07-14 07:00:00	20.3	108	50	0		20.3	0.429167	656.19
2018-07-14 08:00:00	22	168	82	0		22	0.5	656.69
2018-07-14 09:00:00	23.8	226	110	0		23.8	0.575	657.265
2018-07-14 10:00:00	25.6	270	134	0		25.6	0.65	657.915
2018-07-14 11:00:00	26.7	300	152	0		26.7	0.695833	658.611
2018-07-14 12:00:00	26.6	232	120	0		26.6	0.691667	659.302
2018-07-14 13:00:00	26.7	140	72	0		26.7	0.695833	659.998
2018-07-14 14:00:00	28.2	248	126	0		28.2	0.758333	660.757
2018-07-14 15:00:00	27.5	98	52	0		27.5	0.729167	661.486
2018-07-14 16:00:00	28.8	224	110	0		28.8	0.783333	662.269
2018-07-14 17:00:00	28.3	148	72	0		28.3	0.7625	663.032
2018-07-14 18:00:00	27.9	82	42	0		27.9	0.745833	663.777
2018-07-14 19:00:00	26.5	48	24	0		26.5	0.6875	664.465
2018-07-14 20:00:00	22.8	10	4	0		22.8	0.533333	664.998
2018-07-14 21:00:00	21.8	0	0	0		21.8	0.491667	665.49
2018-07-14 22:00:00	20.1	0	0	0		20.1	0.420833	665.911
2018-07-14 23:00:00	21	0	0	0		21	0.458333	666.369
2018-07-15	20.9	0	0	0		20.9	0.454167	666.823
2018-07-15 01:00:00	19.6	0	0	0		19.6	0.4	667.223
2018-07-15 02:00:00	19	0	0	0		19	0.375	667.598
2018-07-15 03:00:00	18.4	0	0	0		18.4	0.35	667.948
2018-07-15 04:00:00	17.9	0	0	0		17.9	0.329167	668.277
2018-07-15 05:00:00	17.7	6	2	0		17.7	0.320833	668.598
2018-07-15 06:00:00	19	28	16	0		19	0.375	668.973
2018-07-15 07:00:00	20.8	68	34	0		20.8	0.45	669.423
2018-07-15 08:00:00	22	120	58	0		22	0.5	669.923
2018-07-15 09:00:00	24.6	206	100	0		24.6	0.608333	670.532
2018-07-15 10:00:00	27.1	254	128	0		27.1	0.7125	671.244
2018-07-15 11:00:00	28.3	300	152	0		28.3	0.7625	672.007
2018-07-15 12:00:00	28.9	320	164	0		28.9	0.7875	672.794
2018-07-15 13:00:00	29.3	278	140	0		29.3	0.804167	673.598
2018-07-15 14:00:00	28.9	230	118	0		28.9	0.7875	674.386
2018-07-15 15:00:00	29.9	210	104	0		29.9	0.829167	675.215
2018-07-15 16:00:00	30.1	204	102	0		30.1	0.8375	676.052
2018-07-15 17:00:00	30.1	164	80	0		30.1	0.8375	676.89
2018-07-15 18:00:00	28.2	82	38	0		28.2	0.758333	677.648
2018-07-15 19:00:00	22.9	52	24	5		22.9	0.5375	678.186
2018-07-15 20:00:00	22	6	4	0		22	0.5	678.686
2018-07-15 21:00:00	21.3	0	0	0		21.3	0.470833	679.157
2018-07-15 22:00:00	19.3	0	0	0		19.3	0.3875	679.544
2018-07-15 23:00:00	18.9	0	0	0		18.9	0.370833	679.915
2018-07-16	19.1	0	0	0		19.1	0.379167	680.294
2018-07-16 01:00:00	18.9	0	0	0		18.9	0.370833	680.665
2018-07-16 02:00:00	18	0	0	0		18	0.333333	680.998
2018-07-16 03:00:00	17.4	0	0	0		17.4	0.308333	681.307
2018-07-16 04:00:00	16.5	0	0	0		16.5	0.270833	681.577
2018-07-16 05:00:00	15.8	6	4	0		15.8	0.241667	681.819
2018-07-16 06:00:00	17.8	40	18	0		17.8	0.325	682.144
2018-07-16 07:00:00	19.2	96	44	0		19.2	0.383333	682.527
2018-07-16 08:00:00	22.2	148	72	0		22.2	0.508333	683.036
2018-07-16 09:00:00	24	192	94	0		24	0.583333	683.619
2018-07-16 10:00:00	23.2	144	72	0		23.2	0.55	684.169
2018-07-16 11:00:00	25.4	246	124	0		25.4	0.641667	684.811
2018-07-16 12:00:00	27.2	282	142	0		27.2	0.716667	685.527
2018-07-16 13:00:00	28.1	254	128	0		28.1	0.754167	686.282
2018-07-16 14:00:00	28.2	300	152	0		28.2	0.758333	687.04
2018-07-16 15:00:00	28.9	246	124	0		28.9	0.7875	687.827
2018-07-16 16:00:00	29	196	96	0		29	0.791667	688.619
2018-07-16 17:00:00	27	78	42	0		27	0.708333	689.327
2018-07-16 18:00:00	27.9	92	44	0		27.9	0.745833	690.073
2018-07-16 19:00:00	25.6	46	24	0		25.6	0.65	690.723
2018-07-16 20:00:00	22.9	2	2	0		22.9	0.5375	691.261
2018-07-16 21:00:00	20.6	0	0	0		20.6	0.441667	691.702
2018-07-16 22:00:00	20.4	0	0	0		20.4	0.433333	692.136
2018-07-16 23:00:00	19.9	0	0	0		19.9	0.4125	692.548
2018-07-17	18.5	0	0	0		18.5	0.354167	692.902
2018-07-17 01:00:00	18.1	0	0	0		18.1	0.3375	693.24
2018-07-17 02:00:00	17.2	0	0	0		17.2	0.3	693.54
2018-07-17 03:00:00	17.1	0	0	0		17.1	0.295833	693.836
2018-07-17 04:00:00	17	0	0	0		17	0.291667	694.127
2018-07-17 05:00:00	16.3	8	4	0		16.3	0.2625	694.39
2018-07-17 06:00:00	17.6	44	20	0		17.6	0.316667	694.707
2018-07-17 07:00:00	18.8	80	40	0		18.8	0.366667	695.073
2018-07-17 08:00:00	20	112	56	0		20	0.416667	695.49
2018-07-17 09:00:00	21.7	216	104	0		21.7	0.4875	695.977
2018-07-17 10:00:00	22.5	238	120	0		22.5	0.520833	696.498
2018-07-17 11:00:00	23.3	264	132	0		23.3	0.554167	697.052
2018-07-17 12:00:00	24	200	102	0		24	0.583333	697.636
2018-07-17 13:00:00	24	174	88	0		24	0.583333	698.219
2018-07-17 14:00:00	25	162	82	0		25	0.625	698.844
2018-07-17 15:00:00	25.5	230	116	0		25.5	0.645833	699.49
2018-07-17 16:00:00	25.4	184	92	0		25.4	0.641667	700.132
2018-07-17 17:00:00	24	98	50	0		24	0.583333	700.715
2018-07-17 18:00:00	22.8	48	26	0		22.8	0.533333	701.248
2018-07-17 19:00:00	21.9	24	12	0		21.9	0.495833	701.744
2018-07-17 20:00:00	20.2	4	2	0		20.2	0.425	702.169
2018-07-17 21:00:00	18.9	0	0	0		18.9	0.370833	702.54
2018-07-17 22:00:00	18.6	0	0	0		18.6	0.358333	702.898
2018-07-17 23:00:00	17.5	0	0	0		17.5	0.3125	703.211
2018-07-18	17.2	0	0	0		17.2	0.3	703.511
2018-07-18 01:00:00	16.6	0	0	0		16.6	0.275	703.786
2018-07-18 02:00:00	15.9	0	0	0		15.9	0.245833	704.032
2018-07-18 03:00:00	15.9	0	0	0		15.9	0.245833	704.277
2018-07-18 04:00:00	14.9	0	0	0		14.9	0.204167	704.482
2018-07-18 05:00:00	15.2	8	4	0		15.2	0.216667	704.698
2018-07-18 06:00:00	17.1	42	22	0		17.1	0.295833	704.994
2018-07-18 07:00:00	18.9	68	32	0		18.9	0.370833	705.365
2018-07-18 08:00:00	21.3	162	78	0		21.3	0.470833	705.836
2018-07-18 09:00:00	23.1	230	112	0		23.1	0.545833	706.382
2018-07-18 10:00:00	24.3	276	138	0		24.3	0.595833	706.977
2018-07-18 11:00:00	25.3	318	160	0		25.3	0.6375	707.615
2018-07-18 12:00:00	26.2	210	106	0		26.2	0.675	708.29
2018-07-18 13:00:00	25.1	210	104	0		25.1	0.629167	708.919
2018-07-18 14:00:00	25.9	184	92	0		25.9	0.6625	709.582
2018-07-18 15:00:00	27.2	234	116	0		27.2	0.716667	710.298
2018-07-18 16:00:00	27	182	90	0		27	0.708333	711.007
2018-07-18 17:00:00	26.6	78	40	0		26.6	0.691667	711.698
2018-07-18 18:00:00	26.4	96	46	0		26.4	0.683333	712.382
[truncated: 382 more rows]

## Sheet: Irrigation and water Budget
Period of time		RFUi	ETM	Rain	Irr
Deb	End	mm	mm	mm	mm
2018-04-29	2018-05-03	107	5.9	16.5	0
2018-05-04	2018-05-08	117.6	13.7	0	0
2018-05-09	2018-05-13	103.9	10.2	5	0
2018-05-14	2018-05-18	98.7	10.5	3.5	0
2018-05-19	2018-05-23	91.7	12.6	4	0
2018-05-24	2018-05-28	83.1	13.1	32	0
2018-05-29	2018-06-02	102	11	17	0
2018-06-03	2018-06-07	108	10.6	18	0
2018-06-08	2018-06-12	115.4	12.9	62	0
2018-06-13	2018-06-17	164.5	14.7	0.5	0
2018-06-18	2018-06-22	150.3	27.1	0	0
2018-06-23	2018-06-27	123.2	31.9	0	0
2018-06-28	2018-07-02	91.3	36.4	0	0
2018-07-03	2018-07-07	54.9	32.5	0	39
2018-07-08	2018-07-12	61.4	31.2	0	0
2018-07-13	2018-07-17	30.2	31.6	5	26
2018-07-18	2018-07-22	29.6	27.6	1	26
2018-07-23	2018-07-27	29	33	1.5	22
2018-07-28	2018-08-01	19.5	31.7	0	0
2018-08-02	2018-08-06	-12.2	36.1	0	24
