# Supplementary material for: Two maize cultivars of contrasting leaf size show different leaf elongation rates with identical patterns of extension dynamics and coordination
Source: AoB Plants. 2021 Jan 4;13(1):plaa072. doi: 10.1093/aobpla/plaa072 (PMC7877697; doi:10.1093/aobpla/plaa072)
Supplement: plaa072_suppl_Supplementary_Data_4 [file plaa072_suppl_supplementary_data_4.xlsx]

## Sheet: 0.read_me
1. tem_tcol_des
time of tip and collar emergence, derived from destructive measurements
with fitted elongation model
Gen	genotype
nf	leaf number
t_col	time of collar emergence
t_tip	time of tip emergence
2. tem_col_non_des
time of collar emergence derived from non-destructive measurements
computed for each plant and each leaf
plant	plant number
nf	leaf number
t_col	time of collar emergence
Gen	genotype
nff	final number of leaves
3. dec_nb_vis_leaves
decimal number of visible leaves derived from non destructive
measurements, for each plant and each date
date	calendar date
TTc	thermal time since sowing
Gen	genotype
plant	plant number
DLS	decimal leaf stage
nff	final number of leaves

## Sheet: 1.tem_tcol_des
Gen	nf	tcol	tem_tip
M52	4	255	104
M52	5	310	150
M52	6	382	183
M52	7	431	229
M52	8	483	269
M52	9	535	307
M52	10	577	357
M52	11	627	398
M52	12	645	429
M52	13	675	462
M52	14	702	475
M52	15	700	503
M52	16	714	523
M52	17	716	545
M52	18	724	574
M40	4	249	98
M40	5	321	146
M40	6	358	181
M40	7	427	218
M40	8	485	267
M40	9	532	303
M40	10	539	351
M40	11	596	405
M40	12	639	430
M40	13	673	461
M40	14	703	478
M40	15	722	502
M40	16	748	518
M40	17	753	528
M40	18	758	555

## Sheet: 2.tem_col_non_des
Gen	plant	nf	tcol	nff
M52	1	8	466.767	18
M52	1	14	690.382	18
M52	1	9	491.94	18
M52	1	10	538.509	18
M52	1	4	256.639	18
M52	1	7	388.183	18
M52	1	12	630.384	18
M52	1	16	736.963	18
M52	1	5	297.135	18
M52	1	2	130.629	18
M52	1	3	187.762	18
M52	1	13	661.717	18
M52	1	15	708.517	18
M52	1	6	336.662	18
M52	10	3	221.497	18
M52	10	6	388.183	18
M52	10	5	297.135	18
M52	10	17	767.409	18
M52	10	8	466.767	18
M52	10	4	256.639	18
M52	10	7	430.828	18
M52	11	5	336.662	18
M52	11	9	517.559	18
M52	11	4	256.639	18
M52	11	15	736.963	18
M52	11	11	630.384	18
M52	11	3	221.497	18
M52	11	6	388.183	18
M52	11	13	690.382	18
M52	11	10	571.307	18
M52	11	18	791.482	18
M52	11	14	708.517	18
M52	11	12	661.717	18
M52	11	2	158.012	18
M52	12	13	661.717	18
M52	12	15	736.963	18
M52	12	16	767.409	18
M52	12	8	466.767	18
M52	12	5	297.135	18
M52	12	18	791.482	18
M52	12	12	661.717	18
M52	12	4	221.497	18
M52	12	3	221.497	18
M52	12	14	708.517	18
M52	12	11	605.705	18
M52	12	9	517.559	18
M52	12	10	538.509	18
M52	12	2	158.012	18
M52	13	5	297.135	18
M52	13	6	336.662	18
M52	13	13	661.717	18
M52	13	15	708.517	18
M52	13	14	661.717	18
M52	13	3	221.497	18
M52	13	4	256.639	18
M52	13	11	571.307	18
M52	13	2	158.012	18
M52	13	10	517.559	18
M52	13	12	605.705	18
M52	14	4	297.135	18
M52	14	10	571.307	18
M52	14	8	491.94	18
M52	14	5	336.662	18
M52	14	13	708.517	18
M52	14	11	630.384	18
M52	14	14	736.963	18
M52	14	15	767.409	18
M52	14	17	791.482	18
M52	14	6	388.183	18
M52	14	3	221.497	18
M52	14	2	125.549	18
M52	14	12	661.717	18
M52	14	9	538.509	18
M52	15	6	357.925	18
M52	15	4	256.639	18
M52	15	2	158.012	18
M52	15	13	690.382	18
M52	15	18	791.482	18
M52	15	14	736.963	18
M52	15	3	221.497	18
M52	15	17	791.482	18
M52	15	12	661.717	18
M52	15	9	501.211	18
M52	15	7	416.25	18
M52	15	15	736.963	18
M52	15	10	571.307	18
M52	16	13	661.717	19
M52	16	7	416.25	19
M52	16	12	630.384	19
M52	16	8	447.475	19
M52	16	5	297.135	19
M52	16	9	491.94	19
M52	16	3	187.762	19
M52	16	15	708.517	19
M52	16	11	605.705	19
M52	16	4	221.497	19
M52	16	10	538.509	19
M52	16	6	357.925	19
M52	16	17	767.409	19
M52	16	14	690.382	19
M52	17	2	158.012	18
M52	17	3	221.497	18
M52	17	8	491.94	18
M52	17	14	708.517	18
M52	17	6	388.183	18
M52	17	12	661.717	18
M52	17	11	630.384	18
M52	17	7	447.475	18
M52	17	18	818.859	18
M52	17	4	297.135	18
M52	17	15	736.963	18
M52	17	13	690.382	18
M52	17	5	336.662	18
M52	18	12	661.717	18
M52	18	2	158.012	18
M52	18	3	221.497	18
M52	18	15	736.963	18
M52	18	9	517.559	18
M52	18	7	430.828	18
M52	18	17	767.409	18
M52	18	18	767.409	18
M52	18	5	336.662	18
M52	18	8	466.767	18
M52	18	6	388.183	18
M52	18	16	736.963	18
M52	18	11	605.705	18
M52	18	10	571.307	18
M52	18	13	661.717	18
M52	18	14	690.382	18
M52	18	4	297.135	18
M52	19	5	336.662	16
M52	19	8	447.475	16
M52	19	4	297.135	16
M52	19	3	221.497	16
M52	19	2	130.629	16
M52	19	6	388.183	16
M52	2	5	297.135	17
M52	2	6	388.183	17
M52	2	2	130.629	17
M52	2	8	466.767	17
M52	2	4	256.639	17
M52	2	12	690.382	17
M52	2	16	791.482	17
M52	2	3	221.497	17
M52	2	11	661.717	17
M52	2	10	571.307	17
M52	2	14	736.963	17
M52	2	9	538.509	17
M52	20	16	736.963	18
M52	20	14	708.517	18
M52	20	7	430.828	18
M52	20	2	130.629	18
M52	20	3	221.497	18
M52	20	9	517.559	18
M52	20	12	661.717	18
M52	20	11	630.384	18
M52	20	15	736.963	18
M52	20	6	388.183	18
M52	20	5	297.135	18
M52	20	10	571.307	18
M52	20	4	256.639	18
M52	20	13	661.717	18
M52	21	10	571.307	18
M52	21	14	708.517	18
M52	21	16	736.963	18
M52	21	11	630.384	18
M52	21	15	736.963	18
M52	21	2	158.012	18
M52	21	13	661.717	18
M52	21	5	336.662	18
M52	21	12	661.717	18
M52	21	6	388.183	18
M52	21	4	256.639	18
M52	21	7	447.475	18
M52	21	3	221.497	18
M52	22	2	158.012	18
M52	22	9	517.559	18
M52	22	14	708.517	18
M52	22	10	571.307	18
M52	22	3	221.497	18
M52	22	12	661.717	18
M52	22	11	630.384	18
M52	22	7	447.475	18
M52	22	13	690.382	18
M52	22	15	736.963	18
M52	22	6	388.183	18
M52	22	4	256.639	18
M52	23	11	605.705	18
M52	23	10	538.509	18
M52	23	3	221.497	18
M52	23	14	690.382	18
M52	23	2	158.012	18
M52	23	5	297.135	18
M52	23	15	708.517	18
M52	23	16	736.963	18
M52	23	12	630.384	18
M52	23	13	661.717	18
M52	23	8	466.767	18
M52	23	6	388.183	18
M52	23	4	256.639	18
M52	23	7	430.828	18
M52	24	11	605.705	18
M52	24	9	517.559	18
M52	24	12	661.717	18
M52	24	14	708.517	18
M52	24	5	297.135	18
M52	24	2	130.629	18
M52	24	3	187.762	18
M52	24	15	736.963	18
M52	24	7	416.25	18
M52	24	4	256.639	18
M52	24	10	538.509	18
M52	24	16	736.963	18
M52	24	6	357.925	18
M52	24	18	791.482	18
M52	24	13	661.717	18
M52	24	8	466.767	18
M52	25	3	221.497	16
M52	25	4	297.135	16
M52	28	4	221.497	18
M52	28	13	661.717	18
M52	28	9	517.559	18
M52	28	8	466.767	18
M52	28	2	158.012	18
M52	28	11	605.705	18
M52	28	12	630.384	18
M52	28	7	422.431	18
M52	28	3	187.762	18
M52	28	5	297.135	18
M52	28	10	571.307	18
M52	29	15	661.717	19
M52	29	4	221.497	19
M52	29	9	491.94	19
M52	29	3	187.762	19
M52	29	8	447.475	19
M52	29	14	661.717	19
M52	29	6	336.662	19
M52	29	11	571.307	19
M52	29	7	388.183	19
M52	29	10	517.559	19
M52	3	7	416.25	18
M52	3	13	661.717	18
M52	3	18	791.482	18
M52	3	12	661.717	18
M52	3	5	297.135	18
M52	3	2	158.012	18
M52	3	9	517.559	18
M52	3	8	466.767	18
M52	3	3	187.762	18
M52	3	6	357.925	18
M52	3	4	256.639	18
M52	3	16	736.963	18
M52	3	10	571.307	18
M52	3	14	708.517	18
M52	3	11	605.705	18
M52	3	15	736.963	18
M52	30	17	736.963	18
M52	30	4	221.497	18
M52	30	14	661.717	18
M52	30	9	491.94	18
M52	30	6	336.662	18
M52	30	3	187.762	18
M52	30	7	388.183	18
M52	30	13	630.384	18
M52	30	12	605.705	18
M52	30	11	571.307	18
M52	30	8	447.475	18
M52	30	16	708.517	18
M52	30	10	517.559	18
M52	4	5	336.662	19
M52	4	12	661.717	19
M52	4	3	221.497	19
M52	4	2	158.012	19
M52	4	4	256.639	19
M52	4	6	388.183	19
M52	4	7	430.828	19
M52	4	11	630.384	19
M52	4	9	517.559	19
M52	4	10	571.307	19
M52	5	14	661.717	18
M52	5	4	221.497	18
M52	5	18	736.963	18
M52	5	5	297.135	18
M52	5	3	187.762	18
M52	5	17	736.963	18
M52	5	7	416.25	18
M52	5	6	357.925	18
M52	5	13	661.717	18
M52	5	16	708.517	18
M52	5	10	538.509	18
M52	5	15	690.382	18
M52	5	8	466.767	18
M52	5	11	571.307	18
M52	5	9	501.211	18
M52	5	2	130.629	18
M52	6	12	630.384	19
M52	6	5	297.135	19
M52	6	14	661.717	19
M52	6	15	708.517	19
M52	6	11	571.307	19
M52	6	8	441.723	19
M52	6	10	538.509	19
M52	6	3	187.762	19
M52	6	4	221.497	19
M52	6	7	388.183	19
M52	6	6	357.925	19
M52	6	2	130.629	19
M52	6	16	736.963	19
M52	6	17	736.963	19
M52	6	13	661.717	19
M52	7	12	661.717	17
M52	7	15	708.517	17
M52	7	16	736.963	17
M52	7	3	221.497	17
M52	7	17	736.963	17
M52	7	7	430.828	17
M52	7	11	605.705	17
M52	7	5	336.662	17
M52	7	10	571.307	17
M52	7	6	388.183	17
M52	7	13	661.717	17
M52	7	14	690.382	17
M52	7	2	158.012	17
M52	8	3	187.762	19
M52	8	10	538.509	19
M52	8	5	297.135	19
M52	8	12	630.384	19
M52	8	6	357.925	19
M52	8	4	256.639	19
M52	9	18	736.963	18
M52	9	8	466.767	18
M52	9	6	357.925	18
M52	9	17	736.963	18
M52	9	16	736.963	18
M52	9	4	256.639	18
M52	9	2	130.629	18
M52	9	3	187.762	18
M52	9	10	538.509	18
M52	9	9	491.94	18
M52	9	15	708.517	18
M52	9	14	690.382	18
M52	9	5	297.135	18
M40	1	5	297.135	18
M40	1	6	336.662	18
M40	1	7	388.183	18
M40	1	2	158.012	18
M40	1	13	661.717	18
M40	1	4	221.497	18
M40	1	17	767.409	18
M40	1	8	447.475	18
M40	1	15	736.963	18
M40	1	12	630.384	18
M40	1	14	708.517	18
M40	1	10	538.509	18
M40	1	16	736.963	18
M40	1	3	187.762	18
M40	1	11	605.705	18
M40	10	13	630.384	19
M40	10	17	736.963	19
M40	10	2	158.012	19
M40	10	14	661.717	19
M40	10	8	466.767	19
M40	10	5	297.135	19
M40	10	9	499.434	19
M40	10	3	221.497	19
M40	10	7	416.25	19
M40	10	11	571.307	19
M40	10	4	256.639	19
M40	10	10	538.509	19
M40	10	15	690.382	19
M40	10	6	357.925	19
M40	10	16	736.963	19
M40	11	2	158.012	18
M40	11	17	736.963	18
M40	11	5	297.135	18
M40	11	14	661.717	18
M40	11	9	499.434	18
M40	11	12	605.705	18
M40	11	7	416.25	18
M40	11	4	256.639	18
M40	11	13	630.384	18
M40	11	15	690.382	18
M40	11	10	538.509	18
M40	11	11	571.307	18
M40	11	8	466.767	18
M40	11	3	221.497	18
M40	11	6	357.925	18
M40	11	16	708.517	18
M40	12	8	466.767	17
M40	12	6	388.183	17
M40	12	5	297.135	17
M40	12	7	430.828	17
M40	12	15	708.517	17
M40	12	16	736.963	17
M40	12	13	661.717	17
M40	12	9	517.559	17
M40	12	14	690.382	17
M40	12	3	187.762	17
M40	12	11	605.705	17
M40	12	4	256.639	17
M40	12	12	630.384	17
M40	12	10	538.509	17
M40	13	7	416.25	18
M40	13	9	499.434	18
M40	13	2	158.012	18
M40	13	13	661.717	18
M40	13	4	221.497	18
M40	13	14	690.382	18
M40	13	11	571.307	18
M40	13	16	736.963	18
M40	13	6	336.662	18
M40	13	3	187.762	18
M40	13	19	791.482	18
M40	13	15	708.517	18
M40	13	5	297.135	18
M40	13	10	538.509	18
M40	13	12	630.384	18
M40	13	8	466.767	18
M40	13	17	736.963	18
M40	14	5	297.135	19
M40	14	14	690.382	19
M40	14	2	158.012	19
M40	14	12	630.384	19
M40	14	13	661.717	19
M40	14	11	571.307	19
M40	14	9	499.434	19
M40	14	16	736.963	19
M40	14	4	256.639	19
M40	14	3	221.497	19
M40	14	17	767.409	19
M40	14	6	357.925	19
M40	14	10	571.307	19
M40	14	8	466.767	19
M40	14	19	791.482	19
M40	15	11	571.307	18
M40	15	16	736.963	18
M40	15	18	736.963	18
M40	15	14	661.717	18
M40	15	7	430.828	18
M40	15	6	388.183	18
M40	15	3	187.762	18
M40	15	2	158.012	18
M40	15	5	297.135	18
M40	15	10	538.509	18
M40	15	15	708.517	18
M40	15	4	256.639	18
M40	15	8	466.767	18
M40	16	16	736.963	18
M40	16	7	416.25	18
M40	16	3	187.762	18
M40	16	2	130.629	18
M40	16	18	767.409	18
M40	16	6	357.925	18
M40	16	8	466.767	18
M40	16	4	256.639	18
M40	16	9	517.559	18
M40	16	5	307.813	18
M40	17	9	517.559	20
M40	17	14	690.382	20
M40	17	17	736.963	20
M40	17	11	605.705	20
M40	17	7	416.25	20
M40	17	2	158.012	20
M40	17	19	791.482	20
M40	17	3	187.762	20
M40	17	16	736.963	20
M40	17	6	357.925	20
M40	17	15	708.517	20
M40	17	13	661.717	20
M40	17	18	767.409	20
M40	17	12	630.384	20
M40	17	5	297.135	20
M40	17	8	466.767	20
M40	17	10	571.307	20
M40	17	4	221.497	20
M40	18	7	416.25	17
M40	18	11	605.705	17
M40	18	18	767.409	17
M40	18	12	661.717	17
M40	18	3	221.497	17
M40	18	8	466.767	17
M40	18	5	297.135	17
M40	18	2	158.012	17
M40	18	14	690.382	17
M40	18	10	571.307	17
M40	18	15	736.963	17
M40	18	4	256.639	17
M40	18	13	661.717	17
M40	19	3	187.762	19
M40	19	11	571.307	19
M40	19	2	158.012	19
M40	19	7	416.25	19
M40	19	8	466.767	19
M40	19	15	708.517	19
M40	19	14	661.717	19
M40	19	16	736.963	19
M40	19	18	767.409	19
M40	19	9	508.705	19
M40	19	6	357.925	19
M40	19	4	221.497	19
M40	19	5	297.135	19
M40	19	10	571.307	19
M40	19	17	736.963	19
M40	2	15	736.963	18
M40	2	5	297.135	18
M40	2	8	466.767	18
M40	2	13	690.382	18
M40	2	18	791.482	18
M40	2	17	791.482	18
M40	2	16	767.409	18
M40	2	10	571.307	18
M40	2	2	158.012	18
M40	2	4	256.639	18
M40	2	6	357.925	18
M40	2	7	416.25	18
M40	2	9	517.559	18
M40	2	3	221.497	18
M40	2	14	708.517	18
M40	2	11	630.384	18
M40	2	12	661.717	18
M40	20	3	221.497	19
M40	20	15	708.517	19
M40	20	16	736.963	19
M40	20	8	466.767	19
M40	20	11	605.705	19
M40	20	7	416.25	19
M40	20	2	158.012	19
M40	20	12	630.384	19
M40	20	6	357.925	19
M40	20	4	256.639	19
M40	20	5	297.135	19
M40	20	14	690.382	19
M40	20	9	529.238	19
M40	20	17	767.409	19
M40	20	13	661.717	19
M40	20	10	571.307	19
M40	21	5	297.135	19
M40	21	14	736.963	19
M40	21	12	661.717	19
M40	21	15	736.963	19
M40	21	4	256.639	19
M40	21	7	416.25	19
M40	21	18	791.482	19
M40	21	11	630.384	19
M40	21	9	517.559	19
M40	21	10	571.307	19
M40	21	17	791.482	19
M40	21	2	158.012	19
M40	21	13	690.382	19
M40	22	8	447.475	19
M40	22	12	661.717	19
M40	22	3	187.762	19
M40	22	2	158.012	19
M40	22	5	297.135	19
M40	22	10	571.307	19
M40	22	15	736.963	19
M40	22	4	221.497	19
M40	22	9	499.434	19
M40	22	14	736.963	19
M40	22	6	336.662	19
M40	22	19	818.859	19
M40	22	13	690.382	19
M40	22	17	791.482	19
M40	22	11	605.705	19
M40	22	7	388.183	19
M40	23	16	767.409	18
M40	23	15	736.963	18
M40	23	10	538.509	18
M40	23	12	661.717	18
M40	23	17	791.482	18
M40	23	4	221.497	18
M40	23	3	221.497	18
M40	23	8	447.475	18
M40	23	9	499.434	18
M40	23	2	130.629	18
M40	23	11	605.705	18
M40	23	5	297.135	18
M40	23	13	690.382	18
M40	23	14	708.517	18
M40	23	7	416.25	18
M40	24	12	605.705	19
M40	24	5	297.135	19
M40	24	13	630.384	19
M40	24	6	297.135	19
M40	24	4	221.497	19
M40	24	3	187.762	19
M40	24	7	388.183	19
M40	24	16	708.517	19
M40	24	14	661.717	19
M40	24	8	447.475	19
M40	24	18	736.963	19
M40	24	2	130.629	19
M40	25	5	336.662	18
M40	25	8	483.086	18
M40	25	12	661.717	18
M40	25	14	736.963	18
M40	25	10	571.307	18
M40	25	15	736.963	18
M40	25	2	158.012	18
M40	25	6	388.183	18
M40	25	13	690.382	18
M40	25	18	791.482	18
M40	25	7	447.475	18
M40	25	9	538.509	18
M40	25	17	791.482	18
M40	25	3	221.497	18
M40	25	11	630.384	18
M40	26	4	221.497	18
M40	26	15	708.517	18
M40	26	6	357.925	18
M40	26	5	297.135	18
M40	26	7	388.183	18
M40	26	10	571.307	18
M40	26	13	661.717	18
M40	26	14	661.717	18
M40	26	9	499.434	18
M40	26	17	736.963	18
M40	26	8	447.475	18
M40	26	18	736.963	18
M40	26	11	571.307	18
M40	26	2	130.629	18
M40	26	3	187.762	18
M40	27	10	538.509	19
M40	27	12	605.705	19
M40	27	11	571.307	19
M40	27	15	708.517	19
M40	27	5	297.135	19
M40	27	16	736.963	19
M40	27	13	630.384	19
M40	27	14	661.717	19
M40	27	17	736.963	19
M40	27	4	221.497	19
M40	27	3	158.012	19
M40	27	9	483.086	19
M40	27	18	767.409	19
M40	27	2	130.629	19
M40	28	5	336.662	17
M40	28	9	559.628	17
M40	28	3	221.497	17
M40	28	10	584.586	17
M40	28	6	388.183	17
M40	28	4	297.135	17
M40	28	2	158.012	17
M40	29	15	708.517	17
M40	29	6	336.662	17
M40	29	4	221.497	17
M40	29	18	736.963	17
M40	29	5	297.135	17
M40	29	7	388.183	17
M40	29	11	571.307	17
M40	29	16	736.963	17
M40	29	8	447.475	17
M40	29	17	736.963	17
M40	29	13	661.717	17
M40	29	10	517.559	17
M40	29	14	661.717	17
M40	29	3	158.012	17
M40	29	9	483.086	17
M40	29	12	605.705	17
M40	3	5	297.135	19
M40	3	15	767.409	19
M40	3	13	708.517	19
M40	3	16	791.482	19
M40	3	18	818.859	19
M40	3	7	416.25	19
M40	3	10	571.307	19
M40	3	3	158.012	19
M40	3	11	661.717	19
M40	3	8	466.767	19
M40	3	4	221.497	19
M40	3	6	357.925	19
M40	3	9	517.559	19
M40	3	17	818.859	19
M40	3	2	130.629	19
M40	3	12	661.717	19
M40	3	14	736.963	19
M40	30	17	736.963	18
M40	30	16	690.382	18
M40	30	11	571.307	18
M40	30	9	466.767	18
M40	30	2	130.629	18
M40	30	13	630.384	18
M40	30	3	158.012	18
M40	30	15	661.717	18
M40	30	7	388.183	18
M40	30	5	256.639	18
M40	30	14	661.717	18
M40	30	12	605.705	18
M40	4	15	736.963	18
M40	4	16	767.409	18
M40	4	11	630.384	18
M40	4	4	221.497	18
M40	4	3	187.762	18
M40	4	14	708.517	18
M40	4	5	297.135	18
M40	4	10	571.307	18
M40	4	18	791.482	18
M40	4	13	661.717	18
M40	4	7	416.25	18
M40	4	8	466.767	18
M40	4	12	661.717	18
M40	4	9	517.559	18
M40	4	2	158.012	18
M40	4	6	357.925	18
M40	5	3	221.497	18
M40	5	4	256.639	18
M40	5	16	791.482	18
M40	5	5	297.135	18
M40	5	8	483.086	18
M40	5	9	517.559	18
M40	5	10	571.307	18
M40	5	18	818.859	18
M40	5	15	767.409	18
M40	5	2	158.012	18
M40	5	11	630.384	18
M40	5	17	791.482	18
M40	5	13	690.382	18
M40	5	12	661.717	18
M40	6	4	256.639	19
M40	6	12	630.384	19
M40	6	15	690.382	19
M40	6	5	297.135	19
M40	6	8	466.767	19
M40	6	3	221.497	19
M40	6	2	158.012	19
M40	6	10	538.509	19
M40	6	13	630.384	19
M40	6	14	661.717	19
M40	6	18	767.409	19
M40	6	19	767.409	19
M40	6	6	357.925	19
M40	6	16	708.517	19
M40	6	11	571.307	19
M40	6	7	416.25	19
M40	7	6	357.925	18
M40	7	12	605.705	18
M40	7	4	256.639	18
M40	7	5	297.135	18
M40	7	11	571.307	18
M40	7	9	499.434	18
M40	7	3	221.497	18
M40	7	17	736.963	18
M40	7	2	158.012	18
M40	7	15	661.717	18
M40	7	7	416.25	18
M40	7	13	630.384	18
M40	7	14	661.717	18
M40	7	8	466.767	18
M40	7	18	736.963	18
M40	8	5	297.135	18
M40	8	2	158.012	18
M40	8	12	690.382	18
M40	8	7	430.828	18
M40	8	14	708.517	18
M40	8	6	388.183	18
M40	8	3	221.497	18
M40	8	15	736.963	18
M40	8	4	256.639	18
M40	8	10	571.307	18
M40	8	18	791.482	18
M40	8	13	690.382	18
M40	8	8	466.767	18
M40	8	11	661.717	18
M40	9	4	256.639	18
M40	9	13	661.717	18
M40	9	5	336.662	18
M40	9	12	661.717	18
M40	9	17	767.409	18
M40	9	2	158.012	18
M40	9	8	483.086	18
M40	9	18	791.482	18
M40	9	11	605.705	18
M40	9	7	447.475	18
M40	9	15	736.963	18
M40	9	6	357.925	18
M40	9	16	736.963	18
M40	9	3	221.497	18

## Sheet: 3.dec_nb_vis_leaves
Date	TTc	Gen	plant	DLS	nff
2018-06-08	368.512	M52	1	9.21766	18
2018-07-06	641.784	M52	1	16.6812	18
2018-06-04	325.984	M52	1	7.7876	18
2018-06-13	424.647	M52	1	10.7939	18
2018-05-11	91.1145	M52	1	3.13584	18
2018-06-18	457.942	M52	1	11.9932	18
2018-05-28	244.99	M52	1	6.7493	18
2018-06-27	526.83	M52	1	14.1434	18
2018-05-30	268.287	M52	1	7.07501	18
2018-05-14	112.594	M52	1	3.88299	18
2018-07-02	592.425	M52	1	15.076	18
2018-06-20	475.592	M52	1	12.4583	18
2018-05-24	198.004	M52	1	5.58125	18
2018-05-18	138.504	M52	1	4.38089	18
2018-06-06	347.339	M52	1	8.42426	18
2018-06-29	550.188	M52	1	14.3394	18
2018-05-16	122.754	M52	1	4.12696	18
2018-06-11	407.854	M52	1	10.3009	18
2018-07-09	681.65	M52	1	17.5844	18
2018-06-22	490.58	M52	1	13.1666	18
2018-05-22	177.521	M52	1	5.3	18
2018-06-25	508.288	M52	1	13.956	18
2018-06-15	437.009	M52	1	10.7772	18
2018-05-22	177.521	M52	10	4.72865	18
2018-06-27	526.83	M52	10	12.659	18
2018-05-14	112.594	M52	10	3.68688	18
2018-05-18	138.504	M52	10	4.28843	18
2018-07-02	592.425	M52	10	14.175	18
2018-07-11	699.113	M52	10	17.3723	18
2018-06-18	457.942	M52	10	11.2614	18
2018-06-04	325.984	M52	10	8.25875	18
2018-06-22	490.58	M52	10	12.0756	18
2018-07-09	681.65	M52	10	16.2691	18
2018-06-13	424.647	M52	10	11.2244	18
2018-05-30	268.287	M52	10	7.05554	18
2018-06-08	368.512	M52	10	9.1116	18
2018-05-11	91.1145	M52	10	3.12653	18
2018-06-06	347.339	M52	10	8.64686	18
2018-05-16	122.754	M52	10	4.04554	18
2018-05-28	244.99	M52	10	6.37742	18
2018-06-20	475.592	M52	10	11.7603	18
2018-06-15	437.009	M52	10	10.2206	18
2018-07-04	618.984	M52	10	17.0691	18
2018-07-06	641.784	M52	10	15.1838	18
2018-06-11	407.854	M52	10	11.2138	18
2018-05-24	198.004	M52	10	5.23535	18
2018-06-25	508.288	M52	10	14.7034	18
2018-06-27	526.83	M52	11	12.8573	18
2018-07-09	681.65	M52	11	16.4501	18
2018-07-02	592.425	M52	11	14.3692	18
2018-05-22	177.521	M52	11	5.04738	18
2018-05-30	268.287	M52	11	7.10271	18
2018-06-29	550.188	M52	11	13.4531	18
2018-07-06	641.784	M52	11	15.1824	18
2018-06-22	490.58	M52	11	11.6046	18
2018-05-16	122.754	M52	11	3.7563	18
2018-07-11	699.113	M52	11	17.5278	18
2018-05-28	244.99	M52	11	6.41981	18
2018-05-18	138.504	M52	11	4.33106	18
2018-05-14	112.594	M52	11	3.36595	18
2018-07-04	618.984	M52	11	15.0956	18
2018-06-13	424.647	M52	11	9.90184	18
2018-06-11	407.854	M52	11	9.57028	18
2018-06-06	347.339	M52	11	8.64762	18
2018-06-08	368.512	M52	11	9.05968	18
2018-06-15	437.009	M52	11	10.3109	18
2018-06-20	475.592	M52	11	11.2917	18
2018-05-24	198.004	M52	11	5.39088	18
2018-05-11	91.1145	M52	11	2.39636	18
2018-06-04	325.984	M52	11	8.35238	18
2018-06-18	457.942	M52	11	11.0795	18
2018-06-25	508.288	M52	11	12.3334	18
2018-06-22	490.58	M52	12	12.2294	18
2018-07-04	618.984	M52	12	15.3037	18
2018-06-06	347.339	M52	12	9.05051	18
2018-05-30	268.287	M52	12	6.20382	18
2018-05-18	138.504	M52	12	4.26744	18
2018-05-22	177.521	M52	12	4.60465	18
2018-06-18	457.942	M52	12	11.3757	18
2018-07-02	592.425	M52	12	14.6158	18
2018-05-24	198.004	M52	12	5.11111	18
2018-06-15	437.009	M52	12	10.6071	18
2018-06-27	526.83	M52	12	13.2953	18
2018-07-06	641.784	M52	12	16.0878	18
2018-06-25	508.288	M52	12	12.6997	18
2018-05-11	91.1145	M52	12	3.10894	18
2018-05-16	122.754	M52	12	3.85598	18
2018-06-29	550.188	M52	12	14.0176	18
2018-06-11	407.854	M52	12	9.82717	18
2018-06-13	424.647	M52	12	10.2414	18
2018-05-28	244.99	M52	12	5.67677	18
2018-05-14	112.594	M52	12	3.68478	18
2018-06-08	368.512	M52	12	9.23363	18
2018-07-09	681.65	M52	12	17.7088	18
2018-06-04	325.984	M52	12	8.52461	18
2018-06-20	475.592	M52	12	11.7379	18
2018-06-22	490.58	M52	13	13.0711	18
2018-07-06	641.784	M52	13	16.1986	18
2018-06-20	475.592	M52	13	12.4274	18
2018-07-02	592.425	M52	13	15.3605	18
2018-06-06	347.339	M52	13	9.28111	18
2018-06-27	526.83	M52	13	14.3275	18
2018-05-22	177.521	M52	13	4.68941	18
2018-05-24	198.004	M52	13	5.19643	18
2018-06-25	508.288	M52	13	13.6896	18
2018-07-04	618.984	M52	13	16.0724	18
2018-06-15	437.009	M52	13	11.2526	18
2018-06-08	368.512	M52	13	10.4038	18
2018-06-04	325.984	M52	13	9.12903	18
2018-05-16	122.754	M52	13	3.82444	18
2018-05-14	112.594	M52	13	3.67895	18
2018-06-13	424.647	M52	13	10.8308	18
2018-06-11	407.854	M52	13	10.5915	18
2018-05-11	91.1145	M52	13	3.09699	18
2018-06-18	457.942	M52	13	12.0792	18
2018-05-18	138.504	M52	13	4.15909	18
2018-05-30	268.287	M52	14	6.58662	18
2018-07-02	592.425	M52	14	14.1079	18
2018-07-06	641.784	M52	14	14.8093	18
2018-06-29	550.188	M52	14	13.2113	18
2018-06-27	526.83	M52	14	12.5228	18
2018-05-24	198.004	M52	14	5.10648	18
2018-07-11	699.113	M52	14	16.9741	18
2018-06-25	508.288	M52	14	12.0923	18
2018-06-11	407.854	M52	14	9.35036	18
2018-06-04	325.984	M52	14	8.13641	18
2018-07-13	717.921	M52	14	17.9811	18
2018-06-06	347.339	M52	14	8.28007	18
2018-06-20	475.592	M52	14	11.2114	18
2018-06-13	424.647	M52	14	9.57436	18
2018-05-22	177.521	M52	14	4.54442	18
2018-06-08	368.512	M52	14	8.66723	18
2018-05-18	138.504	M52	14	4.05311	18
2018-05-16	122.754	M52	14	3.63224	18
2018-07-09	681.65	M52	14	16.0913	18
2018-07-04	618.984	M52	14	14.4964	18
2018-06-15	437.009	M52	14	10.0953	18
2018-06-22	490.58	M52	14	11.4369	18
2018-05-28	244.99	M52	14	6.11972	18
2018-05-11	91.1145	M52	14	2.70644	18
2018-06-18	457.942	M52	14	10.623	18
2018-05-14	112.594	M52	14	3.63224	18
2018-05-22	177.521	M52	15	4.69031	18
2018-06-04	325.984	M52	15	8.38883	18
2018-06-06	347.339	M52	15	8.78817	18
2018-06-20	475.592	M52	15	11.3622	18
2018-05-11	91.1145	M52	15	2.75942	18
2018-05-28	244.99	M52	15	6.51813	18
2018-07-06	641.784	M52	15	15.5422	18
2018-05-16	122.754	M52	15	3.69475	18
2018-06-25	508.288	M52	15	13.4659	18
2018-06-11	407.854	M52	15	9.85151	18
2018-06-08	368.512	M52	15	9.26319	18
2018-06-29	550.188	M52	15	13.608	18
2018-06-18	457.942	M52	15	11.1306	18
2018-06-27	526.83	M52	15	13.0568	18
2018-05-24	198.004	M52	15	5.28412	18
2018-06-13	424.647	M52	15	10.1378	18
2018-07-02	592.425	M52	15	14.6616	18
2018-07-09	681.65	M52	15	17.1499	18
2018-06-15	437.009	M52	15	10.3239	18
2018-05-18	138.504	M52	15	4.20709	18
2018-05-30	268.287	M52	15	7.16311	18
2018-07-04	618.984	M52	15	15.2263	18
2018-05-14	112.594	M52	15	3.49625	18
2018-06-22	490.58	M52	15	11.76	18
2018-05-30	268.287	M52	16	7.3677	19
2018-05-22	177.521	M52	16	5.05263	19
2018-06-15	437.009	M52	16	10.7806	19
2018-05-14	112.594	M52	16	3.86604	19
2018-07-04	618.984	M52	16	15.0173	19
2018-05-16	122.754	M52	16	4.29905	19
2018-07-09	681.65	M52	16	16.6311	19
2018-06-27	526.83	M52	16	13.3765	19
2018-06-20	475.592	M52	16	12.0304	19
2018-05-11	91.1145	M52	16	3.17321	19
2018-05-28	244.99	M52	16	7.08944	19
2018-07-06	641.784	M52	16	15.1849	19
2018-07-02	592.425	M52	16	14.3894	19
2018-06-29	550.188	M52	16	13.6516	19
2018-06-06	347.339	M52	16	9.21294	19
2018-06-18	457.942	M52	16	11.48	19
2018-06-11	407.854	M52	16	10.149	19
2018-05-24	198.004	M52	16	5.42105	19
2018-06-25	508.288	M52	16	12.8317	19
2018-06-04	325.984	M52	16	8.85731	19
2018-05-18	138.504	M52	16	4.31818	19
2018-06-08	368.512	M52	16	9.42589	19
2018-06-13	424.647	M52	16	10.4399	19
2018-06-22	490.58	M52	16	12.2975	19
2018-06-15	437.009	M52	17	9.77043	18
2018-05-14	112.594	M52	17	3.59374	18
2018-06-11	407.854	M52	17	9.16641	18
2018-07-02	592.425	M52	17	14.1321	18
2018-06-04	325.984	M52	17	8.04498	18
2018-05-16	122.754	M52	17	3.81096	18
2018-06-27	526.83	M52	17	12.5612	18
2018-06-20	475.592	M52	17	11.0786	18
2018-06-08	368.512	M52	17	8.57731	18
2018-07-06	641.784	M52	17	15.232	18
2018-05-22	177.521	M52	17	4.6214	18
2018-05-24	198.004	M52	17	5.11817	18
2018-06-13	424.647	M52	17	10.7134	18
2018-05-11	91.1145	M52	17	2.88167	18
2018-07-09	681.65	M52	17	17.1961	18
2018-05-28	244.99	M52	17	6.21565	18
2018-06-06	347.339	M52	17	8.22492	18
2018-06-18	457.942	M52	17	10.5438	18
2018-05-18	138.504	M52	17	4.19623	18
2018-05-30	268.287	M52	17	6.53344	18
2018-06-29	550.188	M52	17	13.2388	18
2018-07-04	618.984	M52	17	14.6095	18
2018-06-22	490.58	M52	17	11.4209	18
2018-05-11	91.1145	M52	18	3.1303	18
2018-06-11	407.854	M52	18	9.59038	18
2018-05-18	138.504	M52	18	4.34342	18
2018-05-24	198.004	M52	18	5.23846	18
2018-06-29	550.188	M52	18	14.0935	18
2018-06-08	368.512	M52	18	9.05248	18
2018-06-18	457.942	M52	18	11.0431	18
2018-06-25	508.288	M52	18	12.544	18
2018-07-02	592.425	M52	18	14.6813	18
2018-05-14	112.594	M52	18	3.8144	18
2018-05-16	122.754	M52	18	4.05203	18
2018-06-15	437.009	M52	18	10.3344	18
2018-06-04	325.984	M52	18	8.26305	18
2018-07-06	641.784	M52	18	16.0762	18
2018-06-22	490.58	M52	18	11.7812	18
2018-05-22	177.521	M52	18	4.72848	18
2018-05-30	268.287	M52	18	6.80818	18
2018-07-04	618.984	M52	18	15.1675	18
2018-05-28	244.99	M52	18	6.35447	18
2018-07-09	681.65	M52	18	17.9064	18
2018-06-27	526.83	M52	18	13.0578	18
2018-06-06	347.339	M52	18	8.5261	18
2018-05-22	177.521	M52	19	4.75345	16
2018-05-11	91.1145	M52	19	3.03257	16
2018-05-16	122.754	M52	19	3.87934	16
2018-06-11	407.854	M52	19	9.76261	16
2018-06-13	424.647	M52	19	10.1818	16
2018-06-06	347.339	M52	19	8.15552	16
2018-06-04	325.984	M52	19	7.87097	16
2018-06-08	368.512	M52	19	8.44628	16
2018-05-24	198.004	M52	19	5.37715	16
2018-05-18	138.504	M52	19	4.20785	16
2018-05-14	112.594	M52	19	3.58623	16
2018-05-14	112.594	M52	2	3.63654	17
2018-05-16	122.754	M52	2	3.77294	17
2018-06-08	368.512	M52	2	9.02396	17
2018-06-22	490.58	M52	2	11.3601	17
2018-06-13	424.647	M52	2	9.61689	17
2018-07-02	592.425	M52	2	13.3542	17
2018-05-18	138.504	M52	2	4.0992	17
2018-06-27	526.83	M52	2	12.4043	17
2018-07-06	641.784	M52	2	14.4093	17
2018-05-28	244.99	M52	2	6.12513	17
2018-06-04	325.984	M52	2	7.37797	17
2018-06-18	457.942	M52	2	10.6792	17
2018-06-25	508.288	M52	2	11.8103	17
2018-05-30	268.287	M52	2	6.38502	17
2018-06-15	437.009	M52	2	9.73069	17
2018-05-24	198.004	M52	2	5.42857	17
2018-05-11	91.1145	M52	2	3.09093	17
2018-07-09	681.65	M52	2	15.3472	17
2018-06-20	475.592	M52	2	11.06	17
2018-07-04	618.984	M52	2	13.7135	17
2018-06-11	407.854	M52	2	9.37133	17
2018-06-06	347.339	M52	2	8.53099	17
2018-05-22	177.521	M52	2	4.89276	17
2018-06-29	550.188	M52	2	12.7614	17
2018-05-22	177.521	M52	20	5.08947	18
2018-05-11	91.1145	M52	20	3.05283	18
2018-05-28	244.99	M52	20	6.42517	18
2018-06-04	325.984	M52	20	8.16055	18
2018-07-09	681.65	M52	20	16.8885	18
2018-06-15	437.009	M52	20	10.6296	18
2018-07-04	618.984	M52	20	14.1927	18
2018-06-29	550.188	M52	20	13.375	18
2018-06-25	508.288	M52	20	12.3867	18
2018-06-20	475.592	M52	20	11.2494	18
2018-05-30	268.287	M52	20	7.14541	18
2018-05-16	122.754	M52	20	4.13351	18
2018-07-11	699.113	M52	20	17.9172	18
2018-05-24	198.004	M52	20	5.53684	18
2018-06-08	368.512	M52	20	8.52752	18
2018-06-22	490.58	M52	20	11.7108	18
2018-07-06	641.784	M52	20	15.1604	18
2018-05-18	138.504	M52	20	4.41389	18
2018-06-27	526.83	M52	20	12.8562	18
2018-06-18	457.942	M52	20	11.608	18
2018-06-11	407.854	M52	20	9.8811	18
2018-06-06	347.339	M52	20	8.3211	18
2018-07-02	592.425	M52	20	14.1023	18
2018-05-14	112.594	M52	20	3.79243	18
2018-06-13	424.647	M52	20	10.2809	18
2018-07-09	681.65	M52	21	17.2822	18
2018-06-15	437.009	M52	21	10.305	18
2018-07-04	618.984	M52	21	15.0871	18
2018-05-22	177.521	M52	21	4.72495	18
2018-06-08	368.512	M52	21	9.01734	18
2018-05-14	112.594	M52	21	3.73074	18
2018-06-29	550.188	M52	21	13.5098	18
2018-05-24	198.004	M52	21	5.10152	18
2018-05-18	138.504	M52	21	4.2452	18
2018-06-20	475.592	M52	21	11.3454	18
2018-06-04	325.984	M52	21	8.27677	18
2018-06-13	424.647	M52	21	10.0597	18
2018-05-28	244.99	M52	21	5.83469	18
2018-05-30	268.287	M52	21	7.12005	18
2018-05-11	91.1145	M52	21	3.02923	18
2018-06-06	347.339	M52	21	10.1046	18
2018-05-16	122.754	M52	21	4.04264	18
2018-06-11	407.854	M52	21	9.78038	18
2018-06-18	457.942	M52	21	11.048	18
2018-07-06	641.784	M52	21	16.3647	18
2018-07-02	592.425	M52	21	14.5812	18
2018-06-27	526.83	M52	21	13.1717	18
2018-07-09	681.65	M52	22	16.4275	18
2018-05-11	91.1145	M52	22	3.13207	18
2018-05-24	198.004	M52	22	5.9244	18
2018-05-14	112.594	M52	22	3.63099	18
2018-06-11	407.854	M52	22	9.37491	18
2018-07-04	618.984	M52	22	14.1926	18
2018-06-08	368.512	M52	22	8.75128	18
2018-06-15	437.009	M52	22	10.2028	18
2018-05-16	122.754	M52	22	3.80708	18
2018-05-30	268.287	M52	22	6.61242	18
2018-06-29	550.188	M52	22	13.2449	18
2018-06-18	457.942	M52	22	10.6781	18
2018-06-06	347.339	M52	22	8.35354	18
2018-06-22	490.58	M52	22	11.6989	18
2018-06-20	475.592	M52	22	11.233	18
2018-06-27	526.83	M52	22	12.6867	18
2018-07-06	641.784	M52	22	15.0955	18
2018-06-04	325.984	M52	22	8.13258	18
2018-06-13	424.647	M52	22	9.72098	18
2018-07-02	592.425	M52	22	14.1568	18
2018-06-25	508.288	M52	22	12.3259	18
2018-05-28	244.99	M52	22	6.26724	18
2018-05-24	198.004	M52	23	5.39583	18
2018-05-30	268.287	M52	23	7.15652	18
2018-05-14	112.594	M52	23	3.66098	18
2018-06-27	526.83	M52	23	13.6708	18
2018-07-04	618.984	M52	23	16.0411	18
2018-06-13	424.647	M52	23	11.1541	18
2018-06-18	457.942	M52	23	11.2667	18
2018-05-16	122.754	M52	23	4.02344	18
2018-07-02	592.425	M52	23	15.1979	18
2018-05-18	138.504	M52	23	4.21094	18
2018-07-06	641.784	M52	23	16.4518	18
2018-06-20	475.592	M52	23	11.6223	18
2018-06-22	490.58	M52	23	12.3548	18
2018-05-28	244.99	M52	23	6.42844	18
2018-06-25	508.288	M52	23	13.0983	18
2018-06-29	550.188	M52	23	14.3923	18
2018-06-11	407.854	M52	23	10.1303	18
2018-05-11	91.1145	M52	23	3.02874	18
2018-06-06	347.339	M52	23	9.60871	18
2018-06-08	368.512	M52	23	9.24773	18
2018-05-22	177.521	M52	23	4.80859	18
2018-06-04	325.984	M52	23	8.32741	18
2018-06-15	437.009	M52	23	10.6166	18
2018-07-04	618.984	M52	24	15.1818	18
2018-07-06	641.784	M52	24	16.4875	18
2018-06-13	424.647	M52	24	10.2237	18
2018-06-06	347.339	M52	24	8.89509	18
2018-05-11	91.1145	M52	24	3.07554	18
2018-06-18	457.942	M52	24	11.2117	18
2018-05-24	198.004	M52	24	5.36989	18
2018-05-30	268.287	M52	24	7.28976	18
2018-05-14	112.594	M52	24	3.66095	18
2018-06-27	526.83	M52	24	13.4109	18
2018-05-16	122.754	M52	24	4.01399	18
2018-06-08	368.512	M52	24	9.20621	18
2018-06-25	508.288	M52	24	12.6857	18
2018-05-22	177.521	M52	24	5.09247	18
2018-06-15	437.009	M52	24	10.5394	18
2018-06-20	475.592	M52	24	11.5444	18
2018-05-18	138.504	M52	24	4.29384	18
2018-06-11	407.854	M52	24	10.0329	18
2018-06-22	490.58	M52	24	12.0549	18
2018-07-09	681.65	M52	24	17.1742	18
2018-06-04	325.984	M52	24	8.51148	18
2018-06-29	550.188	M52	24	14.0718	18
2018-07-02	592.425	M52	24	14.6651	18
2018-05-24	198.004	M52	25	4.72914	16
2018-06-06	347.339	M52	25	7.44186	16
2018-06-08	368.512	M52	25	7.60627	16
2018-06-11	407.854	M52	25	8.40828	16
2018-06-15	437.009	M52	25	9.03528	16
2018-06-13	424.647	M52	25	8.75823	16
2018-05-11	91.1145	M52	25	3.10526	16
2018-05-22	177.521	M52	25	4.40051	16
2018-05-18	138.504	M52	25	4.25674	16
2018-06-04	325.984	M52	25	7.20552	16
2018-05-30	268.287	M52	25	6.28721	16
2018-05-14	112.594	M52	25	3.68417	16
2018-05-28	244.99	M52	25	5.47009	16
2018-05-16	122.754	M52	25	4.12323	16
2018-05-16	122.754	M52	28	3.80303	18
2018-06-15	437.009	M52	28	10.5288	18
2018-05-14	112.594	M52	28	3.45455	18
2018-06-22	490.58	M52	28	12.1659	18
2018-05-30	268.287	M52	28	7.23692	18
2018-05-18	138.504	M52	28	4.10465	18
2018-06-25	508.288	M52	28	12.6266	18
2018-05-24	198.004	M52	28	5.25825	18
2018-06-18	457.942	M52	28	11.4215	18
2018-06-20	475.592	M52	28	11.8046	18
2018-06-13	424.647	M52	28	10.6941	18
2018-05-11	91.1145	M52	28	3.09604	18
2018-06-04	325.984	M52	28	8.27938	18
2018-06-27	526.83	M52	28	13.1916	18
2018-07-02	592.425	M52	28	14.1613	18
2018-07-09	681.65	M52	28	17.1058	18
2018-07-11	699.113	M52	28	17.8396	18
2018-07-04	618.984	M52	28	14.2434	18
2018-05-28	244.99	M52	28	6.51282	18
2018-05-22	177.521	M52	28	4.66279	18
2018-06-11	407.854	M52	28	9.72692	18
2018-06-29	550.188	M52	28	13.3799	18
2018-07-06	641.784	M52	28	15.231	18
2018-06-06	347.339	M52	28	8.57386	18
2018-06-08	368.512	M52	28	9.22829	18
2018-05-16	122.754	M52	29	4.09091	19
2018-05-18	138.504	M52	29	4.23485	19
2018-06-04	325.984	M52	29	9.23955	19
2018-05-24	198.004	M52	29	6.05782	19
2018-06-27	526.83	M52	29	15.1614	19
2018-07-04	618.984	M52	29	17.0835	19
2018-06-18	457.942	M52	29	12.6244	19
2018-06-06	347.339	M52	29	9.59888	19
2018-06-13	424.647	M52	29	11.2592	19
2018-05-11	91.1145	M52	29	3.32019	19
2018-05-28	244.99	M52	29	7.41689	19
2018-05-30	268.287	M52	29	8.07554	19
2018-06-11	407.854	M52	29	11.1364	19
2018-06-08	368.512	M52	29	10.0994	19
2018-07-06	641.784	M52	29	17.4964	19
2018-06-20	475.592	M52	29	13.1571	19
2018-06-15	437.009	M52	29	11.4638	19
2018-06-29	550.188	M52	29	15.3268	19
2018-05-14	112.594	M52	29	3.82135	19
2018-07-02	592.425	M52	29	16.0918	19
2018-07-02	592.425	M52	3	14.4514	18
2018-06-08	368.512	M52	3	9.30839	18
2018-06-22	490.58	M52	3	12.2827	18
2018-06-04	325.984	M52	3	8.40932	18
2018-07-09	681.65	M52	3	17.1804	18
2018-06-18	457.942	M52	3	11.4692	18
2018-06-29	550.188	M52	3	14.0271	18
2018-06-25	508.288	M52	3	12.7394	18
2018-07-06	641.784	M52	3	16.075	18
2018-06-13	424.647	M52	3	10.3047	18
2018-05-11	91.1145	M52	3	3.1382	18
2018-05-18	138.504	M52	3	4.22159	18
2018-05-30	268.287	M52	3	7.28594	18
2018-05-28	244.99	M52	3	6.65718	18
2018-05-14	112.594	M52	3	3.63177	18
2018-07-04	618.984	M52	3	15.3484	18
2018-06-15	437.009	M52	3	10.5117	18
2018-06-20	475.592	M52	3	12.0815	18
2018-06-06	347.339	M52	3	8.92097	18
2018-05-16	122.754	M52	3	3.94766	18
2018-05-22	177.521	M52	3	5.03472	18
2018-06-27	526.83	M52	3	13.3557	18
2018-06-11	407.854	M52	3	10.1322	18
2018-05-24	198.004	M52	3	5.27774	18
2018-06-04	325.984	M52	30	9.19446	18
2018-06-13	424.647	M52	30	11.0296	18
2018-06-18	457.942	M52	30	12.1398	18
2018-06-25	508.288	M52	30	13.5794	18
2018-07-02	592.425	M52	30	15.0433	18
2018-06-11	407.854	M52	30	10.6271	18
2018-06-22	490.58	M52	30	12.9786	18
2018-05-28	244.99	M52	30	7.27222	18
2018-05-16	122.754	M52	30	4.27911	18
2018-06-27	526.83	M52	30	14.1637	18
2018-06-08	368.512	M52	30	10.0564	18
2018-06-06	347.339	M52	30	9.45143	18
2018-06-15	437.009	M52	30	11.3311	18
2018-05-30	268.287	M52	30	7.84258	18
2018-05-22	177.521	M52	30	5.37169	18
2018-05-14	112.594	M52	30	3.94061	18
2018-06-29	550.188	M52	30	14.2801	18
2018-05-18	138.504	M52	30	4.45673	18
2018-05-11	91.1145	M52	30	3.39192	18
2018-06-20	475.592	M52	30	12.6263	18
2018-07-04	618.984	M52	30	17.096	18
2018-05-24	198.004	M52	30	6.09762	18
2018-07-04	618.984	M52	4	14.4579	19
2018-06-18	457.942	M52	4	11.1586	19
2018-06-08	368.512	M52	4	8.71646	19
2018-07-02	592.425	M52	4	15.0759	19
2018-05-14	112.594	M52	4	3.60797	19
2018-06-06	347.339	M52	4	8.3228	19
2018-06-25	508.288	M52	4	14.6019	19
2018-07-09	681.65	M52	4	17.2272	19
2018-06-11	407.854	M52	4	9.48535	19
2018-06-13	424.647	M52	4	9.7994	19
2018-06-04	325.984	M52	4	8.1181	19
2018-05-30	268.287	M52	4	6.46062	19
2018-05-22	177.521	M52	4	4.57192	19
2018-06-15	437.009	M52	4	10.2362	19
2018-05-28	244.99	M52	4	6.18063	19
2018-07-06	641.784	M52	4	15.1043	19
2018-05-16	122.754	M52	4	3.67032	19
2018-05-24	198.004	M52	4	5.11437	19
2018-06-29	550.188	M52	4	13.4156	19
2018-05-18	138.504	M52	4	4.12998	19
2018-06-22	490.58	M52	4	12.0924	19
2018-06-20	475.592	M52	4	11.4295	19
2018-05-11	91.1145	M52	4	3.09353	19
2018-06-27	526.83	M52	4	13.0594	19
2018-06-18	457.942	M52	5	12.0251	18
2018-06-27	526.83	M52	5	14.2833	18
2018-06-22	490.58	M52	5	12.5195	18
2018-06-29	550.188	M52	5	15.0879	18
2018-06-13	424.647	M52	5	10.6092	18
2018-05-16	122.754	M52	5	4.06054	18
2018-05-28	244.99	M52	5	7.14987	18
2018-07-02	592.425	M52	5	15.5888	18
2018-07-04	618.984	M52	5	16.5038	18
2018-06-15	437.009	M52	5	11.0734	18
2018-06-04	325.984	M52	5	8.62589	18
2018-05-30	268.287	M52	5	7.46626	18
2018-05-14	112.594	M52	5	3.84937	18
2018-05-18	138.504	M52	5	4.28759	18
2018-05-11	91.1145	M52	5	3.20223	18
2018-06-06	347.339	M52	5	9.15595	18
2018-06-25	508.288	M52	5	13.6927	18
2018-06-08	368.512	M52	5	9.39258	18
2018-06-11	407.854	M52	5	10.4082	18
2018-06-20	475.592	M52	5	12.2514	18
2018-05-24	198.004	M52	5	5.4561	18
2018-05-22	177.521	M52	5	5.08629	18
2018-06-04	325.984	M52	6	8.67692	19
2018-05-14	112.594	M52	6	3.74261	19
2018-06-06	347.339	M52	6	9.08929	19
2018-06-22	490.58	M52	6	12.5502	19
2018-06-11	407.854	M52	6	10.3171	19
2018-05-28	244.99	M52	6	7.09095	19
2018-05-11	91.1145	M52	6	3.1727	19
2018-06-27	526.83	M52	6	14.0693	19
2018-06-15	437.009	M52	6	10.9125	19
2018-05-24	198.004	M52	6	5.48333	19
2018-06-08	368.512	M52	6	9.40476	19
2018-07-04	618.984	M52	6	16.0522	19
2018-07-06	641.784	M52	6	16.6192	19
2018-05-16	122.754	M52	6	4.09036	19
2018-06-20	475.592	M52	6	12.2483	19
2018-05-30	268.287	M52	6	7.4699	19
2018-05-18	138.504	M52	6	4.30723	19
2018-07-02	592.425	M52	6	15.217	19
2018-06-13	424.647	M52	6	10.5177	19
2018-06-25	508.288	M52	6	13.305	19
2018-05-22	177.521	M52	6	5.18333	19
2018-06-29	550.188	M52	6	14.4806	19
2018-06-18	457.942	M52	6	11.7718	19
2018-06-06	347.339	M52	7	8.63411	17
2018-06-11	407.854	M52	7	10.0513	17
2018-06-04	325.984	M52	7	8.37058	17
2018-05-18	138.504	M52	7	3.81205	17
2018-07-02	592.425	M52	7	14.4971	17
2018-05-24	198.004	M52	7	5.26576	17
2018-06-18	457.942	M52	7	11.3304	17
2018-05-14	112.594	M52	7	3.2137	17
2018-06-20	475.592	M52	7	11.7029	17
2018-05-28	244.99	M52	7	6.43711	17
2018-05-16	122.754	M52	7	3.3526	17
2018-05-11	91.1145	M52	7	2.68924	17
2018-06-27	526.83	M52	7	13.578	17
2018-05-30	268.287	M52	7	7.23249	17
2018-06-22	490.58	M52	7	12.2747	17
2018-06-13	424.647	M52	7	10.2372	17
2018-07-04	618.984	M52	7	15.1819	17
2018-06-29	550.188	M52	7	14.117	17
2018-06-08	368.512	M52	7	9.21345	17
2018-06-25	508.288	M52	7	13.0771	17
2018-05-22	177.521	M52	7	4.38082	17
2018-07-06	641.784	M52	7	16.1935	17
2018-06-08	368.512	M52	8	9.40606	19
2018-06-13	424.647	M52	8	10.3566	19
2018-06-11	407.854	M52	8	10.2496	19
2018-06-06	347.339	M52	8	9.27837	19
2018-06-18	457.942	M52	8	11.6928	19
2018-06-04	325.984	M52	8	8.72867	19
2018-06-20	475.592	M52	8	12.2235	19
2018-06-22	490.58	M52	8	12.5588	19
2018-07-06	641.784	M52	8	17.8015	19
2018-05-16	122.754	M52	8	3.91815	19
2018-06-15	437.009	M52	8	11.64	19
2018-05-18	138.504	M52	8	4.19429	19
2018-05-22	177.521	M52	8	4.69389	19
2018-05-24	198.004	M52	8	5.36774	19
2018-06-25	508.288	M52	8	13.4646	19
2018-05-28	244.99	M52	8	6.67528	19
2018-06-27	526.83	M52	8	14.0926	19
2018-05-30	268.287	M52	8	7.52637	19
2018-05-11	91.1145	M52	8	2.71497	19
2018-05-14	112.594	M52	8	3.64057	19
2018-06-18	457.942	M52	9	11.7122	18
2018-06-25	508.288	M52	9	14.3387	18
2018-07-06	641.784	M52	9	16.2417	18
2018-06-11	407.854	M52	9	10.4703	18
2018-06-29	550.188	M52	9	14.4713	18
2018-06-13	424.647	M52	9	10.723	18
2018-06-20	475.592	M52	9	12.2592	18
2018-06-15	437.009	M52	9	11.1246	18
2018-05-22	177.521	M52	9	5.04878	18
2018-05-16	122.754	M52	9	4.06626	18
2018-05-30	268.287	M52	9	7.29195	18
2018-07-04	618.984	M52	9	15.2763	18
2018-06-08	368.512	M52	9	9.5273	18
2018-06-04	325.984	M52	9	8.73712	18
2018-05-28	244.99	M52	9	6.81493	18
2018-07-02	592.425	M52	9	15.0794	18
2018-05-11	91.1145	M52	9	3.16984	18
2018-06-06	347.339	M52	9	8.10848	18
2018-05-24	198.004	M52	9	5.5122	18
2018-05-14	112.594	M52	9	3.75487	18
2018-05-18	138.504	M52	9	4.33129	18
2018-06-27	526.83	M52	9	13.8773	18
2018-06-22	490.58	M52	9	12.6479	18
2018-06-13	424.647	M40	1	10.8379	18
2018-05-18	138.504	M40	1	4.45275	18
2018-07-02	592.425	M40	1	15.5765	18
2018-06-08	368.512	M40	1	9.68043	18
2018-06-06	347.339	M40	1	9.31105	18
2018-06-04	325.984	M40	1	8.78429	18
2018-06-22	490.58	M40	1	13.0164	18
2018-06-20	475.592	M40	1	12.4308	18
2018-05-24	198.004	M40	1	5.59305	18
2018-06-27	526.83	M40	1	14.3442	18
2018-05-14	112.594	M40	1	3.87486	18
2018-06-18	457.942	M40	1	11.8721	18
2018-06-11	407.854	M40	1	10.545	18
2018-06-29	550.188	M40	1	14.7375	18
2018-07-06	641.784	M40	1	17.0577	18
2018-05-11	91.1145	M40	1	3.08076	18
2018-05-30	268.287	M40	1	7.60091	18
2018-05-28	244.99	M40	1	7.08434	18
2018-06-25	508.288	M40	1	13.8269	18
2018-05-22	177.521	M40	1	5.14524	18
2018-05-16	122.754	M40	1	4.03773	18
2018-07-04	618.984	M40	1	16.3828	18
2018-06-15	437.009	M40	1	10.218	18
2018-05-28	244.99	M40	10	7.09562	19
2018-05-24	198.004	M40	10	5.25852	19
2018-06-06	347.339	M40	10	9.27731	19
2018-05-11	91.1145	M40	10	3.03019	19
2018-05-22	177.521	M40	10	5.11079	19
2018-05-30	268.287	M40	10	7.41927	19
2018-05-16	122.754	M40	10	4.07328	19
2018-06-08	368.512	M40	10	9.59002	19
2018-06-13	424.647	M40	10	11.167	19
2018-06-15	437.009	M40	10	11.4471	19
2018-06-25	508.288	M40	10	14.3021	19
2018-06-20	475.592	M40	10	13.1089	19
2018-07-02	592.425	M40	10	16.6079	19
2018-05-14	112.594	M40	10	3.78504	19
2018-06-27	526.83	M40	10	15.254	19
2018-06-29	550.188	M40	10	15.6846	19
2018-06-11	407.854	M40	10	10.6633	19
2018-05-18	138.504	M40	10	4.40828	19
2018-06-22	490.58	M40	10	13.5065	19
2018-06-04	325.984	M40	10	8.53312	19
2018-06-18	457.942	M40	10	12.3219	19
2018-07-04	618.984	M40	10	17.0793	19
2018-06-06	347.339	M40	11	9.33223	18
2018-05-22	177.521	M40	11	5.38602	18
2018-05-24	198.004	M40	11	6.03803	18
2018-06-13	424.647	M40	11	11.1384	18
2018-05-14	112.594	M40	11	3.79872	18
2018-05-16	122.754	M40	11	4.06505	18
2018-05-28	244.99	M40	11	7.13977	18
2018-05-30	268.287	M40	11	7.48142	18
2018-06-11	407.854	M40	11	10.7954	18
2018-06-15	437.009	M40	11	11.4511	18
2018-06-20	475.592	M40	11	13.1014	18
2018-06-04	325.984	M40	11	8.11017	18
2018-05-18	138.504	M40	11	4.44451	18
2018-06-08	368.512	M40	11	9.69422	18
2018-05-11	91.1145	M40	11	3.14095	18
2018-06-18	457.942	M40	11	12.4242	18
2018-06-25	508.288	M40	11	14.4528	18
2018-06-27	526.83	M40	11	14.5618	18
2018-07-02	592.425	M40	11	16.3467	18
2018-07-06	641.784	M40	11	17.8498	18
2018-07-04	618.984	M40	11	17.1525	18
2018-06-22	490.58	M40	11	13.6554	18
2018-06-29	550.188	M40	11	15.4114	18
2018-05-28	244.99	M40	12	7.02372	17
2018-05-22	177.521	M40	12	5.3028	17
2018-06-22	490.58	M40	12	12.3985	17
2018-06-04	325.984	M40	12	8.3523	17
2018-05-14	112.594	M40	12	3.87231	17
2018-05-30	268.287	M40	12	7.29259	17
2018-06-20	475.592	M40	12	11.8246	17
2018-05-11	91.1145	M40	12	3.18	17
2018-06-08	368.512	M40	12	9.19619	17
2018-06-25	508.288	M40	12	13.1865	17
2018-06-29	550.188	M40	12	14.4083	17
2018-06-15	437.009	M40	12	10.5558	17
2018-06-27	526.83	M40	12	13.8476	17
2018-07-02	592.425	M40	12	15.3001	17
2018-05-24	198.004	M40	12	5.61935	17
2018-06-13	424.647	M40	12	10.2211	17
2018-06-11	407.854	M40	12	9.7909	17
2018-07-04	618.984	M40	12	16.193	17
2018-06-18	457.942	M40	12	11.4207	17
2018-06-06	347.339	M40	12	8.66456	17
2018-05-18	138.504	M40	12	4.47385	17
2018-05-16	122.754	M40	12	4.10662	17
2018-05-22	177.521	M40	13	5.19863	18
2018-06-29	550.188	M40	13	15.0645	18
2018-06-15	437.009	M40	13	11.1619	18
2018-07-04	618.984	M40	13	16.2569	18
2018-06-11	407.854	M40	13	10.6858	18
2018-06-08	368.512	M40	13	9.50707	18
2018-05-28	244.99	M40	13	6.85645	18
2018-06-25	508.288	M40	13	13.6458	18
2018-06-22	490.58	M40	13	13.1208	18
2018-06-04	325.984	M40	13	8.6654	18
2018-06-13	424.647	M40	13	11.022	18
2018-06-27	526.83	M40	13	14.2971	18
2018-05-16	122.754	M40	13	4.31424	18
2018-05-24	198.004	M40	13	5.51644	18
2018-06-18	457.942	M40	13	12.1689	18
2018-05-14	112.594	M40	13	4.03427	18
2018-06-20	475.592	M40	13	12.5461	18
2018-07-06	641.784	M40	13	16.9117	18
2018-07-02	592.425	M40	13	15.4727	18
2018-05-18	138.504	M40	13	4.65466	18
2018-06-06	347.339	M40	13	9.1708	18
2018-05-30	268.287	M40	13	7.3765	18
2018-05-11	91.1145	M40	13	3.19094	18
2018-06-15	437.009	M40	14	10.7095	19
2018-07-04	618.984	M40	14	16.1932	19
2018-05-16	122.754	M40	14	4.14934	19
2018-05-22	177.521	M40	14	5.18966	19
2018-06-29	550.188	M40	14	14.6542	19
2018-06-22	490.58	M40	14	12.6926	19
2018-06-13	424.647	M40	14	10.4216	19
2018-06-18	457.942	M40	14	11.7166	19
2018-06-25	508.288	M40	14	13.4946	19
2018-05-24	198.004	M40	14	5.62069	19
2018-06-04	325.984	M40	14	8.41295	19
2018-06-20	475.592	M40	14	12.2747	19
2018-06-06	347.339	M40	14	10.7809	19
2018-07-06	641.784	M40	14	16.414	19
2018-05-11	91.1145	M40	14	3.19619	19
2018-05-28	244.99	M40	14	6.88158	19
2018-06-27	526.83	M40	14	14.1577	19
2018-05-30	268.287	M40	14	7.2946	19
2018-06-08	368.512	M40	14	9.38062	19
2018-05-18	138.504	M40	14	4.46047	19
2018-07-02	592.425	M40	14	16.445	19
2018-06-11	407.854	M40	14	10.2211	19
2018-05-14	112.594	M40	14	3.83004	19
2018-06-13	424.647	M40	15	10.6403	18
2018-06-18	457.942	M40	15	11.8554	18
2018-07-06	641.784	M40	15	17.8123	18
2018-06-25	508.288	M40	15	14.1057	18
2018-06-20	475.592	M40	15	12.5143	18
2018-06-27	526.83	M40	15	15.1171	18
2018-06-29	550.188	M40	15	15.1098	18
2018-05-28	244.99	M40	15	6.68719	18
2018-06-04	325.984	M40	15	8.38962	18
2018-05-16	122.754	M40	15	4.03447	18
2018-06-22	490.58	M40	15	13.103	18
2018-05-11	91.1145	M40	15	3.10645	18
2018-05-22	177.521	M40	15	5.18349	18
2018-06-15	437.009	M40	15	10.0633	18
2018-06-08	368.512	M40	15	9.43883	18
2018-06-06	347.339	M40	15	9.00719	18
2018-05-18	138.504	M40	15	4.34468	18
2018-07-02	592.425	M40	15	15.4503	18
2018-05-30	268.287	M40	15	7.22637	18
2018-05-14	112.594	M40	15	3.81614	18
2018-05-24	198.004	M40	15	5.6422	18
2018-06-11	407.854	M40	15	10.3236	18
2018-07-04	618.984	M40	15	16.1728	18
2018-06-27	526.83	M40	16	15.1296	18
2018-05-11	91.1145	M40	16	3.11372	18
2018-05-16	122.754	M40	16	4.12394	18
2018-07-06	641.784	M40	16	16.3128	18
2018-06-22	490.58	M40	16	12.6215	18
2018-06-25	508.288	M40	16	13.2799	18
2018-06-18	457.942	M40	16	12.0548	18
2018-05-28	244.99	M40	16	7.12988	18
2018-06-20	475.592	M40	16	12.3071	18
2018-06-08	368.512	M40	16	9.4107	18
2018-06-04	325.984	M40	16	8.66459	18
2018-06-15	437.009	M40	16	11.1622	18
2018-06-29	550.188	M40	16	14.6857	18
2018-06-11	407.854	M40	16	10.2656	18
2018-05-30	268.287	M40	16	7.38963	18
2018-07-02	592.425	M40	16	15.3333	18
2018-07-04	618.984	M40	16	15.5741	18
2018-05-22	177.521	M40	16	5.14943	18
2018-06-06	347.339	M40	16	9.17394	18
2018-06-13	424.647	M40	16	10.4361	18
2018-05-14	112.594	M40	16	3.77978	18
2018-05-18	138.504	M40	16	4.40279	18
2018-05-24	198.004	M40	16	5.41984	18
2018-07-02	592.425	M40	17	15.5412	20
2018-06-27	526.83	M40	17	14.0577	20
2018-06-13	424.647	M40	17	10.3516	20
2018-06-08	368.512	M40	17	9.4133	20
2018-05-16	122.754	M40	17	4.20578	20
2018-07-06	641.784	M40	17	17.1569	20
2018-06-04	325.984	M40	17	8.63069	20
2018-06-15	437.009	M40	17	11.0205	20
2018-05-28	244.99	M40	17	7.07406	20
2018-06-22	490.58	M40	17	12.7477	20
2018-05-14	112.594	M40	17	3.86376	20
2018-06-11	407.854	M40	17	10.3237	20
2018-06-20	475.592	M40	17	12.2991	20
2018-06-18	457.942	M40	17	11.7061	20
2018-07-04	618.984	M40	17	16.178	20
2018-06-06	347.339	M40	17	9.20665	20
2018-05-22	177.521	M40	17	5.10838	20
2018-05-30	268.287	M40	17	7.43613	20
2018-05-18	138.504	M40	17	4.47209	20
2018-05-24	198.004	M40	17	5.49857	20
2018-06-29	550.188	M40	17	14.7207	20
2018-05-11	91.1145	M40	17	3.01478	20
2018-06-25	508.288	M40	17	13.5861	20
2018-05-28	244.99	M40	18	5.66923	17
2018-05-16	122.754	M40	18	4.08853	17
2018-06-27	526.83	M40	18	13.959	17
2018-06-22	490.58	M40	18	12.6106	17
2018-07-02	592.425	M40	18	15.1482	17
2018-07-06	641.784	M40	18	16.1638	17
2018-05-11	91.1145	M40	18	3.089	17
2018-06-18	457.942	M40	18	11.5654	17
2018-06-08	368.512	M40	18	9.43661	17
2018-06-06	347.339	M40	18	9.24298	17
2018-06-13	424.647	M40	18	10.3946	17
2018-05-24	198.004	M40	18	5.23846	17
2018-05-22	177.521	M40	18	5.06154	17
2018-06-25	508.288	M40	18	13.2962	17
2018-06-20	475.592	M40	18	12.1541	17
2018-05-14	112.594	M40	18	3.69419	17
2018-05-18	138.504	M40	18	4.40469	17
2018-07-09	681.65	M40	18	17.4325	17
2018-06-15	437.009	M40	18	10.6759	17
2018-06-11	407.854	M40	18	10.2631	17
2018-07-04	618.984	M40	18	15.4305	17
2018-06-04	325.984	M40	18	9.06834	17
2018-06-29	550.188	M40	18	14.3704	17
2018-05-11	91.1145	M40	19	3.17015	19
2018-06-15	437.009	M40	19	11.2875	19
2018-07-02	592.425	M40	19	15.8941	19
2018-06-08	368.512	M40	19	9.54856	19
2018-07-06	641.784	M40	19	17.596	19
2018-06-13	424.647	M40	19	10.7471	19
2018-05-16	122.754	M40	19	4.05607	19
2018-06-22	490.58	M40	19	13.3025	19
2018-05-28	244.99	M40	19	7.08892	19
2018-06-25	508.288	M40	19	15.1748	19
2018-05-24	198.004	M40	19	5.38729	19
2018-06-29	550.188	M40	19	15.2497	19
2018-06-18	457.942	M40	19	12.2489	19
2018-06-27	526.83	M40	19	14.7178	19
2018-06-11	407.854	M40	19	10.4946	19
2018-05-30	268.287	M40	19	7.41282	19
2018-07-04	618.984	M40	19	16.4337	19
2018-05-14	112.594	M40	19	3.85074	19
2018-06-04	325.984	M40	19	8.62559	19
2018-06-06	347.339	M40	19	9.24591	19
2018-06-20	475.592	M40	19	12.6222	19
2018-05-18	138.504	M40	19	4.34579	19
2018-07-06	641.784	M40	2	15.3407	18
2018-06-27	526.83	M40	2	13.4392	18
2018-06-04	325.984	M40	2	8.33044	18
2018-06-18	457.942	M40	2	11.3194	18
2018-07-09	681.65	M40	2	17.1009	18
2018-06-13	424.647	M40	2	11.2491	18
2018-07-04	618.984	M40	2	15.0786	18
2018-06-08	368.512	M40	2	9.45392	18
2018-05-14	112.594	M40	2	3.86045	18
2018-05-22	177.521	M40	2	5.09603	18
2018-06-22	490.58	M40	2	12.4304	18
2018-05-18	138.504	M40	2	4.42766	18
2018-07-02	592.425	M40	2	14.4917	18
2018-05-11	91.1145	M40	2	3.17209	18
2018-07-11	699.113	M40	2	17.7616	18
2018-05-24	198.004	M40	2	5.30181	18
2018-06-29	550.188	M40	2	14.0902	18
2018-06-20	475.592	M40	2	11.6986	18
2018-06-11	407.854	M40	2	9.98596	18
2018-06-25	508.288	M40	2	13.022	18
2018-05-16	122.754	M40	2	4.11664	18
2018-05-30	268.287	M40	2	7.32098	18
2018-05-28	244.99	M40	2	7.04479	18
2018-06-15	437.009	M40	2	10.4542	18
2018-06-06	347.339	M40	2	8.54395	18
2018-06-13	424.647	M40	20	10.7125	19
2018-05-16	122.754	M40	20	4.22101	19
2018-05-24	198.004	M40	20	5.84906	19
2018-05-11	91.1145	M40	20	3.16749	19
2018-06-04	325.984	M40	20	8.8027	19
2018-06-08	368.512	M40	20	9.48582	19
2018-06-25	508.288	M40	20	13.4578	19
2018-06-15	437.009	M40	20	11.3331	19
2018-06-20	475.592	M40	20	12.4297	19
2018-07-04	618.984	M40	20	15.7455	19
2018-06-18	457.942	M40	20	12.5851	19
2018-06-06	347.339	M40	20	9.27206	19
2018-05-22	177.521	M40	20	5.30189	19
2018-06-29	550.188	M40	20	14.6453	19
2018-05-18	138.504	M40	20	4.52489	19
2018-06-22	490.58	M40	20	12.8091	19
2018-05-30	268.287	M40	20	7.31739	19
2018-07-02	592.425	M40	20	15.1653	19
2018-05-28	244.99	M40	20	7.06005	19
2018-06-11	407.854	M40	20	10.4343	19
2018-05-14	112.594	M40	20	3.89329	19
2018-07-06	641.784	M40	20	16.5061	19
2018-06-11	407.854	M40	21	10.1697	19
2018-07-06	641.784	M40	21	15.1545	19
2018-06-18	457.942	M40	21	11.2789	19
2018-05-28	244.99	M40	21	6.91223	19
2018-07-11	699.113	M40	21	17.3319	19
2018-07-09	681.65	M40	21	17.0569	19
2018-06-04	325.984	M40	21	8.51026	19
2018-05-11	91.1145	M40	21	3.03648	19
2018-06-13	424.647	M40	21	10.3285	19
2018-06-20	475.592	M40	21	11.6735	19
2018-07-04	618.984	M40	21	15.1275	19
2018-06-29	550.188	M40	21	14.0486	19
2018-05-14	112.594	M40	21	3.59587	19
2018-05-18	138.504	M40	21	4.44681	19
2018-06-08	368.512	M40	21	9.28943	19
2018-06-06	347.339	M40	21	8.86904	19
2018-06-15	437.009	M40	21	10.6077	19
2018-06-25	508.288	M40	21	12.7748	19
2018-05-16	122.754	M40	21	3.72963	19
2018-07-02	592.425	M40	21	14.4459	19
2018-06-27	526.83	M40	21	13.4696	19
2018-06-22	490.58	M40	21	12.2615	19
2018-05-24	198.004	M40	21	5.56665	19
2018-05-22	177.521	M40	21	5.0914	19
2018-05-30	268.287	M40	21	7.40455	19
2018-06-18	457.942	M40	22	12.0803	19
2018-05-24	198.004	M40	22	5.39623	19
2018-05-11	91.1145	M40	22	3.06195	19
2018-06-11	407.854	M40	22	10.4965	19
2018-06-29	550.188	M40	22	14.2724	19
2018-06-27	526.83	M40	22	13.6786	19
2018-06-22	490.58	M40	22	12.6288	19
2018-07-04	618.984	M40	22	15.1075	19
2018-05-16	122.754	M40	22	4.02247	19
2018-06-13	424.647	M40	22	10.6662	19
2018-05-14	112.594	M40	22	3.68143	19
2018-05-18	138.504	M40	22	4.24719	19
2018-07-09	681.65	M40	22	16.3619	19
2018-06-15	437.009	M40	22	11.2119	19
2018-06-20	475.592	M40	22	12.3679	19
2018-06-25	508.288	M40	22	13.2552	19
2018-05-28	244.99	M40	22	6.83921	19
2018-06-04	325.984	M40	22	8.742	19
2018-06-08	368.512	M40	22	9.66637	19
2018-06-06	347.339	M40	22	9.26005	19
2018-07-11	699.113	M40	22	17.2732	19
2018-07-06	641.784	M40	22	15.1792	19
2018-05-22	177.521	M40	22	4.67416	19
2018-07-13	717.921	M40	22	17.6391	19
2018-05-30	268.287	M40	22	7.44936	19
2018-07-02	592.425	M40	22	14.4086	19
2018-05-16	122.754	M40	23	3.894	18
2018-06-13	424.647	M40	23	10.6025	18
2018-06-20	475.592	M40	23	11.8761	18
2018-06-22	490.58	M40	23	12.456	18
2018-06-11	407.854	M40	23	10.4311	18
2018-06-08	368.512	M40	23	9.69864	18
2018-06-18	457.942	M40	23	11.5384	18
2018-05-30	268.287	M40	23	6.46667	18
2018-06-15	437.009	M40	23	10.857	18
2018-05-14	112.594	M40	23	3.58749	18
2018-05-24	198.004	M40	23	5.48	18
2018-06-29	550.188	M40	23	13.9243	18
2018-06-25	508.288	M40	23	13.0966	18
2018-06-04	325.984	M40	23	8.22817	18
2018-06-27	526.83	M40	23	13.4737	18
2018-06-06	347.339	M40	23	9.28553	18
2018-07-06	641.784	M40	23	16.0401	18
2018-05-11	91.1145	M40	23	2.90909	18
2018-05-18	138.504	M40	23	4.55147	18
2018-07-09	681.65	M40	23	17.1934	18
2018-05-22	177.521	M40	23	5.28	18
2018-07-04	618.984	M40	23	15.3189	18
2018-07-02	592.425	M40	23	14.7389	18
2018-06-06	347.339	M40	24	9.67542	19
2018-05-16	122.754	M40	24	4.35625	19
2018-06-13	424.647	M40	24	11.2705	19
2018-06-27	526.83	M40	24	14.6344	19
2018-06-20	475.592	M40	24	12.5317	19
2018-05-14	112.594	M40	24	3.77104	19
2018-07-04	618.984	M40	24	17.3719	19
2018-06-29	550.188	M40	24	12.5809	19
2018-06-11	407.854	M40	24	11.0563	19
2018-06-15	437.009	M40	24	11.5973	19
2018-05-28	244.99	M40	24	7.04665	19
2018-06-04	325.984	M40	24	9.82033	19
2018-06-18	457.942	M40	24	12.3114	19
2018-05-18	138.504	M40	24	4.80625	19
2018-05-30	268.287	M40	24	7.32657	19
2018-05-22	177.521	M40	24	5.85254	19
2018-05-24	198.004	M40	24	6.16459	19
2018-06-08	368.512	M40	24	10.2683	19
2018-06-22	490.58	M40	24	13.4604	19
2018-07-02	592.425	M40	24	16.5887	19
2018-05-11	91.1145	M40	24	3.23131	19
2018-05-24	198.004	M40	25	5.35225	18
2018-06-15	437.009	M40	25	10.4077	18
2018-06-11	407.854	M40	25	9.60067	18
2018-06-06	347.339	M40	25	8.36588	18
2018-05-11	91.1145	M40	25	2.58007	18
2018-06-04	325.984	M40	25	8.25009	18
2018-05-28	244.99	M40	25	6.44672	18
2018-07-02	592.425	M40	25	14.2589	18
2018-06-27	526.83	M40	25	13.1261	18
2018-07-06	641.784	M40	25	15.0424	18
2018-05-30	268.287	M40	25	7.11944	18
2018-06-25	508.288	M40	25	13.1529	18
2018-06-20	475.592	M40	25	12.5527	18
2018-07-09	681.65	M40	25	16.1795	18
2018-07-04	618.984	M40	25	14.5263	18
2018-06-08	368.512	M40	25	9.02002	18
2018-06-18	457.942	M40	25	11.1694	18
2018-06-22	490.58	M40	25	12.1708	18
2018-07-11	699.113	M40	25	17.2933	18
2018-06-29	550.188	M40	25	13.4433	18
2018-05-22	177.521	M40	25	5.38288	18
2018-06-13	424.647	M40	25	11.1006	18
2018-06-04	325.984	M40	26	9.11006	18
2018-07-06	641.784	M40	26	16.4423	18
2018-05-30	268.287	M40	26	8.42561	18
2018-06-22	490.58	M40	26	12.7631	18
2018-06-27	526.83	M40	26	14.744	18
2018-06-06	347.339	M40	26	9.36494	18
2018-06-11	407.854	M40	26	10.5472	18
2018-07-02	592.425	M40	26	16.4817	18
2018-05-24	198.004	M40	26	6.18783	18
2018-05-18	138.504	M40	26	4.59756	18
2018-05-11	91.1145	M40	26	3.30292	18
2018-05-14	112.594	M40	26	4.08537	18
2018-06-18	457.942	M40	26	12.1579	18
2018-05-28	244.99	M40	26	7.30633	18
2018-06-08	368.512	M40	26	9.72409	18
2018-05-22	177.521	M40	26	5.54488	18
2018-06-15	437.009	M40	26	11.2649	18
2018-07-04	618.984	M40	26	16.1974	18
2018-06-13	424.647	M40	26	10.7889	18
2018-06-29	550.188	M40	26	15.1568	18
2018-05-16	122.754	M40	26	4.32927	18
2018-06-20	475.592	M40	26	12.3834	18
2018-06-04	325.984	M40	27	9.11637	19
2018-07-02	592.425	M40	27	15.9706	19
2018-06-15	437.009	M40	27	11.3779	19
2018-06-27	526.83	M40	27	14.4773	19
2018-05-22	177.521	M40	27	5.86111	19
2018-06-18	457.942	M40	27	12.1372	19
2018-06-25	508.288	M40	27	14.0702	19
2018-06-20	475.592	M40	27	12.5967	19
2018-06-11	407.854	M40	27	10.415	19
2018-05-11	91.1145	M40	27	3.42687	19
2018-06-22	490.58	M40	27	13.177	19
2018-07-04	618.984	M40	27	17.3725	19
2018-06-08	368.512	M40	27	9.60716	19
2018-05-30	268.287	M40	27	8.77778	19
2018-06-13	424.647	M40	27	11.0504	19
2018-05-24	198.004	M40	27	6.16667	19
2018-06-29	550.188	M40	27	15.3444	19
2018-06-06	347.339	M40	27	9.30864	19
2018-06-13	424.647	M40	28	9.05923	17
2018-06-08	368.512	M40	28	8.13323	17
2018-07-02	592.425	M40	28	13.3984	17
2018-06-18	457.942	M40	28	10.1912	17
2018-06-27	526.83	M40	28	12.2746	17
2018-05-28	244.99	M40	28	6.10128	17
2018-06-04	325.984	M40	28	7.44265	17
2018-05-22	177.521	M40	28	4.86049	17
2018-06-25	508.288	M40	28	11.6458	17
2018-07-06	641.784	M40	28	14.5605	17
2018-06-15	437.009	M40	28	9.55679	17
2018-05-16	122.754	M40	28	4.12293	17
2018-06-20	475.592	M40	28	10.478	17
2018-07-09	681.65	M40	28	15.6443	17
2018-06-22	490.58	M40	28	11.1174	17
2018-06-11	407.854	M40	28	8.65048	17
2018-05-30	268.287	M40	28	6.5469	17
2018-07-13	717.921	M40	28	17.0826	17
2018-06-29	550.188	M40	28	15.6294	17
2018-05-14	112.594	M40	28	3.79161	17
2018-05-18	138.504	M40	28	4.31961	17
2018-06-06	347.339	M40	28	7.87333	17
2018-07-11	699.113	M40	28	16.1623	17
2018-05-24	198.004	M40	28	5.30194	17
2018-05-11	91.1145	M40	28	3.18268	17
2018-06-25	508.288	M40	29	14.1972	17
2018-06-04	325.984	M40	29	9.16503	17
2018-05-22	177.521	M40	29	5.54867	17
2018-05-28	244.99	M40	29	7.29396	17
2018-06-20	475.592	M40	29	12.6373	17
2018-05-30	268.287	M40	29	8.19334	17
2018-06-15	437.009	M40	29	10.9331	17
2018-06-29	550.188	M40	29	15.202	17
2018-07-04	618.984	M40	29	16.2541	17
2018-06-22	490.58	M40	29	13.2829	17
2018-06-18	457.942	M40	29	12.1886	17
2018-06-13	424.647	M40	29	10.7112	17
2018-06-06	347.339	M40	29	9.39194	17
2018-05-24	198.004	M40	29	6.10502	17
2018-06-08	368.512	M40	29	9.77701	17
2018-06-11	407.854	M40	29	10.4489	17
2018-05-14	112.594	M40	29	4.22572	17
2018-05-16	122.754	M40	29	4.38274	17
2018-07-02	592.425	M40	29	16.0847	17
2018-06-27	526.83	M40	29	14.6843	17
2018-07-06	641.784	M40	29	17.3251	17
2018-05-18	138.504	M40	29	4.53976	17
2018-05-11	91.1145	M40	29	3.93274	17
2018-06-20	475.592	M40	3	12.6024	19
2018-06-13	424.647	M40	3	11.2962	19
2018-07-09	681.65	M40	3	16.0468	19
2018-05-14	112.594	M40	3	4.86387	19
2018-06-22	490.58	M40	3	12.1764	19
2018-06-27	526.83	M40	3	13.145	19
2018-07-06	641.784	M40	3	15.0833	19
2018-06-18	457.942	M40	3	11.4389	19
2018-07-02	592.425	M40	3	15.05	19
2018-07-11	699.113	M40	3	16.8195	19
2018-05-22	177.521	M40	3	5.4214	19
2018-06-08	368.512	M40	3	9.34855	19
2018-05-11	91.1145	M40	3	3.25409	19
2018-05-18	138.504	M40	3	5.32461	19
2018-07-04	618.984	M40	3	14.8614	19
2018-07-13	717.921	M40	3	17.269	19
2018-05-30	268.287	M40	3	7.38008	19
2018-05-16	122.754	M40	3	4.7199	19
2018-06-15	437.009	M40	3	10.5112	19
2018-06-29	550.188	M40	3	13.6331	19
2018-05-24	198.004	M40	3	5.57592	19
2018-05-28	244.99	M40	3	7.05136	19
2018-06-11	407.854	M40	3	10.1084	19
2018-06-25	508.288	M40	3	12.6153	19
2018-06-06	347.339	M40	3	8.71759	19
2018-06-04	325.984	M40	3	8.42089	19
2018-06-04	325.984	M40	30	9.7231	18
2018-06-29	550.188	M40	30	16.2829	18
2018-06-15	437.009	M40	30	12.2842	18
2018-05-30	268.287	M40	30	8.2324	18
2018-06-25	508.288	M40	30	15.2926	18
2018-05-28	244.99	M40	30	7.71566	18
2018-06-11	407.854	M40	30	11.3713	18
2018-06-20	475.592	M40	30	13.6317	18
2018-07-04	618.984	M40	30	17.9084	18
2018-06-08	368.512	M40	30	10.4481	18
2018-06-27	526.83	M40	30	15.7022	18
2018-05-18	138.504	M40	30	4.66618	18
2018-07-02	592.425	M40	30	17.8074	18
2018-06-13	424.647	M40	30	11.7711	18
2018-05-14	112.594	M40	30	4.29722	18
2018-05-24	198.004	M40	30	6.19549	18
2018-05-11	91.1145	M40	30	4.08926	18
2018-05-22	177.521	M40	30	5.62283	18
2018-06-18	457.942	M40	30	13.2237	18
2018-06-22	490.58	M40	30	14.2731	18
2018-05-16	122.754	M40	30	4.47145	18
2018-06-22	490.58	M40	4	12.5716	18
2018-05-11	91.1145	M40	4	2.78425	18
2018-07-06	641.784	M40	4	17.5592	18
2018-06-27	526.83	M40	4	13.6125	18
2018-05-22	177.521	M40	4	5.21433	18
2018-06-18	457.942	M40	4	11.4393	18
2018-06-15	437.009	M40	4	10.6351	18
2018-05-18	138.504	M40	4	4.50286	18
2018-05-14	112.594	M40	4	3.84049	18
2018-05-16	122.754	M40	4	4.14857	18
2018-06-20	475.592	M40	4	12.0824	18
2018-06-25	508.288	M40	4	13.1452	18
2018-05-30	268.287	M40	4	7.58247	18
2018-06-11	407.854	M40	4	10.219	18
2018-07-04	618.984	M40	4	15.5947	18
2018-05-24	198.004	M40	4	5.40917	18
2018-05-28	244.99	M40	4	7.13753	18
2018-06-08	368.512	M40	4	9.53645	18
2018-06-06	347.339	M40	4	9.23604	18
2018-06-13	424.647	M40	4	10.4905	18
2018-06-04	325.984	M40	4	8.84799	18
2018-06-29	550.188	M40	4	14.1995	18
2018-07-09	681.65	M40	4	17.2867	18
2018-07-02	592.425	M40	5	14.6214	18
2018-06-20	475.592	M40	5	11.719	18
2018-07-11	699.113	M40	5	17.6426	18
2018-07-06	641.784	M40	5	16.1556	18
2018-06-15	437.009	M40	5	10.5934	18
2018-06-29	550.188	M40	5	14.0737	18
2018-05-16	122.754	M40	5	3.725	18
2018-05-11	91.1145	M40	5	2.90236	18
2018-06-25	508.288	M40	5	12.7788	18
2018-06-27	526.83	M40	5	13.4043	18
2018-05-28	244.99	M40	5	6.53024	18
2018-06-11	407.854	M40	5	9.81845	18
2018-05-22	177.521	M40	5	4.84277	18
2018-07-09	681.65	M40	5	17.0946	18
2018-05-24	198.004	M40	5	5.4	18
2018-06-18	457.942	M40	5	11.5503	18
2018-07-04	618.984	M40	5	15.4629	18
2018-05-14	112.594	M40	5	3.54375	18
2018-06-13	424.647	M40	5	10.2508	18
2018-06-22	490.58	M40	5	12.205	18
2018-05-30	268.287	M40	5	7.17085	18
2018-06-08	368.512	M40	5	9.4015	18
2018-05-18	138.504	M40	5	4.28931	18
2018-06-06	347.339	M40	5	8.78599	18
2018-06-25	508.288	M40	6	14.2861	19
2018-05-16	122.754	M40	6	3.85207	19
2018-05-28	244.99	M40	6	7.0378	19
2018-06-20	475.592	M40	6	13.0339	19
2018-07-04	618.984	M40	6	16.3676	19
2018-07-02	592.425	M40	6	16.11	19
2018-05-22	177.521	M40	6	5.13542	19
2018-05-24	198.004	M40	6	5.60417	19
2018-05-18	138.504	M40	6	4.33048	19
2018-06-06	347.339	M40	6	9.24689	19
2018-05-14	112.594	M40	6	3.64758	19
2018-06-15	437.009	M40	6	11.3614	19
2018-06-29	550.188	M40	6	15.3078	19
2018-06-18	457.942	M40	6	12.3579	19
2018-05-11	91.1145	M40	6	2.83417	19
2018-06-22	490.58	M40	6	13.4354	19
2018-07-06	641.784	M40	6	17.2824	19
2018-06-27	526.83	M40	6	14.6008	19
2018-06-11	407.854	M40	6	10.6344	19
2018-05-30	268.287	M40	6	7.35281	19
2018-06-13	424.647	M40	6	11.0678	19
2018-06-08	368.512	M40	6	9.56784	19
2018-05-28	244.99	M40	7	6.75055	18
2018-06-25	508.288	M40	7	14.1205	18
2018-06-04	325.984	M40	7	8.68824	18
2018-06-20	475.592	M40	7	12.9268	18
2018-05-16	122.754	M40	7	4.01744	18
2018-06-27	526.83	M40	7	14.6408	18
2018-06-11	407.854	M40	7	10.6318	18
2018-07-04	618.984	M40	7	16.4541	18
2018-06-13	424.647	M40	7	11.0772	18
2018-05-18	138.504	M40	7	4.29642	18
2018-05-30	268.287	M40	7	7.31636	18
2018-05-11	91.1145	M40	7	2.84954	18
2018-06-18	457.942	M40	7	12.2685	18
2018-06-29	550.188	M40	7	15.2289	18
2018-06-06	347.339	M40	7	9.2125	18
2018-05-14	112.594	M40	7	3.70617	18
2018-05-22	177.521	M40	7	4.88054	18
2018-05-24	198.004	M40	7	5.50872	18
2018-06-22	490.58	M40	7	13.2597	18
2018-06-08	368.512	M40	7	9.48295	18
2018-07-02	592.425	M40	7	15.7653	18
2018-06-04	325.984	M40	8	8.50231	18
2018-06-29	550.188	M40	8	14.0658	18
2018-07-04	618.984	M40	8	14.6193	18
2018-06-15	437.009	M40	8	10.579	18
2018-06-11	407.854	M40	8	10.0648	18
2018-06-13	424.647	M40	8	10.2362	18
2018-06-20	475.592	M40	8	11.8703	18
2018-06-27	526.83	M40	8	13.5423	18
2018-05-11	91.1145	M40	8	2.82174	18
2018-06-06	347.339	M40	8	8.91692	18
2018-06-22	490.58	M40	8	12.3602	18
2018-07-06	641.784	M40	8	15.0462	18
2018-06-25	508.288	M40	8	12.7812	18
2018-05-30	268.287	M40	8	7.17334	18
2018-06-18	457.942	M40	8	10.2594	18
2018-06-08	368.512	M40	8	9.34173	18
2018-05-28	244.99	M40	8	6.59194	18
2018-05-18	138.504	M40	8	4.3388	18
2018-05-24	198.004	M40	8	5.6087	18
2018-07-02	592.425	M40	8	14.1858	18
2018-05-14	112.594	M40	8	3.66587	18
2018-05-22	177.521	M40	8	4.81967	18
2018-05-16	122.754	M40	8	4.02186	18
2018-05-30	268.287	M40	9	7.07102	18
2018-06-11	407.854	M40	9	9.64558	18
2018-07-04	618.984	M40	9	16.0243	18
2018-06-04	325.984	M40	9	8.19827	18
2018-06-15	437.009	M40	9	10.3425	18
2018-06-20	475.592	M40	9	11.6104	18
2018-07-06	641.784	M40	9	16.2608	18
2018-06-22	490.58	M40	9	12.3644	18
2018-06-29	550.188	M40	9	15.5206	18
2018-06-08	368.512	M40	9	10.0727	18
2018-06-13	424.647	M40	9	10.0363	18
2018-05-11	91.1145	M40	9	2.24554	18
2018-05-16	122.754	M40	9	3.84988	18
2018-06-25	508.288	M40	9	13.1518	18
2018-05-14	112.594	M40	9	3.53298	18
2018-06-06	347.339	M40	9	8.4649	18
2018-05-24	198.004	M40	9	5.43926	18
2018-06-27	526.83	M40	9	13.8765	18
2018-05-22	177.521	M40	9	4.82298	18
2018-06-18	457.942	M40	9	11.1752	18
2018-05-18	138.504	M40	9	4.28916	18
2018-05-28	244.99	M40	9	6.27279	18
